# Supplementary material for: Ranking the impact of human health disorders on gut metabolism: Systemic lupus erythematosus and obesity as study cases
Source: Sci Rep. 2015 Feb 6;5:8310. doi: 10.1038/srep08310 (PMC4319156; doi:10.1038/srep08310)
Supplement: Supplementary Information — Supplementary Table 4 [file srep08310-s2.xls]

## Sheet: LC+ raw
Compound	HC11	HC13	HC14	HC16	HC19	HC20	HC21	HC22	HC26	HC28	HC29	HC30	HC32	HC33	HC4	HC6	HC8	SLE1	SLE11	SLE12	SLE13	SLE14	SLE15	SLE16	SLE17	SLE18	SLE2	SLE20	SLE21	SLE22	SLE26	SLE4	SLE5	SLE6	SLE7	QC 10	QC 11	QC 12	QC 13	QC 14	QC 15	QC 16	QC 17
303.8872@0.1532299	47246	52266	48107	51746	47375	36578	49629	55057	43144	51730	46624	53331	33380	48566	48971	38032	42286	46518	53869	59544	58776	55177	54666	87243	53968	50246	59741	50692	54374	53449	52339	54204	56794	54642	63959	37734	58226	58702	67203	54922	57930	43682	52917
143.0404@0.16071069	44633	1	41344	37909	41162	36938	1	37553	31185	39424	35617	46251	42299	37531	70145	1	37169	54135	41391	52482	56704	53913	51321	1	1	58551	47206	55872	53589	53532	48427	60604	55870	60322	53116	45463	46962	56636	41454	50460	53542	51626	49369
159.0287@0.17207964	81185	8054	55457	54817	30685	31564	1	1	32971	7439	34421	73997	1	37105	1	1	1	51292	39716	53705	41114	1	36794	14096	40677	37047	39391	55776	38271	40266	55924	37481	52214	46578	1	62028	38990	41089	37244	42466	38696	61872	59553
177.0015@0.16743885	162837	190799	189956	176594	232709	231828	182578	768040	262582	156818	235723	187833	111884	240420	173787	229108	130466	101399	101180	84849	96497	104917	97969	31961	91270	103190	103676	86338	102619	103556	97562	101873	92327	93888	95376	142173	90933	149967	161522	161041	150587	145956	148307
202.0456@0.17270371	113139	118995	115675	109252	88286	86600	109272	108995	80625	118552	1	112658	1	84389	1	85176	107890	95226	84182	97196	89423	84149	98280	42515	95849	90237	90592	120241	91207	93475	95396	88548	101140	101879	88156	88802	88784	90867	104587	97180	91037	94280	91185
159.1261@0.17749797	587382	117441	560396	549490	746053	753855	604050	504512	789987	600533	779674	534930	507679	766237	177176	735867	753472	910906	772677	823892	919676	915528	881237	626130	825811	782368	842332	829730	823187	851948	96068	832232	960364	477488	498600	764311	738541	717869	729244	716980	707306	713149	744816
158.0693@0.17535724	453338	514275	637871	311635	539155	390797	517851	1	685985	536493	930830	546537	846168	801657	210663	603096	641149	387620	450884	274736	527874	572043	407741	33253	310529	348765	713110	305818	403967	290215	414346	776925	583649	592911	1	795060	449235	516564	684189	469967	646045	665876	654257
156.0768@0.18214606	259168	264653	211153	180895	190123	176922	220124	174318	251799	255296	217081	250644	210543	182577	215301	221580	236422	192290	196697	234905	177397	256655	255229	211675	234840	167548	201901	263722	170206	227138	280716	178605	256304	252949	190445	288794	241500	197690	213378	218186	248569	206899	264813
147.0547@0.18140844	368662	323025	1	732395	357628	321604	255311	772864	365933	258132	356248	216297	238585	361729	265697	341377	1	152164	641103	531753	253891	525232	213832	1	228341	242064	571358	352556	660510	346782	617336	659566	628724	314085	689506	363936	211502	346640	592670	570161	229765	229740	427419
136.0384@0.19320665	1512352	854167	1548230	1	603200	2648499	1022631	1	2725086	941669	2726604	1001192	1527390	2066559	1053587	2033894	2730052	2193657	1516769	1506887	2352052	783654	1635195	256020	1680417	1814358	1736230	2277598	1868048	2274089	2333798	838494	1730155	2070713	1140037	2304395	2269943	2183144	2424774	2312860	1105501	2280032	2375457
189.1736@0.18594742	57751	47664	55826	58467	1	72438	49782	53809	92813	61772	86676	60343	55940	1	74134	1	1	55320	61986	55702	61264	58723	126476	81155	60326	94968	53153	48629	49596	59290	17716	61189	59990	23491	65440	25621	56009	49569	60108	48429	59768	53946	51784
736.5568@0.18849148	1	18525	25201	20929	16700	1	21725	22130	38326	39756	20154	22698	19433	1	26820	29963	1	25359	47069	26067	26351	24970	23920	70489	35234	40821	25160	27125	24897	25826	26001	25715	38741	24350	27670	39103	40633	35400	34293	34315	35213	38477	31534
678.505@0.19210345	2489932	5211452	2681969	6080033	1937820	4400822	5449047	4935300	10190159	4449125	4957824	2266333	4640351	1789683	5115484	8375576	2072172	5784095	12426440	5699276	5831561	2348328	2456457	5144041	2214007	3705220	5528727	5843531	5775876	5964046	5027433	2363192	8831736	5405126	5998372	2749233	9481328	9280332	4221778	4065361	9455963	6027933	9132572
287.2464@0.19399281	1	31648	30023	41298	1	1	1	22787	24014	36636	1	23331	30583	1	44429	31324	1	12458	35972	27507	12878	1	25853	13437	30887	1	1	27419	24438	1	18017	1	38017	1	12254	16957	23329	35663	18698	28582	18148	23255	16318
489.346@0.19317105	238309	224141	266426	239312	245063	274071	237362	226790	280409	215386	257133	225092	258411	244807	579499	256760	264265	253800	195685	217214	214909	221410	217080	209370	215886	203931	231200	217475	205931	229614	164195	217417	234992	224341	225177	233678	231150	245474	243404	255546	243861	241516	225706
185.2148@0.19388995	25242	22863	25559	25021	25951	25936	24426	23561	24881	27697	24875	24359	35243	20342	25936	23332	21482	25189	27786	22910	19280	28556	30037	32471	26668	31429	25394	24401	31677	27620	33268	21020	37262	31329	29692	24736	22912	27705	36449	24534	27279	25571	28550
492.0094@0.19208081	177483	508261	429259	198581	128489	360221	484065	369861	209490	151087	197882	505375	434485	124726	167162	360941	438411	410817	470891	146978	170488	479575	200332	565009	499029	447579	474706	234878	477848	221998	394214	183504	155239	495313	195462	246084	196955	159048	137982	493103	459521	423796	357009
245.2351@0.19287649	24733	42027	45806	32694	34822	36306	22683	28409	33327	21414	25711	29556	28198	43855	37012	45414	42944	26489	29802	1	16505	22388	19023	25962	25922	32456	25633	23401	23585	1	16804	35084	22290	32502	1	46509	38619	41006	40769	25653	40710	41292	35111
152.0335@0.19283941	1	549046	537628	584271	1	560242	572871	554438	679755	1	1	575871	571566	1	322669	552950	602526	1	646746	621812	1	631861	652557	147937	637555	586645	651913	1	660267	465128	673858	1	1	607347	679523	654900	629519	605385	596629	601311	569251	575600	574421
431.3393@0.1939855	87220	142365	132673	92086	135196	137960	132506	82897	65048	135975	149909	85868	136980	132796	180902	131499	134662	35628	43780	38047	86423	46243	40872	1	43568	83440	39611	83168	86449	36771	82981	86410	81014	35470	36951	118702	55783	57359	54799	101136	105777	110202	48783
452.3362@0.19555908	34505	1713788	2015417	2060308	1768090	1264175	1828880	1646637	2802289	2750913	1	1	1511152	1	1	2801901	1951387	1924116	2371219	1	2058812	1	1	1	1674536	2263009	1	1845334	1930454	1	1493335	1	1842779	1968004	1	2737441	2721694	1155441	2625295	2255232	2287899	2961026	2706409
434.2114@0.19459642	99470	82721	1	1	93686	109731	81247	81836	119596	111250	1	76828	102817	1	102718	175329	79352	1	149420	96007	1	1	1	1	69190	165828	1	104002	93602	99877	97436	106921	1	1	32856	92456	86540	85746	84077	87239	86698	84169	80832
568.3068@0.19418062	230146	267580	229195	349370	231042	282127	5630	519691	350732	309479	209999	309798	277061	251802	260052	344082	255279	215034	422234	270791	193682	249968	191418	180604	178936	343961	184572	263284	267945	264629	281295	270754	221190	205121	184313	261279	253327	395451	416962	272019	232314	414214	273815
548.336@0.19514833	248889	251505	251038	203116	227620	215774	246271	8038	344880	193733	234881	231088	242159	242224	251700	1	205785	309067	229907	284840	292912	323120	348505	255777	347525	329863	278946	377507	355766	350867	355248	317474	305896	339933	357258	292221	283883	300444	264691	268233	315124	293690	266017
261.2302@0.19361074	94164	84329	90674	101952	78285	72551	85327	81582	92280	93499	94551	85874	82057	85484	101216	71800	73856	90991	85857	97669	102586	87293	101213	121947	95516	83759	98933	107019	90113	103396	88470	100427	96746	95662	110465	102505	97275	93630	88093	93511	82197	85576	85295
436.2289@0.19323853	415583	462213	298605	1	450161	456770	480898	426268	592562	589650	1	409182	467108	410965	447503	653678	393492	297363	850305	493871	323472	425762	336387	1	301939	1	276783	509937	508821	461208	476851	467422	390951	256214	289462	393928	437322	385896	393016	429009	387753	461724	436702
123.0328@0.19465514	82073	80141	83307	91618	1	1	84523	80700	87778	85394	88795	85508	79555	1	1	1	77658	73197	63780	75398	58971	74817	75792	37556	73349	68930	61725	66814	71334	81445	56192	77690	67666	62161	83149	79598	79031	75046	77542	66905	76536	59638	77222
333.2877@0.19471602	48412	43029	41565	69874	43089	35831	45086	38840	46840	47030	44967	45203	45770	42447	43655	37001	38830	41994	129443	44739	45353	43795	50064	63333	49858	39663	43005	50333	40635	46418	39760	1	46580	46645	49231	55709	46913	45767	41007	43228	39839	38498	38566
118.0426@0.19171752	917033	841543	118741	186955	1220974	292734	871127	201677	1141848	141978	1105147	1	150752	240151	129615	1103309	1214924	703216	742580	807792	121201	1	1	32843	800867	131158	749900	151691	112516	749309	781817	737193	136155	105338	1	904702	197361	108979	869614	848561	844490	125346	825141
656.3593@0.19581202	1	1	1	1	105241	108913	84168	77643	203386	104800	1	5069	1	107908	81850	1	1	1	142247	101865	1	81046	1	72597	1	1	100588	1	85521	1	166343	184172	1	1	1	90024	87341	86957	139741	134058	88250	93254	91105
494.2356@0.19351478	154456	164739	1	1	216060	228038	183877	167187	287765	235905	1	176566	164743	204871	258510	267285	193934	65499	275892	153551	63867	180734	115288	75320	1	240249	97139	155173	155157	156241	1	203039	115128	69764	1	166839	178780	188210	149419	145917	138965	150535	184420
195.0901@0.19298892	484857	162858	263003	184730	312088	312333	153879	242704	318288	163971	294670	405042	249955	319142	1	1	1	255117	158041	259958	331077	370096	245809	171809	149387	247934	259990	239673	231886	439142	250957	470288	250479	328685	168789	281047	412740	484282	440917	173688	168226	240867	416498
597.4115@0.1948379	50895	65046	29500	1	60940	67503	58441	1	81831	74929	1	42070	80121	54914	75481	104171	62282	40359	117350	58537	26698	1	1	1	33357	84679	30284	71731	63516	70791	71432	76169	38609	32141	1	74367	63830	68524	66897	65561	65661	70580	61305
722.3685@0.19272417	74099	85534	120905	110241	345414	208449	167804	160676	432524	1	154934	1	180046	326114	178678	284138	226819	64554	261447	236877	70565	194408	157339	52033	106655	214541	114400	219057	1	76129	160838	82656	128617	205641	88180	187665	341538	158703	169794	162852	162080	152122	196855
216.0997@0.19387947	1	1	1	1	1	1	1	1	221853	347495	1	1	1	1	303475	336858	1	1	1	219217	180166	143174	197700	1	242706	255744	175705	1	1	47278	1	1	246948	56358	1	257446	304581	238652	240917	221125	246135	224973	251193
710.4933@0.19416201	41759	94177	27911	1	147024	123310	1	62261	136755	1	1	102753	118263	59571	81645	213933	1	15201	192122	63220	1	94808	25686	1	25906	103499	1	82142	83191	145931	51493	103361	37481	1	1	44419	108190	99776	60099	104959	63377	103826	83060
450.2095@0.1964014	180975	1	1	1	196737	202938	194129	189102	307593	282012	1	180343	1	153424	223481	330753	177548	1	351660	1	1	129955	1	127012	109090	8682	1	251493	198177	208337	204842	205497	1	1	116214	158600	176717	189693	188283	184682	185613	177706	232091
246.1234@0.19467825	424981	250592	419930	208880	409746	775165	378088	248480	734151	243133	502884	373230	434233	636258	192028	360543	449037	306205	235844	330281	209627	302218	256795	64663	233117	248539	316520	304232	346323	312314	384013	327077	333101	208116	327827	267177	299792	381125	505123	259795	277947	260388	374553
216.1487@0.19557276	121923	114930	111834	1	249826	271447	121109	106022	250220	113873	273213	106779	124591	266109	1	258845	301681	114048	118830	126937	131695	112620	131363	65303	113058	121683	106490	133443	106620	123191	104947	118846	118997	131667	120012	160059	153552	146373	136659	146881	150734	134665	137230
202.1328@0.19714081	166955	153826	132914	194077	247474	239443	167255	131403	260998	145870	273618	149969	189523	244803	170413	253580	257455	141163	136864	145033	157053	1	152757	1	159263	128507	140787	153731	132083	139145	146234	127934	146655	160159	171777	172356	153685	158883	162798	166689	169786	147518	172100
182.1809@0.19476435	20706	22052	19899	17079	19855	19218	17806	23359	21691	18346	1	19009	19213	15727	1	20067	19600	22242	21822	23209	21131	19704	16693	26325	21416	20804	21773	1	22133	20860	20912	18463	18867	24024	19300	17450	18415	23291	18083	19459	20708	20574	24081
151.1005@0.20088291	44734	44398	42793	45992	48987	54485	41892	44027	87930	57605	45291	48070	60112	85341	39408	1	46618	1	120256	44170	41737	46534	34623	74362	45908	40013	82997	39821	57977	1	59472	42683	42533	215456	40317	39221	36760	49334	46119	57430	43154	41848	41451
131.0954@0.1944673	2068743	1876777	1815598	2185750	2829185	2493362	1975123	1742223	3091902	1975254	3070383	1953038	1893839	2844348	1584614	2505643	2915938	1785526	1825460	1862717	2021167	1869520	2049308	445315	1836168	1773161	1885400	2123975	1845880	2197429	1768404	1824487	1846366	1814736	2049175	2351840	2172740	2228345	2037830	2319390	1933488	1926111	1963833
447.3344@0.19519086	182775	166093	406739	193956	458590	180545	180651	183941	173986	214492	188607	182024	385953	448745	376198	159688	169536	121234	1	125744	126458	135315	117049	114940	116770	134104	117330	119793	111395	326086	279436	282937	115562	119935	122880	152739	150619	153358	160394	152816	148423	160758	345026
188.1172@0.19598879	140651	118270	118731	122451	246738	254661	116726	1	246601	107546	256770	113110	119345	235103	211489	235203	262475	115025	112645	115938	100711	112991	158539	89776	110672	116941	1	135278	110632	118002	124321	115988	116362	125881	126563	189019	189099	142132	161860	135302	169272	179195	135442
219.1143@0.19729908	239899	176644	170164	219990	238841	1	205579	196292	200545	220383	228866	225380	225837	210662	1	1	195789	228490	192978	231621	251098	204745	252855	109415	171030	231083	188692	202403	190226	244473	192708	218431	242044	243989	258470	240757	229671	220615	177179	234847	167173	169249	239014
244.1798@0.19497965	250142	239639	221808	282301	491237	481651	279129	229686	460700	265822	470243	236669	195577	579952	247860	477780	506411	242686	257460	265623	264131	233386	232166	94843	252262	252868	235044	292319	240673	244310	227160	243600	251810	287048	278721	355283	324779	318085	300177	293929	284816	292700	288826
267.1839@0.19590978	105087	169866	164710	98501	239263	144883	108035	134369	140886	157704	1	98443	105665	1	97989	177059	1	84838	99446	111368	165320	125045	131893	81017	176710	104362	120021	104438	99420	139030	176533	104113	374469	102248	152568	191264	201654	165719	105776	120949	110167	186092	166406
55.0425@0.19595096	166186	167894	158142	1	165402	167865	187105	185857	180837	176410	182685	181833	178413	1	144500	1	171539	161715	142954	177566	151954	168520	170010	1	163295	144290	158633	1	141168	167986	146009	162597	160201	169523	1	170584	164313	159982	154393	158155	153457	158754	169959
610.3337@0.19474499	242279	292579	257037	218886	282333	341924	292272	286048	1868158	320044	254959	283418	312340	271299	1149966	1721183	1827097	231141	1429135	277339	191114	1530204	231980	1	242768	311487	229198	288370	1627558	273985	275311	254497	246325	219637	229426	307933	280943	284115	282660	284409	368486	285134	284891
359.2081@0.19308515	172076	222643	157298	139284	288983	271087	1	1	479299	1	479276	1	222656	465965	1	270453	488921	277971	265388	286981	276276	254898	321291	121054	277731	334580	263097	315085	288653	336792	281620	281721	301737	304118	340102	259253	245447	295575	251181	286749	234672	222167	238886
624.3519@0.19551358	296744	329975	346463	408913	359967	356365	314103	300293	330351	317651	359011	288609	334664	364757	196553	357616	348562	358232	279886	337611	364347	337986	341791	207847	313985	279676	354011	318028	293609	331042	352361	322123	321118	352073	323637	329225	308526	316713	303505	304649	300821	319130	301303
594.3429@0.19613825	4151245	7154028	7336299	7849726	7527452	7629576	6861089	7032066	6843628	7122712	7806039	7157272	7402933	7229397	5504532	7183338	7118119	6002884	4986660	5881624	6491584	6237495	7079870	2279916	6778455	6002162	5996439	6889587	6404848	6581599	6699911	6051993	5889899	6165536	6559644	6849529	4279341	6399884	6948432	7019918	6859740	7084465	7125717
571.1437@0.19525664	33951	20585	1	1	67733	64304	23273	1	88050	1	74672	34005	1	50172	1	63731	1	30039	32531	36309	36631	33214	41066	1	35203	27344	36339	33716	41543	38160	43445	19954	30760	30086	30093	42829	36886	38190	39924	50069	36318	38050	36865
576.3048@0.19394414	62108	1	56505	57500	66633	57122	57777	63637	117882	77486	60453	63082	56992	68784	266303	1	1	59954	396620	120679	60063	112633	56318	1	59059	139100	1	121990	66378	68987	120027	86110	69424	160450	1	98996	73196	69208	136941	71444	64305	92049	68029
167.1689@0.19436485	28398	24078	25600	25498	11734	13431	26908	33946	9819	27979	10529	27057	29395	11403	29725	11609	10082	27153	28568	25368	23043	28001	24734	33471	26524	1	27811	25284	27897	22381	22484	25829	27684	31634	22062	29127	29407	27516	30255	28147	27585	24779	30659
113.0846@0.19909145	234912	134687	146806	781350	171298	1001837	170879	834412	163114	209383	1	943537	826504	901481	816929	234499	101132	1	212272	190456	134412	842284	204508	287095	137370	154221	192262	838698	172966	240879	181566	257439	137387	696989	862144	133687	128609	183606	128055	171237	177990	123176	178545
242.1276@0.19527903	225392	1	1	260487	408449	377531	173570	177660	270356	258994	388424	189980	1	396458	172532	361447	324999	224194	283023	1	296500	227080	231555	1	231927	305652	215127	228208	187107	227100	244361	293357	232301	1	301502	242862	331249	235038	182840	233697	224583	230447	236396
193.1472@0.19428003	1	1	24438	1	22478	19173	1	23754	19724	17844	16572	19649	18539	20921	1	17838	1	1	19864	21571	19343	24246	20127	1	1	1	1	19946	1	21049	25888	19162	22554	1	1	16578	16856	21174	21684	21880	19272	19890	20423
590.3107@0.19633302	1	246516	276201	267260	1279883	1092361	225972	246097	1264673	1	1385080	1	215842	1178303	410204	1102452	1348944	1009528	862826	1042594	1199475	1048225	1274637	448295	1190665	1093129	1019570	1227347	1074631	1202618	1015913	1100918	1136708	1080767	1128882	961423	967543	946368	901129	914324	894636	901918	873790
497.3563@0.19842438	24216	33970	1	1	23460	27709	25244	18386	46534	44757	1	19461	30499	1	1	45199	1	1	61415	33388	1	21637	15616	6671	1	43187	1	28472	25443	28911	33396	31410	1	7724	1	28354	27146	31492	36272	28554	25695	35905	32266
85.0893@0.1955581	554253	531848	496666	569882	610573	576010	528377	517500	615984	527354	648530	548284	525498	652405	447279	509703	627382	374520	428462	455410	450273	414243	458494	109884	471860	406825	453725	523068	450358	511390	409876	451867	453481	460729	487385	537901	526082	527225	533483	502730	480073	476799	442424
662.3487@0.19629055	155379	226105	128529	1	1	213627	218566	144776	226820	202447	297076	141429	156414	218924	1	325572	304690	223964	199088	148055	216771	383962	70311	29418	140814	72526	209963	158426	159677	334457	161791	220183	149140	328085	199197	82041	161769	166878	153570	245370	238576	162456	298264
828.4731@0.1973427	190797	209891	1	1	1	175527	184083	202852	110685	161646	1	222868	197332	153566	172860	119116	206261	162070	1	90968	1	88068	156286	1	138095	1	120354	93633	88664	135625	98696	90721	82678	138104	98004	50156	146167	227741	146880	89680	149637	158884	90096
555.1489@0.19376858	29929	28878	1	27154	76307	81492	31060	31359	81512	32007	79471	30365	1	87249	1	78615	78023	35439	41258	36533	43783	46738	41324	1	38943	37541	47739	42386	1	44468	39993	41782	32086	35699	42148	49510	47503	44065	47381	43192	53990	44958	53482
400.2748@0.19731048	57703	56588	1	51267	1	68594	51610	63124	91092	1	68341	68893	59810	72595	46123	1	70284	46004	1	1	43715	1	1	1	38903	1	71248	1	1	1	1	5666	1	52362	68771	66189	82743	54758	53936	61193	65557	51039	77931
106.0422@0.19596025	245974	223299	235977	260416	41721	38683	250351	41277	31003	249628	33110	244327	253066	42356	181778	32307	86617	148211	143466	33323	160924	169409	162102	1	187059	165270	30518	157164	160934	170369	174822	166418	154655	152410	163634	186950	196776	187719	55524	191052	62337	201926	64857
1316.6833@0.19653894	107071	51695	101580	1	38289	101488	51108	44188	248597	80806	36458	1	102168	40007	46803	34761	232898	98577	48416	32475	55018	46527	95114	1	48374	70205	128214	56409	24082	177650	170399	26054	28117	50595	49238	60864	156807	29953	189020	46356	76032	48480	52949
690.3776@0.19618283	136524	277473	74410	132303	414811	210611	207101	149268	220473	71531	196392	133087	131933	295077	276058	198025	364473	127445	141644	135253	1	131369	142803	1	133202	182082	173802	142438	127011	183719	286260	128628	131906	137049	267775	150739	205205	155492	166987	148921	140098	153928	147245
102.0468@0.19567479	2693998	3116423	2478455	3484152	4300659	4123861	3401687	3185670	4247445	2990175	4299686	2981772	3246355	4577554	2342947	3843657	4444194	2527481	2617237	2359572	2553219	307594	264300	432799	2571659	2678455	2136564	3070461	2605875	2876344	2206900	2756149	2542794	2541649	2819247	3438243	3258404	3206508	3226079	3198531	3040530	3061006	3031027
170.0923@0.19222645	1145051	1064224	1050014	1128069	724160	635843	1056623	1006544	590081	1068998	776999	1010935	620376	773472	885869	617296	743954	827919	754108	791815	879139	769246	885160	1094382	840616	777784	780432	939561	822258	885209	774265	898747	899272	843996	913116	947819	916080	862570	889568	830809	809081	802778	784228
129.1515@0.19936499	67654	75174	48197	54692	63309	61698	64204	50886	95706	96508	35228	68065	102411	73940	83018	89265	44943	49877	151211	67340	48309	71254	56098	103490	47357	98011	54386	81044	59717	72434	57291	77884	52094	62503	47994	78788	66564	61712	63812	69850	61336	58348	60296
104.0619@0.20078838	192059	105396	237965	1	159252	190918	228780	143165	118090	127402	158145	136624	147514	102185	181228	102183	141372	163469	105754	157688	158393	177637	59482	65021	139058	153365	131323	187761	128479	121770	216373	1	61328	95434	172371	157421	68886	108221	151311	159947	78922	162596	160249
415.3449@0.19718789	74472	70416	270071	80221	109070	113285	232986	236143	106565	71756	288238	71401	239498	261810	45639	271598	102164	82190	74419	656869	798889	641372	79954	644217	79073	618143	65264	85962	74439	83465	74003	653230	82648	649751	678068	88060	463735	413614	85772	470528	464884	466414	459704
382.3189@0.20068839	1	15166	15882	16316	1	1	1	17926	27713	16245	31017	17134	19241	19716	1	1	18223	19382	1	1	21416	1	22774	1	19168	15354	19338	519655	17809	19858	21225	20741	20962	17784	34100	20094	21059	19268	20594	21620	24674	16609	529943
378.2891@0.19825211	130697	158980	217687	142557	283555	182187	1	128808	183930	172141	195162	143459	128877	213565	79955	230411	238090	126730	109343	131377	158391	129039	163694	93542	79852	155421	1	153388	135529	125377	157827	166701	179659	1	136989	147167	87550	140343	162546	151182	130727	146159	146630
936.6605@0.20288825	29192	68297	1	16227	44052	73309	48141	50518	48342	57763	18460	39011	43382	1	102806	1	53638	20802	10666	38393	1	1	1	12270	1	55195	1	58981	59336	66435	48951	1	1	1	33183	40571	43931	53096	71211	42674	43434	56637	101432
130.9225@0.22389583	680629	533372	606987	667153	447112	519993	578256	540588	575035	571998	573015	540400	528828	433498	609834	398766	494009	472833	518070	583914	557980	626353	486136	732285	606216	510514	578305	617941	622018	637524	487318	769001	730664	612792	715729	512873	520073	614223	544228	594750	472502	453532	491815
171.9492@0.23538248	193144	176554	197738	218550	181186	147221	183282	147645	201202	203910	200251	189250	166656	167165	190418	136243	149348	181526	178908	186467	189175	168894	214490	238513	177742	160993	179070	220944	175900	219858	170113	194879	211643	176482	231063	218194	189154	204256	197052	167205	163662	25170	155013
844.1954@0.23318164	20232	19137	15107	17634	59417	51620	24433	23347	52936	24756	56351	23490	25730	53024	13634	46401	51614	29792	35225	37210	40334	33248	37881	1	27573	23670	38087	42627	40714	36908	39342	36713	32283	28908	34809	39693	34113	33044	39174	30303	31959	29993	32762
893.2073@0.2542216	13938	11622	11644	15359	38435	39835	12109	16127	45436	16270	1	15774	11354	46350	1	31604	39625	18105	1	19259	13808	16747	16106	1	25827	13226	20269	17901	26368	18579	18178	19303	13537	19871	13798	23037	19231	16358	16682	22663	19739	19999	19397
243.0736@0.20138477	206293	181191	176096	163595	35801	137996	167576	173720	30403	1	125807	165177	160542	164224	63468	34807	40310	20380	1	109476	20370	102604	108302	50693	26071	1	1	1	26907	1	21530	108831	19361	114184	113843	28202	33096	106525	154127	32556	121918	32157	25635
162.9834@0.25345388	75706	99964	81612	97430	75027	55756	98667	83832	97672	72374	64915	94713	104963	93120	96689	62503	62656	89736	96856	105663	63844	37137	80038	95581	65348	64903	63450	91809	83888	101634	103164	77709	109052	99733	65015	83885	115251	89031	55904	64739	89151	60117	87117
884.2006@0.26860666	33962	28219	26196	28322	73852	62809	29907	31873	68168	27622	65268	1	24827	63573	10232	61081	53069	28599	48602	39402	46350	41675	40576	1	38094	43357	42379	43274	40679	48836	44513	34941	42048	34047	31845	47033	44605	42349	43982	39265	41551	40768	41956
909.2061@0.27785283	1	6134	1	1	10553	9878	5168	1	9383	6355	11133	4131	4469	10704	1	12436	14298	4672	1	8084	7072	1	7052	1	1	1	1	1	6309	5471	6434	6283	1	4960	1	9407	7463	6397	8755	5405	6036	7342	6689
651.0724@0.2924616	18996	14486	14900	15018	20399	16935	15891	14925	18559	15490	22092	16969	15492	24427	1	18202	21943	8015	7638	7086	9024	1	9069	1	7401	8280	1	9177	6192	7189	7726	8147	8158	7075	7944	13969	13322	12741	10701	13794	10279	10892	10920
339.252@2.0111544	57888	54058	1	1	62703	51224	55524	49274	79482	56922	75085	52467	51359	59975	69972	53127	1	48379	75672	57270	57702	52015	66286	44846	51243	51552	55511	69983	57169	67172	45192	61368	56683	49238	63313	95743	65449	58526	59281	54224	54325	48251	51110
370.2199@2.0676618	120289	107053	117537	97631	115947	122745	111520	124509	110641	106396	92892	107280	124731	110905	105401	126634	118064	119473	116886	110963	106701	112087	100068	1	109080	112514	114840	96706	123385	76249	22706	105201	113284	113499	98875	95332	109465	118907	118383	106729	113452	32183	138436
414.2462@2.2001262	21123	24094	140317	24942	130658	141094	26451	30045	23725	131066	23090	130807	124792	18565	25971	136295	127516	125791	26466	15863	27381	134337	23796	147302	132934	142586	26360	29480	126315	23750	1	119082	125889	31237	17122	118278	23383	22289	127840	139603	139147	23663	145639
371.2156@2.228892	26306	34072	25613	25434	29752	26522	20018	24897	26119	26698	27241	26564	24650	1	22580	33884	25150	27306	22135	26158	35080	27158	22528	29136	22995	27804	21807	24633	35772	27865	29363	27340	35238	1	34813	29129	30849	32371	33045	27207	26742	26990	29224
475.2988@2.3178635	108220	115681	131878	117474	105140	130473	127444	139157	106350	104501	101338	113646	143248	112847	115185	128448	129513	125491	122719	121839	99756	133702	102361	126379	111531	131569	135926	110069	117668	107699	139993	118331	121684	115349	103801	99111	103605	108235	109301	115745	124341	137163	140981
489.2782@2.3293357	21707	19499	20212	1	17673	23917	19353	18036	16968	17108	16369	18617	20775	15759	1	21191	22768	18166	20119	26778	19005	21869	14230	20054	15831	26668	16769	1	17875	1	19540	14418	1	19557	24322	16760	18927	16463	19070	15756	17124	18270	20951
452.3359@2.33035	75493	57462	56445	75645	79795	49638	49356	40701	75316	63275	77327	63890	45105	70879	67010	54594	50428	62167	69180	63817	68071	63165	69353	42825	66412	57797	56570	82915	60949	47712	50214	66192	52912	52291	72203	79778	73110	68495	73189	63951	62812	54231	53521
415.2414@2.374493	30815	33463	27271	28260	29643	26552	31935	31730	30066	30864	34577	25391	26639	33348	28510	25744	26952	28298	34556	34597	32082	30488	23936	31343	26846	27094	32861	30393	29290	27397	27696	24592	34110	35750	26032	27636	26492	20807	28329	31105	30941	32120	28529
519.3248@2.4243214	119787	107862	144425	121336	123002	128375	125184	134053	108562	109929	99012	110772	145089	121882	99030	146111	137781	127678	132380	114951	105351	114259	109092	132980	104388	135129	128500	99965	108184	103837	134269	104463	130943	106408	93032	100808	108334	108268	129782	102861	135940	134398	131601
502.2985@2.42546	15665	16942	18585	10379	19291	16101	20251	15620	17993	19997	17452	18477	23969	20412	18606	11777	24745	20104	18133	18958	17066	20081	15130	17312	11160	19030	15887	17811	15019	16900	10671	19018	20654	17486	17390	10776	14673	19688	21989	33727	20049	17226	14196
533.304@2.4386165	13852	13799	13328	14253	14008	21423	14124	16280	17299	12222	12305	14232	13125	14365	16846	15028	14271	14161	15577	13103	12696	14072	11574	14441	13972	16176	13421	12737	14264	14983	14270	13875	13638	12744	12277	18237	16258	12063	16011	15466	14890	16521	16545
459.2677@2.501886	41519	37058	34523	32019	33245	37955	42992	41764	37249	32834	35494	38536	36234	32404	41018	35674	42866	36790	41101	35244	34210	35384	37694	34353	38483	37124	37876	33049	38278	34341	33575	36350	36441	35718	29566	37100	32644	34833	40743	41482	40864	37524	31790
563.3514@2.5211701	83942	91541	99001	89362	90528	100948	93290	102179	76012	94449	82142	108714	113338	95811	87535	102098	104449	103509	101285	104112	83827	109551	88235	99943	110149	96440	87882	80827	97458	90005	92453	87564	80976	106599	86219	94692	94239	87108	105690	97355	107610	110376	119066
546.3243@2.5224025	14924	15222	16153	14857	14234	19072	16202	15092	8021	17133	12847	14652	14086	14460	17962	16724	10016	17158	10995	13824	11610	13763	13564	13345	13940	14530	12209	15011	18257	15925	18182	15375	1	15142	14156	14671	11610	13053	14239	16714	17043	14628	16306
531.2886@2.5535793	14345	11580	13488	12548	12387	10874	10516	12274	10116	14875	15119	12742	11438	1	12544	10946	12272	10672	10606	12222	11760	12635	9770	14527	11341	10469	12949	13713	12492	9583	16181	12033	9075	10050	13788	11887	14308	10140	11817	10888	10510	10776	10134
565.4198@2.5592105	61021	52224	50643	55308	35119	42514	29940	40242	58561	57739	65120	47171	43048	53482	52520	44492	52317	40955	52041	52118	56890	47538	54996	44589	49215	46549	39083	57137	46622	62670	43152	41010	55011	42344	55537	58384	61553	50654	52755	49344	48426	42112	39954
607.3775@2.6104782	60459	66918	78553	55483	71013	67371	68767	70783	55069	63152	54641	60967	63531	69683	56028	73500	66642	74572	74444	58838	57980	62123	55365	69812	60270	67311	68571	51616	61867	61105	74907	61167	54757	71651	61825	51509	60350	60356	58454	64258	66872	70099	69657
503.2936@2.6154442	35955	38029	35212	35554	41740	43359	38909	42172	37441	42321	39685	40325	37724	40845	42711	41029	35107	40187	33755	46958	38091	39766	45945	41225	35841	41849	37170	44213	38357	33506	40289	39927	40812	38032	36208	33707	42762	38706	38367	42148	34122	42425	38579
651.4033@2.6927304	20358	25662	22570	21343	23686	29680	21012	23954	19217	20134	21978	18031	29860	24565	18156	26408	25033	26991	25637	20084	22090	26708	20042	1	21072	26499	21228	17066	23199	19439	27589	20163	22647	20526	17583	19089	20204	20877	23965	24378	28255	28479	28806
547.32@2.7179334	36342	39740	32437	34518	33771	41325	37375	37171	32700	36642	36618	39320	35616	37860	36165	33154	32660	34169	32525	34632	32011	33375	28813	30588	34538	35625	37575	36378	38460	31909	36430	36768	31139	36829	33770	32584	34838	29728	35320	35134	33708	36206	34958
678.5038@2.7176692	18854	38656	32956	29325	35505	35534	37455	39162	64195	55592	37787	12373	45561	35835	35067	56764	29315	36393	4780	40133	21118	2634	30798	24991	20638	42891	2927	42955	38526	37380	35645	34171	52024	38362	30265	39292	50779	62734	60092	52829	42945	45493	7225
443.236@2.7427266	14475	1	11241	17511	10701	14975	12032	24711	18247	1	17523	13636	14008	14344	22189	18563	20296	1	18823	14166	21440	14850	19575	12200	15323	12384	13882	18980	12330	19403	11240	18836	14777	13250	13232	15994	19759	13598	14617	18603	19697	13801	10728
148.0524@2.7395232	122562	167758	51451	1	197847	180640	112170	112323	288165	286465	29386	118112	185639	150560	173129	272310	161109	41793	211649	120895	1	120779	106816	50656	68531	328927	89236	180140	134500	162574	165830	150308	97309	1	1	137797	130953	123648	129611	139038	143202	132362	152254
298.1417@2.749579	386241	536507	117370	50009	588632	603852	396020	370433	1066243	951852	129019	426249	567920	499371	630980	985620	565391	178319	1479845	1	130783	448343	305398	123419	201811	1158901	236248	657178	465964	592156	531213	557879	391395	31541	69072	488575	482784	518466	486832	481916	472745	485412	482269
447.3341@2.7733912	17628	15389	1	28286	29377	33495	23865	14559	34319	15125	27929	21631	17265	21404	22089	17752	21011	21134	24988	13974	15033	18680	26449	11750	16725	22769	26608	17410	22930	14916	15007	23888	23330	28905	24196	17798	17440	23990	18750	26687	22677	13361	22094
591.346@2.8108366	26286	27221	29277	25058	28576	26610	25061	26838	24101	25641	31010	26228	27199	27638	23689	30211	26530	24403	26750	24592	22732	24830	25706	26994	26904	28579	24757	26406	28945	24512	27163	27306	23499	25438	25570	25121	24588	22629	21092	26338	23242	31030	28245
678.5039@2.8328362	158376	144299	170814	172246	170891	1	151668	135859	289687	272493	160039	18439	130295	156876	153227	239616	158537	157408	292608	147400	142813	36989	159133	157321	210633	256576	37666	174845	161414	161671	147377	136261	204273	146515	170830	311585	286617	274618	323354	282358	268363	246958	47945
252.1365@2.8734894	101208	109874	137204	90227	117317	114653	111443	99367	128780	117021	146474	108862	124741	98794	1	133048	153813	83175	74112	65931	70115	108151	58308	59092	72361	1	68901	1	94675	73884	100320	81915	37407	75678	77750	121990	107375	113010	73800	88143	100407	102356	105803
635.3726@2.8961287	11376	8309	10103	8585	8621	12715	11663	11472	7978	8602	8956	11026	9759	7524	8024	11945	9491	11202	11299	9483	9783	11183	8612	8718	10240	9649	10889	7977	9732	7735	9485	9225	8314	9902	8683	7558	8216	9042	8511	10971	8261	10889	10339
473.1658@2.9080515	1	1	6531	6659	1	7829	1	1	10482	4648	7584	1	9037	6496	5784	5900	4161	182334	168755	215917	193403	188031	255123	169481	198908	199298	195813	342846	216466	213405	213565	202364	216325	229406	237431	121167	146596	122670	138313	126658	112389	106154	107383
342.1678@2.9375353	669266	765413	1	1	854763	872959	703202	650514	1217050	1385655	1	600463	833853	1	846683	1420391	729602	29044	2105564	753060	14895	660203	44383	1	1	1520045	1	894323	728248	834477	752299	806303	371439	22052	1	679079	642293	667117	628785	620995	612353	647424	614261
378.1291@2.9440544	90960	96810	1	1	130894	120971	93536	92409	213427	194704	1	58606	121876	98466	122649	186475	1	1	293707	112657	1	96359	24537	1	1	10209	1	116816	104270	110056	112690	120845	1	1	1	83641	84575	80771	78445	88937	85998	85578	78175
531.2886@2.9683774	18688	17362	11132	13347	12336	13189	14199	10815	16372	17558	17567	18966	16720	15215	16179	16282	13728	11883	16748	14682	11791	15230	14575	14047	15413	12131	18505	17189	11614	13870	10025	12435	12751	9956	15256	17293	12240	12340	14741	14153	12423	18709	11553
129.1151@2.9852028	136641	101668	103106	101399	110259	106253	119224	95653	135201	114479	130237	108126	94944	95444	138471	102564	99317	80504	107384	109318	126316	108460	124139	98717	113366	110851	99537	127716	102985	133491	107352	135901	117008	114149	122082	140102	122940	119261	115610	107895	99935	93024	90605
594.3411@3.0060031	153100	146112	158812	148209	166247	164210	143073	136438	144029	171494	153377	139450	154709	147029	122889	140942	149400	101205	90532	98815	99966	118308	137853	79724	131516	129408	100316	163065	126713	137478	132075	100580	112434	118397	132274	169547	164638	154308	177853	172938	158594	155990	143420
386.194@3.0846882	136758	177426	18149	1	189989	200202	162449	159230	1738772	1461514	1	126708	177292	160058	189546	300893	155484	12335	2247672	176795	1	138323	62629	16722	19782	1577604	39810	194057	146567	167508	170641	179954	1	1	1	146919	150365	151272	153570	143589	138425	154616	140037
904.6726@3.0817502	33696	24425	42395	41702	37856	38053	32785	30704	31834	36412	47426	36068	30907	50541	29637	55984	33280	27005	36956	32088	35501	28970	46655	25900	35922	35899	39887	46444	37423	31407	27492	30348	39605	32718	43083	60026	62092	60467	70796	64444	57210	67852	56881
417.1998@3.0847287	1	1	1	1	164599	163918	132467	125537	305859	257257	1	93313	171523	139511	174634	283769	1	1	411721	139287	1	133008	36300	1	1	281716	20325	158212	147268	1	158229	171257	44239	1	1	117684	118782	130039	120288	111798	108306	117925	106738
372.2149@3.0968444	62051	48691	43017	19158	49829	1	28720	1	111564	80953	1	59853	37658	44747	44511	82773	59152	46737	105104	58362	1	41339	47383	160506	256669	93068	1	47107	53919	60416	236993	22359	89520	1	1	63095	73667	80879	83782	88609	76344	390149	389935
249.1053@3.1589363	52242	57043	58165	54573	62557	64281	58318	58259	59997	49846	1	59337	58676	61820	1	53970	51875	60244	59070	51514	61843	55936	57188	1	52553	51961	56372	53979	57276	62537	53772	1	54692	52362	53954	52187	49954	58497	52154	53686	58850	63905	52390
430.2203@3.1991525	106606	107237	1	7500	128322	824538	110272	99844	1702437	1404558	1	98418	119818	103864	123164	1440501	109343	16190	2193929	112429	1	103027	45075	1	13603	1511727	27752	125760	107255	105545	108325	121905	1	73742	1	101650	97000	104347	93850	89454	102454	46821	107733
461.2256@3.2049432	147377	178120	1	1	178621	205595	157339	150256	396507	294974	1	139738	197274	158082	196062	313080	151417	1	476707	166538	1	151615	44686	1	1	327661	1	200470	177970	185301	189253	194850	46470	1	1	136159	135678	121565	137116	135684	135353	138230	133751
433.2673@3.2158103	196483	220653	191467	162646	194293	195030	199958	191211	517726	409567	154851	206576	177649	180162	196647	396809	220102	160632	537897	219340	115359	201555	203105	130408	225034	419852	187271	198442	226943	201734	195835	195254	325040	145558	130295	361188	342717	347136	359400	340299	354532	357763	347488
243.1834@3.2255163	129689	61462	60896	132362	68852	141136	62339	116810	177894	130918	60232	90263	118875	19945	148563	54931	127937	134561	105959	61849	131451	20498	58906	133284	157610	121638	126448	136544	55221	144023	56451	123530	124906	55703	45739	79944	148323	65979	52576	143408	59762	137902	68264
491.2727@3.2996054	499273	581081	1	54478	621374	670170	493706	482565	1314962	1	63930	424810	613417	515671	629174	1140389	505967	1	1	579224	47443	493644	141713	1	1	1	1	662730	575528	626396	613584	631840	255120	1	44222	526090	492925	498824	486723	479200	500318	489103	481014
474.2463@3.2997782	76401	76981	1	1	83358	87841	70783	66554	161656	1202724	1	63685	79958	76434	83307	135138	70146	1	1905349	67654	1	63200	30134	5829	1	1287563	1	35258	78745	83295	86603	89888	44370	1	1	72497	72651	71039	74256	65780	73871	71394	74562
510.2077@3.3048186	24220	26155	1	1	33756	32797	23987	26836	59372	54060	1	1	1	26475	33656	1	29706	1	1	32434	1	25580	1	1	1	55484	1	32444	29158	29794	29362	36213	7348	1	1	25016	23504	25641	18581	23863	27183	31070	24054
505.2521@3.3070867	145963	179260	1	1	202250	200636	162088	150232	385447	316557	1	130605	196013	157648	195383	323281	152494	7671	491441	172607	1	155233	36304	1	20612	326538	30056	194788	179998	181642	185998	191365	1	1	1	142415	139193	142753	133236	142212	145557	143611	137239
477.2938@3.3205972	213789	224324	185515	168479	208947	192621	206137	181400	516068	439645	166768	205820	164450	184059	179161	376020	219619	171194	531800	227195	141388	207503	199512	146846	236825	396650	179529	210145	201046	219874	178196	208684	343607	144760	149699	380910	377493	365852	366169	357036	357612	363625	355974
403.2205@3.1894112	19271	638123	1	57454	22141	698637	578846	540572	38379	1	56994	15452	698084	540764	26122	34154	569370	55203	42212	20985	50389	544893	169274	50938	103254	37675	122090	18841	18556	673947	24293	646882	255642	54393	39896	492103	15497	529403	17170	15199	522411	528231	15558
535.2992@3.3914332	456665	529935	71414	55719	572041	599976	452374	421583	1226269	970782	57449	406064	548216	464097	580895	1030667	465478	60553	1	531476	46551	441338	142447	47325	98704	992492	106905	603748	520278	564272	536382	577543	242343	53058	48468	474474	463934	460771	468050	460354	444986	462497	457705
518.2728@3.391336	56040	67751	1	1	69960	68240	58743	59130	125584	103438	1	45654	28133	55685	80033	114364	55962	1	1752902	65634	1	48042	11972	1	1	112596	1	65375	64055	70104	61504	65355	31428	1	1	68040	53273	25017	62737	53339	54498	60473	47925
549.278@3.3988779	134250	154483	1	1	179198	177843	145960	128353	356466	275952	1	108752	176432	148302	179968	300077	136771	1	461106	152591	7726	135472	31295	6349	19506	292810	26010	181118	161292	173289	169875	180199	53451	1	1	133187	128215	129324	126846	129111	126876	124247	123522
521.3194@3.4118528	191271	204834	187727	170104	185352	176380	190919	167767	486580	413369	156789	194847	170669	178742	182551	378186	207720	166487	502409	213430	126987	186132	176593	144878	225081	396580	164321	182473	195888	197152	180936	190298	316280	141141	132472	350026	351069	350503	358105	349687	348839	357665	341491
431.2302@4.0792603	30425	38824	31071	35650	34255	46805	23765	37088	16390	39013	50244	31943	32985	40471	18035	33997	29958	24115	27251	14444	46306	33280	103963	33664	33081	19756	37645	18065	13869	42127	37637	1	41778	30772	1	48364	14785	46908	54272	53697	54605	49933	9950
504.2936@3.413655	1	1	1	1	14003	1	1	14135	45845	40758	1	17470	1	1	12477	43424	1	1	50048	17184	13697	15356	1	1	13334	44477	1	1	1	11733	1	1	35956	1	1	41123	39368	36867	42447	34866	26250	39016	39561
212.139@3.4212255	137802	116617	121314	134586	122930	132935	131700	136893	137262	158199	146739	126105	128048	137894	124900	177333	160002	142930	117223	121473	136029	124214	126557	132913	125387	127583	122527	141342	134182	142222	136459	173800	154015	137103	137545	144093	142894	143329	137290	184771	138693	180539	132101
395.3182@3.4302158	8734	1	1	8623	12098	1	1	7972	13095	1	9438	1	9431	11296	13199	1	9375	22086	19455	22515	25844	23349	22096	17574	20671	22765	23024	1	21747	24165	23366	34004	21705	21783	20468	15333	15970	16333	16918	18650	13460	21350	19019
447.2467@3.3608391	18694	648984	74820	65322	21000	23450	18034	19601	39236	34217	64748	491819	24283	25730	24682	36308	18121	68621	1	20485	46002	19482	167220	54877	106398	35652	121612	27324	24992	21007	19223	22358	266553	1	48992	550307	552867	19839	20652	18713	19015	19459	21127
579.3254@3.4828558	368417	435108	61824	54410	472954	494454	366320	340196	984522	782881	43376	336186	450623	395267	493802	851144	387540	52865	34300	446681	39433	370013	123548	42607	82830	805033	87919	507222	431869	471439	453944	478233	212988	48007	39330	403205	394393	391503	392711	386548	16026	382915	376429
562.2986@3.473404	41626	53057	1	1	48398	55620	43305	39967	101259	85435	1	37279	54966	40331	57008	88643	39202	1	1449851	47811	1	39730	1	1	1	84107	6355	52270	56570	52495	58288	49835	1	1	1	47269	60108	53193	62433	49961	37534	45317	45911
593.3045@3.481855	109169	130274	7069	8048	150948	154978	111883	110021	293907	228597	1	98872	140204	119015	154267	237978	113598	1	391973	132274	1	112419	28926	1	14790	237262	1	122864	132700	144629	139316	151431	40494	6749	5649	113026	107302	110189	106610	109430	106590	110830	100902
565.3461@3.4938018	183969	180998	171946	151478	174220	161471	172238	157798	440139	361018	146550	167387	143755	159901	165417	326189	188638	151319	456175	200334	122343	169951	161684	131232	215917	348918	146882	174473	176991	183869	159937	179257	286627	132114	123618	331009	328454	330777	329637	318873	309208	318755	312872
548.3195@3.4892151	9690	20830	7600	21805	10661	12521	1	18441	42237	42522	1	1	1	9287	1	34146	30278	1	37583	20758	1	8645	15064	19708	22310	35198	11931	1	23054	1	9819	1	13108	1	5931	31728	33314	13737	32992	34678	55718	40675	68540
197.1783@3.3336275	24199	1	1	9371	1	17537	13846	1	8478	6873	14888	1	15223	14792	14755	13568	15017	1	7684	14296	1	23745	11990	1	1	10881	13379	15594	7058	12349	1	7069	12124	15847	9141	16307	12486	12717	12067	7786	22205	17280	11446
243.1835@3.5315254	26009	81438	33509	30653	11206	25661	1	62191	52748	27331	73107	50414	74999	39603	66487	12384	31096	61696	32225	11484	34062	53101	36003	29055	74889	1	65681	84085	47978	76311	37726	70031	84693	75112	61568	73098	69372	40881	36664	11754	62001	63925	62875
461.2622@3.5281646	51604	51581	1	1	56718	54541	59113	47859	106896	98799	1	47042	56973	49451	58343	94830	51884	1	123830	47852	1	42321	22582	1	1	103175	1	52514	53008	54894	55290	58482	28823	1	1	42815	49349	48205	51067	43089	50323	48351	47642
623.3512@3.5474243	284299	346391	52979	42654	365925	405634	287119	274482	770151	611406	39351	268865	361792	307543	385828	699856	305120	46548	1	349350	31612	299489	99125	36049	68582	647370	74897	381356	347800	374207	373012	380688	169263	35785	33075	310639	313229	316681	307528	317409	319642	314277	302961
628.3068@3.6755624	1	24226	3674	1	31432	28735	3432	17271	53772	1	1	1	1	27525	3515	1	24074	2997	1	29518	1	27040	14578	1	9669	44285	10212	1	29084	29885	21376	30740	10893	1	1	31641	30928	18342	27909	6470	4194	31827	17971
637.3302@3.556246	91641	113727	1	4353	127469	131816	99331	88082	243011	187599	8632	81404	131076	96311	131445	207524	93179	1	327483	105112	1	94917	27795	1	11979	201891	14733	128563	106845	115183	112772	130410	38666	1	1	93557	87881	88449	85945	83157	87946	88124	83688
610.3363@3.566842	85845	78462	86337	92512	108352	92632	93728	78304	78775	79162	91985	90190	101517	112160	73338	73115	96404	155440	116196	128966	137211	133468	127824	55741	108833	115650	128620	127399	121780	140005	145347	145925	132220	136757	120140	113962	95341	90097	100967	92845	106488	89490	101033
609.3719@3.5686033	150238	170195	155484	134141	146025	147082	160462	139014	397778	325093	128677	141361	119328	137220	154965	299329	163531	131755	407121	173720	99927	153832	143172	114491	194629	327004	136513	151740	154861	159010	145756	153025	241009	111652	109992	301924	287794	292260	216535	288236	292308	292417	288593
212.139@3.6063762	141050	126278	124387	145418	151856	139874	133141	123272	138495	151780	161284	83299	134593	160013	150709	1	158300	141617	126422	141826	153108	146590	148489	130806	122482	147754	143939	160067	133430	149691	152194	39625	129932	142845	134659	146508	128282	132451	134808	166732	141758	140171	124889
505.2882@3.6158142	54371	53823	1	1	62651	62104	46929	48261	119848	91936	11083	49821	55208	59510	58032	101240	56332	1	138956	57746	1	42480	20898	1	18082	104272	13541	61241	53526	58443	61635	62253	32835	1	1	51190	43486	54010	52426	50936	48203	52285	58326
667.3774@3.6182656	224017	279242	42469	36711	292194	315883	229531	211113	619088	501054	36584	204780	281589	241384	311316	553915	243708	37464	30957	279304	26827	228921	81555	32752	65681	507594	60978	312188	272534	289633	282376	299455	140903	35862	27814	256491	245395	249832	249538	251664	249567	248986	251983
650.3511@3.6138341	27012	34950	1	1	36883	42164	31249	24743	68577	55064	1	25397	34972	33924	40006	53832	31971	1	916712	37475	1	30539	1	1	9473	61271	1	36626	30061	40203	33403	40341	16131	1	1	35090	13266	30318	32834	32254	28280	31762	28373
681.3566@3.624217	69944	82273	1	1	97128	96479	69105	65096	189093	109726	6523	56351	92004	76395	101007	157005	71836	1	245093	86452	1	64755	19432	1	8932	148561	12131	92634	82077	90844	84118	96015	27611	1	1	67934	62441	72248	64942	70332	65517	70619	64735
695.3363@3.6386063	10715	6207	1	1	18562	16400	10878	11485	29487	21892	1	9834	17455	14579	15974	27895	1	1	36496	14751	1	11777	1	1	1	22960	1	16228	17571	10725	16038	17672	1	1	1	11601	10101	10019	14145	12212	11205	11847	9687
491.309@3.6318583	22981	1	1	18372	17693	16074	12940	19554	40208	39210	1	1	16966	16205	18579	31699	1	14114	43849	20149	1	1	26226	19305	27843	34073	22890	1	18027	21757	20745	16426	35749	1	1	34381	30185	38008	36388	27426	25263	29832	34050
653.3982@3.6353962	138702	142839	134733	121640	140337	120745	137468	126798	337023	288607	111176	121250	123478	124479	125388	257757	141746	117438	341729	148269	95988	133748	129500	98956	171458	275844	120291	131655	138456	141317	129469	135926	210165	103813	99813	246245	246204	251724	248175	247278	256679	255054	248289
636.3712@3.6389902	20637	1	15937	17090	1	1	15775	1	33852	27282	7538	13025	13510	1	14966	22528	14793	12320	32590	1	5812	1	14291	1	7846	1	4260	1	1	15264	11885	1	10057	1	1	22551	18838	27194	24120	23964	26858	26685	29616
626.3132@3.6449707	15042	16745	13874	18433	30172	23022	15267	11727	28568	17458	34685	14745	19984	28068	12489	1	31082	21063	20337	11764	15105	22376	1	1	29245	25191	11173	29963	22512	25059	28112	18473	15475	23394	1	26327	24613	13492	23571	25242	22087	23597	23709
191.1314@3.653634	217319	220112	189418	245655	216914	197522	192864	250769	287930	283137	241103	215386	179730	200078	241582	230592	204470	182150	289321	207398	217023	191895	236266	187235	255895	238564	194087	221124	188784	219198	185649	220268	258423	195078	224723	272577	262515	254689	256004	237487	221941	220163	219797
373.2101@3.4180486	41857	1	1	1	41990	1	34526	1	27487	1	1	1	37154	28187	37131	1	30548	1	16539	35214	1	31818	1	1	1	1	1	38416	30464	29269	34062	1	29763	1	1	30135	19470	32957	28999	12256	13943	29845	28734
694.3774@3.6754272	18711	21633	1	1	26771	32070	21635	18190	44482	46791	1	13057	25406	4421	26120	45103	22756	1	672409	26543	1	18630	1	1	1	39972	1	29090	23757	26506	24786	27422	11277	1	1	23626	23472	23882	19331	21574	22261	24186	22980
711.4036@3.686783	161363	208031	34887	29977	223460	232362	175371	150150	444269	375889	35507	154817	210132	172096	238052	398105	181735	32101	2420	218716	21098	168217	62520	24534	48852	375735	47369	235449	198639	217691	215256	232159	109742	26437	22003	197977	184430	196338	194180	191520	185589	193866	185236
549.3146@3.6805003	47771	53324	1	10933	61370	62842	47487	50487	112979	87507	11325	39872	60419	45693	52863	96120	51052	1	132289	51767	13617	47229	20577	1	13465	98615	1	61831	56111	58188	55439	56100	35227	1	1	48726	48704	42804	46114	48375	50784	44526	49284
725.3827@3.6852527	51980	62770	3812	1	76162	71840	53470	49695	138393	110885	1	46277	72505	56272	75192	121949	54436	1	187533	63772	1	54428	14129	1	1	118940	8553	73513	64689	67421	75451	74098	21068	1	1	54720	52225	53283	54337	52102	51763	52563	52726
697.4245@3.6970165	108049	115907	108143	98080	106811	92273	116407	102182	276999	239918	92900	102473	88864	103494	104315	198298	116495	92336	284951	125898	78146	108306	106270	83947	139067	119264	93200	108182	107831	117263	100500	112445	172868	79973	79922	208790	207835	205413	201556	203806	195395	197918	190135
535.3349@3.7043254	22085	20137	19060	19247	26249	19804	20368	16207	46881	37885	11617	18418	13278	20048	20780	36354	19867	22610	45179	23212	16351	19077	22341	16394	25339	34533	23447	19736	24772	22914	17260	19607	37402	16748	17112	36850	37572	36063	34891	31950	34359	33160	35146
273.2675@3.6873636	10108617	12034314	10822230	10736222	8674036	10425248	8148674	10773000	20401290	17103126	6949431	11604703	8510798	9880516	10401586	14468878	13224480	8439966	22973868	15039532	8411898	10403525	10441977	6306430	10919088	17850408	8383126	12568260	11710687	8561976	8998095	10735443	13108237	8244842	6461500	15930817	15864685	16020542	15994294	16451169	16367317	16205878	15792654
577.1027@3.708296	89629	106572	119249	86105	111780	135527	107800	128894	79922	91757	80797	108929	127266	94509	97874	130009	106536	146363	111062	112057	86935	116235	89229	120529	112842	126743	109299	74994	120131	77064	123368	86321	99455	114790	82379	75151	85694	86647	101398	103152	116227	122108	141197
290.1421@4.0980625	6804	1	1	1	1	1	12997	1	11229	1	14557	1	1	1	1	1	1	142543	138972	135337	138363	142864	139742	92333	143479	148486	10198	7695	183133	12570	140402	10017	149535	143400	138417	78615	84603	81843	80567	79380	89245	9742	78237
755.4298@3.733639	113593	138206	25201	20750	103362	158440	114097	100635	375565	319754	20716	103015	150444	122952	178736	269685	116823	22950	523899	148907	16355	115762	45535	18444	39340	252234	32641	163094	141646	145079	153678	161153	76927	16945	15065	135764	128098	132199	129755	132425	130176	130289	135961
197.1781@3.7467277	16290	28300	18846	28974	29267	21799	26650	23371	22860	27418	24110	26892	22722	23025	23883	21622	24356	18926	23827	26411	23006	15883	25639	22673	31652	21797	1	27338	22167	22447	23028	26385	26213	22594	26072	25055	30434	24266	22566	26646	24996	23586	23467
769.4089@3.7432773	32144	44966	3410	1	52301	52747	36705	32055	95516	74444	1	33643	50824	40297	53227	80003	34720	1	133109	46992	1	37737	8787	1	5104	81069	5929	51032	47291	48421	49567	56931	14988	1	1	38742	34631	38767	33076	38383	37608	37482	35926
593.3407@3.7440867	43856	62008	16370	9052	58426	56100	41315	47370	113115	85690	1	39102	54791	46981	62619	94150	49908	7147	142115	51730	1	47033	23744	1	13550	89213	15032	55995	49551	58451	53092	60768	35372	1	9932	50483	51741	49342	46103	51818	48404	46313	50541
229.2409@3.7253993	2969211	3482984	2910450	2851312	2592133	2717192	2569492	2745984	5398927	4713326	2510802	3346576	2814938	3422380	2381318	3456974	3449136	2216859	6667869	3648807	2985516	2839467	2013872	1982351	3094713	4246432	2474353	3334913	3101655	2737848	2641889	3104792	4690809	2426860	2169500	4664728	4910439	4847911	4813915	4841241	4712647	4772821	4653461
741.4506@3.7550137	59969	68913	66176	62095	60624	62959	68194	55341	149521	226090	50928	61858	48830	57626	58625	112890	63384	58737	287270	70832	49276	62192	67625	49140	80944	132839	54188	64169	69176	75178	65779	60069	99481	53959	46583	200182	113745	120517	125929	122664	218701	120452	115510
579.3611@3.7698436	23472	20486	23300	19573	21115	18222	19861	17984	42180	42589	21013	20294	16654	20263	21914	37299	21037	17638	49291	19892	17139	23556	20804	17667	26446	41310	22571	22175	18543	17529	19585	23224	33263	17548	16159	37381	34501	36094	39414	40316	33276	34968	37762
185.2144@3.7506003	119837	118611	43108	62965	57154	69855	61512	71754	142005	90075	41304	103678	77450	109332	113657	130057	125123	40719	92571	123442	53059	84423	63200	39770	48202	86137	36079	110827	93826	57723	46929	112977	63945	46303	32129	86504	92321	99237	88058	97647	83767	94919	86545
306.0901@3.7789671	13982	12553	16015	14498	13212	11780	16623	13157	16924	15344	14218	12997	15378	15285	13842	12169	11520	13746	14514	12022	16290	19646	13178	14072	14690	13317	11867	1	14055	1	13474	13956	14058	12212	13426	13403	12654	13838	14111	14049	15127	12630	14478
317.2933@3.768753	223819	192310	164299	172152	215059	206144	184917	230714	486537	569015	200858	272067	239936	155758	164044	199622	204480	142082	572004	200236	199875	181834	178495	175032	326054	572752	197778	204623	172054	217143	182195	159585	310082	130717	170043	381672	358538	394493	365638	375297	351374	353880	347224
813.4352@3.7949486	18402	24735	1	1	30252	33693	23708	20127	54229	41702	1	17934	31847	21710	29828	53488	23316	1	71634	27036	1	20444	1	1	1	47084	2235	29026	24692	26148	26990	29037	7470	1	1	24486	25328	20102	20809	21121	19432	19872	20606
651.3461@3.827327	12242	13224	2643	1	15548	13018	11226	11908	30542	24478	1	14290	14666	4267	15096	24427	12196	1	38774	13196	1	13599	1	1	1	24481	1	15716	12114	15139	14068	17641	1	1	1	13660	12977	11720	12285	11230	11354	12105	9987
637.367@3.8050597	40743	50528	1	9163	52637	52052	39409	37320	102189	85751	6477	37454	48067	40377	50238	82329	43822	9625	129711	46700	1	41171	16408	9142	10915	82501	14269	51064	44759	45887	51475	50612	28051	10542	9217	42641	43327	43675	39495	26074	43644	40297	40124
289.2618@3.7846003	398765	521059	2072320	1583738	620594	489950	455558	453328	1177012	1618020	1172565	439850	490244	478340	804079	479873	651398	1487182	1212020	554263	1216495	463643	911602	1182372	1704100	1014179	799480	386358	657891	594711	671002	540572	1645889	1308392	1276176	1815817	1775864	1819490	1798948	1777401	1883996	1889384	1806515
157.1466@3.7973757	1190923	1064236	997375	1246353	1152631	988616	974482	958913	1285849	1150164	1244132	1078340	17049	1153802	1101406	961283	1093059	1001094	1121139	1119740	1175991	995886	1214740	1013642	1112767	1007593	16534	1303271	1082823	1273448	962733	1218761	1161671	1032610	1205352	1289657	1243725	1173740	14135	13692	998036	994967	922304
227.1887@3.8120108	857087	833449	744429	858534	845878	720758	758450	734083	926229	839678	943221	784044	776205	826774	863116	747459	826337	722598	850557	854677	846429	778746	897391	761453	836729	742594	777470	949992	807617	946782	727668	931816	809395	762472	900387	950546	868224	859450	805981	786072	758517	724650	698270
333.2879@3.8025446	15992	1	42475	40451	30578	17367	25235	1	56085	84118	56096	1	1	1	28432	1	19780	1	41789	1	50770	1	21539	43912	76522	48123	30535	1	23633	28771	1	1	85398	41991	62926	70808	62328	65912	68363	81385	76500	76997	64666
623.3876@3.8294396	19089	20836	19209	18211	18054	17471	22367	19094	46661	40691	15415	21685	16686	19078	20897	33415	20723	19051	45654	20270	14915	18128	20925	14794	26294	36394	17943	18948	21614	19364	20511	18888	32687	15720	17101	34883	36590	33492	33053	37321	36024	38756	33928
401.2059@3.841107	30773	31254	1	1	32824	39339	23727	25277	65678	49796	1	23940	30940	24508	34524	51955	26120	1	63937	27223	1	25999	1	1	1	56041	1	32061	24819	33038	25679	1	14076	1	1	29624	23975	27854	22423	21448	27517	27966	22908
271.2512@3.8303897	169839	178846	95353	127827	96077	156151	152000	142820	292236	248492	92503	146196	121816	83110	119838	163674	114802	79564	422681	113507	96327	150021	77632	80285	119861	260806	82337	110472	118919	127590	103591	110582	174129	81587	117773	166994	221222	221000	148738	221795	223449	228921	204451
681.393@3.8600895	33502	43873	11873	8255	44533	45587	33599	30054	84165	70127	9414	28023	39702	38525	50733	79639	35318	1	115681	45060	1	33726	15400	8119	14454	74713	13886	45122	43125	42084	49837	42576	25302	6873	7021	41997	36559	41808	37631	37663	38208	38192	35238
695.3727@3.8661993	10283	10074	1	1	13841	16472	10805	3346	26472	20688	1	8387	15211	11302	14382	23887	12647	1	33628	11109	1	10295	3140	1	1	21500	1	16779	13747	15364	13160	14391	1	1	1	10912	9306	9686	8296	1789	11426	11101	8674
243.2566@3.841776	135518	110685	80878	94115	111844	113759	111404	108986	155324	169429	107404	104135	112575	99697	92996	100863	101218	76083	164415	102314	105269	85674	86422	87516	123194	158104	89360	110148	88240	111725	93321	94122	126579	81488	92908	174332	177144	169240	170307	162224	157252	2851	163122
667.4137@3.8847945	19970	21493	22849	17623	21874	13692	19743	20559	45249	42248	19429	17581	15823	20564	19485	34626	17069	16134	46002	21560	15840	21600	23495	15901	26196	41362	17383	18510	20301	19126	20459	20891	36209	15116	17998	35409	36731	32671	36797	35498	37559	38015	36853
278.0862@3.8935642	99072	106473	112875	109208	111321	116145	117671	112539	106199	100640	106679	113386	109683	117590	107831	110193	107710	111951	113244	113825	114182	105388	111093	113283	104667	111661	109000	108956	113404	111581	113198	110892	109181	104361	110774	107896	109987	107093	107615	114568	112850	117746	113815
445.2314@3.9075873	38633	40670	1	1	39627	39486	44145	37743	93719	73278	1	36269	46077	37759	40757	66070	39152	1	95991	49617	1	36163	1	1	1	75264	14255	41945	40690	33561	36811	36606	20324	1	1	36115	39342	33802	33026	29034	31851	35588	28147
725.4192@3.9107518	31813	37928	6780	8278	39560	41300	30090	26225	77244	59976	1	27882	37008	34184	43674	68705	34020	6961	102857	36694	1	29234	12421	4629	10845	58736	10192	39670	39189	41582	39110	45718	21162	1	1	36391	33176	33105	36323	33158	36008	35177	32206
222.0568@3.9269626	23445	28027	26066	39042	28803	21698	32049	25034	25766	27452	49285	26636	25976	27109	26812	24690	27868	23654	29363	35620	30680	25615	28466	28431	1	25401	38897	23832	22503	27208	26531	46155	29548	29421	43474	30717	33652	36380	51274	30210	29614	31291	31324
199.2303@3.919616	71797	62300	29363	38081	67131	60577	67238	66594	115024	91962	8934	48531	71425	53064	53078	54278	65293	26769	52470	59439	27228	44582	42853	33707	52067	87602	30447	48910	1	59759	40150	61203	41102	27747	33563	87906	67169	84914	72862	66076	78715	65716	80687
157.1466@3.9370306	920383	816844	715310	832986	890946	738158	804831	696524	967089	872963	951700	795879	718383	871089	876291	692838	849090	774676	832585	864526	906421	792110	968531	813456	849527	731693	676458	1000137	964884	987997	763124	915022	849743	774688	944516	979379	942465	793746	865659	809323	780980	766013	690749
962.5426@3.9370604	20412	26134	1	1	27943	27028	18882	17239	47970	29766	1	15340	1	25716	21027	39039	21528	1	56540	22705	1	12344	1	1	1	35833	1	1	21690	20347	22538	32329	1	1	1	20086	27138	20278	19569	26535	18237	17012	24743
257.2355@3.9189847	73998	77567	72074	66393	79801	70523	74673	75361	70984	72503	70753	74424	74568	76047	70309	70959	76131	68951	73766	1	76146	76590	74838	70159	71679	71703	75750	67362	75801	69104	69808	71576	76175	68722	80333	69597	69964	76744	75441	78079	72128	72210	68086
227.1888@3.942786	819296	714598	649148	837096	763061	651827	655241	619178	811430	808753	806887	682642	693385	743139	729470	641029	719626	640805	706538	693273	776527	671174	823640	676867	695419	655723	660054	830770	692586	804069	623807	788664	753045	683212	796706	816766	779489	733467	718444	748711	689586	647839	634183
273.2669@3.9325333	1	380850	364409	416321	346121	392992	277040	350894	631150	649944	253142	352450	329264	404375	366878	460884	590469	301956	758765	489070	252969	332268	422423	281454	435913	673023	310417	533777	456703	293250	371876	366662	423062	326277	257369	649121	573226	564388	697185	657306	565350	541256	540110
259.2512@3.9264457	1	8142	27132	25119	18571	14717	18376	14113	17149	23719	35318	1	20131	15019	13246	13265	17130	20010	1	13599	29923	10520	19884	24048	32385	21848	18858	15847	14174	15480	18259	17247	31184	25474	33345	41115	35007	36253	38847	35138	34720	36834	35095
827.508@3.948262	5846	6125	6531	1	5348	5139	6458	5481	17249	11713	4764	5242	5632	4726	5469	10125	5304	1	14204	6085	2907	6185	5158	1	5441	10744	5753	1	5457	6306	5119	6975	8525	1	1	8784	10585	9020	10681	7554	9213	7872	8058
934.5838@3.9478981	60993	59081	53851	49093	49852	44488	54084	53436	113586	108251	44301	57063	46358	49409	55467	91419	59534	56174	118382	55742	38362	45410	51073	40488	1	99295	48444	48737	55452	56621	61112	45323	83283	46164	40824	94875	91157	84559	89893	82346	89806	101250	93440
458.779@3.9472191	1	10496	1	1	1	8934	1	1	19691	27898	1	10942	1	1	1	13685	11021	1	24316	1	1	1	1	1	1	18958	1	11794	1	1	1	1	18407	1	4349	19412	20581	10117	14204	16914	22100	20952	16803
284.2462@3.9474459	26610	38367	1	1	37374	58058	45825	1	70620	72541	1	17523	61966	27661	61239	89165	42876	1	97827	39974	1	23077	1	1	1	64778	1	44448	49058	43740	47923	60771	1	1	1	32583	26396	49442	60210	63767	28912	53468	32054
769.4454@3.958607	23008	26241	5523	3977	28965	31745	22611	20520	61472	42365	1	20169	28431	22578	28794	52338	23935	4702	75792	28898	1	23668	9438	1	1	46103	7030	30473	29705	28115	28804	31400	15023	1	1	26574	28149	24168	24786	24158	24191	25257	24399
229.2405@3.964525	154956	1	153279	150083	138312	129323	112201	113831	222323	1	1	1	1	54079	152675	139039	1	114266	1	156811	132791	121197	160492	122399	171039	224802	1	198666	152989	1	1	56140	1	142704	105875	252549	239432	212843	278541	258445	219037	192178	210042
505.324@3.966483	1	1	14503	1	1	1	1	1	21591	19241	1	15547	9622	1	1	23126	1	15565	25311	1	1	1	11453	1	13681	17899	21184	9974	1	1	1	1	20198	1	1	18131	21596	23476	22928	21684	16799	21203	21567
344.2677@3.9694352	63894	77049	75140	63830	67051	82446	72340	82152	63799	70951	59883	69341	73507	70787	64777	71038	75818	80477	69858	66358	59814	69813	68814	68629	84253	72752	73033	65465	67473	64277	69814	66170	67005	72275	61975	59656	72999	69812	78890	83215	71691	72452	84610
489.2577@4.0481133	36077	48399	1	1	45415	40879	39298	36489	89165	72857	1	31324	37780	37840	44888	63755	41575	1	95808	38639	1	34439	12750	1	1	81314	9614	44663	39452	44513	40074	8991	20072	1	1	31015	35452	9803	36371	37851	30788	30574	27986
287.2826@3.9569411	346382	219439	296286	197662	514210	153452	402172	396200	497933	647452	587780	549085	277468	513312	273721	328571	272953	106630	152065	258159	177544	156104	163789	196074	259851	205124	182569	308455	245762	276277	170352	264713	220756	189863	174515	378500	372599	360378	359410	332764	324522	335259	331007
546.3203@4.007224	82182	77748	79170	85965	75002	60763	85294	78649	58446	102623	62773	91648	95426	55434	273447	57914	55584	51466	43803	35222	42108	45719	46757	23506	26681	51799	46561	44500	34407	34286	36412	44933	44946	36009	43138	72298	68536	67878	63322	63534	60833	67894	65222
978.6086@3.9893832	39877	37137	1	38153	33913	35071	47139	51353	85248	85604	32483	32178	40425	32070	43263	66246	52931	33556	91705	48520	30592	42711	39248	26577	46773	81014	44068	47439	43856	44171	38889	38428	68133	34982	22536	66715	72381	69525	66862	79151	66694	68499	72112
563.3315@4.0206394	14951	22395	10229	1	24729	33005	25032	13475	57098	39992	12317	16707	25406	20948	14572	44311	23579	1	69548	24983	13764	25830	18308	1	12229	46488	17093	28601	25402	28015	25501	29854	21135	8076	12883	21429	26068	22189	21068	21604	25768	19949	25316
871.535@4.0685644	1	1	1	1	4019	4361	3527	1	8114	6859	1	1	2376	1	3681	4946	5056	1	9818	3833	1	3681	2948	1	3435	6499	1	1	2888	2509	1	3211	4393	1	1	5173	5188	3818	4652	6019	6116	5510	4278
243.2566@3.973527	74592	66891	62206	80145	78724	61948	81629	64430	75926	87631	93455	73448	73559	74182	60956	72945	57045	64689	74207	73922	62713	66029	58298	59137	66107	85405	78864	57656	61961	82719	72307	78282	76214	57480	81974	122652	114125	118771	119193	112371	106975	157452	110166
475.2822@3.9800313	18095	9211	1	1	1	34124	10201	21996	29790	25805	1	1	1	1	1	23268	19639	1	22174	13261	1	1	1	1	22148	17158	1	1	16329	1	17207	1	1	1	1	28917	25380	17169	17200	20200	12064	14174	12070
241.277@4.0331836	9657	1	1	1	5537	8235	8239	7441	9680	18675	1	9036	1	7479	7397	1	7968	1	12345	14679	4003	8935	1	4059	1	1	1	9808	8057	1	6637	1	17498	1	1	7364	5644	7939	6904	7845	7898	7492	7023
278.0863@4.008653	104601	91079	95972	91279	88970	94998	88051	92218	91495	102535	95251	94438	89838	97526	90884	87604	90099	101166	79391	93330	81010	90285	92816	93303	86600	86892	90859	87067	97390	81789	91770	87123	94445	91396	95600	69267	85785	90981	100353	81088	86925	86833	98518
549.3505@4.021001	14380	12047	15965	13709	9613	12885	16187	12720	21519	17609	12630	1	1	10991	1	18595	14228	9920	24357	10300	18780	11384	21714	10230	15716	23419	14213	13195	1	10695	14154	1	17589	1	10118	24486	21469	19983	21166	25889	21489	20568	18197
618.4705@4.0216794	1	14246	14944	17108	14858	1	12641	14565	24335	33449	15873	12298	10935	1	12027	24298	1	12900	27395	15374	1	11858	15880	12898	31788	21841	15539	10964	1	9811	12071	6213	22585	14649	17007	22781	25151	22480	24710	24523	27483	29291	23112
533.2835@4.025126	38849	36799	1	1	36663	44886	37188	38951	88384	68357	1	34428	38185	34445	40634	54077	37115	1	88586	35519	1	35802	1	1	3627	79802	16356	40768	34324	33384	35276	39281	23186	1	1	35083	33058	34379	31765	29641	34283	37270	34190
1022.6356@4.0284953	37567	40596	32330	29418	32600	31018	29090	32922	74097	57026	29785	23886	30082	34880	38045	53056	39210	24936	67943	39433	18189	34749	29863	21423	41179	54964	28845	32008	1	27931	24962	28130	47659	27635	19303	54909	58036	62182	50616	50216	42104	52096	56585
222.057@4.0311427	16695	17343	18483	25034	24807	15767	20207	21478	22962	33094	18548	19525	16803	21776	19165	15820	20817	22753	1	22792	29046	22526	21249	21673	21903	20961	37130	22815	18092	24159	20477	27807	21193	1	23203	19324	22191	23080	21836	19110	17460	20570	21451
213.2457@4.0173497	62319	58677	51931	67323	60130	49949	55901	50750	76824	65455	65501	57747	47660	55456	61201	57549	54180	48053	66679	60109	59343	53628	59423	49890	55798	63307	52137	80314	52707	69852	50616	65336	57642	53637	60955	81964	65913	63356	55933	61487	50765	53863	50887
607.3577@4.0397577	22248	25733	1	1	24677	28536	24878	19616	53180	41337	1	1	23287	22656	26414	45859	20917	1	60229	21908	1	23069	1	1	1	45599	1	27288	25677	27469	24525	25748	12108	1	1	25706	21337	24718	21353	22621	23351	21311	22604
874.5255@4.045745	1	28055	1	1	25429	1	21690	21633	43325	37857	1	26124	37597	29670	1	45328	21226	1	1	27906	1	24931	9394	1	1	1	14575	1	32062	32379	30850	35814	17736	1	1	30562	29993	22359	17997	30629	29254	28169	25750
1080.6418@4.0452175	21692	23159	1	8312	28383	26223	23052	21966	47899	45001	1	21358	25899	23804	20054	39868	1	1	64330	30287	1	19124	11437	1	7985	44289	1	29299	34181	26855	1	1	21723	1	1	29612	27557	30147	27946	24983	27808	28791	21856
227.2616@4.03311	319499	315694	324695	303025	317140	303740	327120	274044	336093	291649	329915	316616	297276	298743	331839	317045	320985	317399	324988	292910	316199	318306	271363	323105	364520	290107	328281	312540	282065	336109	298162	310644	330918	302159	323723	318966	324372	301126	296128	303187	313692	314294	307889
593.3766@4.070812	14407	14227	14223	10732	12295	9448	12799	9364	19272	22935	14204	12235	11337	14153	9834	18988	13149	14542	24847	1	10601	1	14492	8823	15395	23292	11182	10597	10113	1	13514	1	20941	10909	10699	17730	18680	21295	17887	20309	21671	23700	17354
342.2882@4.0709553	111771	98414	76617	109883	117371	90698	99862	92084	112629	107581	86285	99469	83436	90182	86033	91249	84403	96112	107660	88886	119355	107021	87953	1	103551	75626	111561	105489	84829	85002	101836	93876	109521	78847	85896	98390	127819	113545	118473	88362	96111	104789	100738
239.225@4.071075	43637	40386	39072	45184	44645	1	38296	36994	40695	42034	44265	39296	1	42601	38546	35849	41047	36356	40951	39576	47077	36642	47054	40377	44526	34726	37857	41781	39783	38758	1	37110	42706	38705	44485	42564	45937	41749	42526	39065	38641	38297	37665
577.3095@4.070318	6526	38125	5941	1	39042	9476	32434	35212	84466	60247	1	32690	33349	32599	38842	59458	30735	1	82198	38575	1	30806	19500	1	8812	65008	11341	36832	35647	36664	37206	38054	16982	1	1	34693	30930	32259	29767	32190	30236	30196	29721
1124.6686@4.0816927	1	19771	1	1	20448	11212	12855	13785	28276	21902	1	11441	20865	1	15702	1	7220	1	33175	14477	1	24518	1	1	1	25851	1	27290	14726	22388	16540	28060	12751	1	1	16056	14888	17168	17713	17913	17831	14973	12684
315.2768@4.0763426	17025	21531	13300	1	1	21053	16030	16958	30835	29632	1	1	1	19297	13259	15642	1	18072	77303	18770	1	20914	13981	17783	26371	31116	1	21686	18945	17352	22423	15566	1	31651	1	22349	20201	23730	24883	20620	20266	17115	17873
918.5518@4.1156363	23434	31701	1	1	34080	29511	23542	19770	53783	1	1	17953	27086	22433	31066	49817	22702	1	1	26214	1	24239	1	1	1	44076	1	37128	1	29074	33349	27963	2649	1	10486	19950	32614	19874	28684	25418	29198	31417	33379
651.3828@4.0860476	16260	23470	1	1	23964	23182	19948	20465	49313	36457	1	15581	25817	19960	29032	37196	21258	1	60257	26155	1	18927	9970	3866	1	37603	5441	25817	21126	23544	22733	23585	8958	1	1	23052	20815	17489	16063	17827	21609	21756	16542
176.048@4.087747	43222	42261	40823	44938	49616	38470	44262	35880	49960	58495	44717	40805	37261	47461	47771	38791	40315	39926	50697	46015	46443	41127	50972	43158	46393	49041	42563	49643	42834	50381	40167	50876	50805	40543	53105	51621	50159	53972	51366	47770	51568	42127	43477
148.0161@4.087331	168580	167523	153672	169986	160507	153571	158578	153098	210504	196403	163906	158934	159763	166412	170747	168890	156219	153678	186778	177671	164280	159749	169368	149834	177267	188808	163329	176256	153719	162200	162705	177404	191676	148756	171039	183092	179794	190002	190603	173333	176129	157275	164061
271.251@4.025985	24899	35920	35769	49573	27446	30110	75403	19790	28280	26124	1	33762	26444	40651	32754	45783	25756	22482	49088	29567	33881	29790	31760	22011	47934	47791	52079	28647	23638	27744	25889	25575	18517	26377	25157	26922	24738	22743	37802	41694	22261	21099	40364
344.2679@4.092992	63949	66820	81993	60602	64272	71199	80291	78018	54996	57122	56751	60214	64379	71735	59455	70430	69144	68525	66144	70742	63541	65688	67001	65829	68960	67044	79587	64933	68677	58857	69416	66072	62009	69547	61793	53585	65032	64690	68866	68997	68502	70899	73751
257.2356@4.086529	81656	76372	66165	67456	78896	108657	79584	63087	77562	1	70812	71352	107062	81374	78878	67883	74697	72169	70496	86625	77318	75856	75265	74300	71734	76288	67506	77631	72292	75719	103991	78324	69211	75060	73378	66440	73344	76083	77928	82740	74857	70536	73933
301.2615@3.957594	20970	19864	16551	11276	22078	19110	20266	16999	17683	21742	20637	25830	1	14621	16457	21200	21434	17097	16459	16706	27955	19276	22123	17163	13394	21020	21347	15297	20509	20930	17903	21851	14612	17104	16223	15715	19741	18690	23399	25866	26511	17041	19306
1110.6893@4.0997596	16454	19792	13459	10458	18322	16840	19523	14310	34935	32958	14396	21221	13151	13737	13674	25630	19483	18631	31117	21767	17010	19524	12489	8729	16403	31891	18396	16955	14509	20135	1	17583	22834	12724	10763	27133	23007	28177	31108	30880	28179	27654	31016
264.0973@4.103277	42530	40616	47171	47209	42589	39216	42983	37561	48583	41550	44514	52104	38294	43452	46574	41816	37370	50049	49922	43622	46643	42967	52292	40011	36851	36823	39539	39168	43187	42873	40384	47508	43729	39664	53447	43952	47218	42242	48389	48816	47648	42321	42199
904.572@4.1098795	19402	18333	24811	18482	23320	18412	16601	16104	39158	33886	1	17059	21151	18656	18393	34200	21636	22403	41446	22357	15950	17728	23357	11651	25156	1	14420	17726	15480	25261	17958	16311	29125	19083	28250	37119	30437	29071	32255	38438	35514	36114	35644
637.4026@4.1172743	13859	10692	12397	14985	15590	11183	11231	11630	22124	25394	13901	13407	10731	12592	11661	22678	13658	14052	25812	15868	9478	11812	14151	11951	17597	20271	14873	15069	10708	13157	10164	10333	21229	10965	11010	23254	19065	24408	21737	26020	19935	23305	22527
287.2827@4.1047063	531183	377004	537377	227723	772770	274157	573166	639429	738380	865997	800506	820848	454782	775283	402440	530748	433662	175699	292897	396507	303797	282960	330193	357307	426254	387765	331473	478609	402554	442017	326826	391225	373460	306225	292926	619520	615730	594868	614322	591509	565109	574475	545298
621.3356@4.1744647	28125	32215	1	1	37018	40303	30729	27700	77679	57820	1	26779	30456	27991	35093	53014	31500	1	77644	33068	1	29806	14710	1	10426	57952	6776	30403	32128	35569	30877	39579	20425	1	13397	27305	29769	33659	31093	29304	36096	28249	26689
695.4091@4.1283317	14887	19509	5176	3394	24290	25011	17373	15145	43630	33878	1	17910	22607	20565	27777	41815	20842	1	57764	18959	1	18789	7745	1	5325	37701	1	20809	21698	20533	23869	24308	12003	1	1	21930	18496	20087	18576	19785	18675	19383	21017
624.3518@4.093351	11757	1	7838	8694	1	17621	1	9669	14741	12156	12946	7769	3186	1	1	1	12624	10505	1	11972	1	13020	16056	1	12176	17297	11537	13539	14986	16226	12610	14160	1	13676	12601	13761	12416	9410	15026	12127	11826	12601	13745
369.1977@4.140256	45831	47663	47476	40965	30921	38668	39653	55041	35029	76823	31639	46739	61699	35367	1	40305	34344	75629	88560	85559	85237	77223	89263	50938	86168	97917	76378	91041	85883	90866	101706	98317	89416	82665	83820	66782	53200	63767	61834	54840	65417	61572	64627
287.246@3.9890637	5824	17710	9685	8369	1	32486	22703	20332	39257	17174	39401	23039	8527	15249	12108	14396	8784	8795	47071	29724	54808	19812	16596	36924	32921	47216	32448	12803	21856	18375	15100	20502	11228	4958	39427	55109	7895	13487	23935	45944	46142	10328	31220
948.6028@4.1452403	1	21052	27535	1	17125	16209	20031	20762	34107	39400	20938	12953	11422	21572	1	24518	21003	1	37211	19038	1	18142	17105	18292	20026	29742	20158	16300	19504	24998	14188	13900	31627	15029	1	29469	26545	35175	23980	30695	26771	34416	33338
243.2567@4.128574	79291	72074	88899	101561	96720	90408	94409	96843	104027	118731	119593	116213	101810	122498	87880	89395	77182	83832	82525	85121	97449	88168	81796	81698	85875	106953	107930	87966	94674	102734	88135	77216	97538	73633	97513	157217	174191	157628	161675	159385	150968	115795	151760
607.3588@4.157258	16388	16120	10432	14357	12764	1	1	11126	32019	31017	12685	16982	1	1	1	1	6660	15363	1	1	1	16390	15351	13050	13829	1	11126	1	10658	1	1	1	19120	11758	11902	28627	24516	25787	24802	24002	25024	21743	20634
390.277@4.1187315	72969	25306	34148	28797	75468	80017	69191	37464	74272	38744	68135	30640	29814	69289	175853	73762	76799	31898	33463	1	36293	1	33256	21989	36087	46734	1	37393	38533	35014	41991	29564	43262	31315	39352	44756	34098	40820	45372	39686	47395	41510	56383
681.4289@4.1610675	11491	11851	15289	11807	13454	1	14166	11755	24514	19697	12240	9913	9492	11706	12540	19615	12178	14332	27505	15963	10063	13363	14765	9682	16225	25476	15813	10060	13001	15595	10879	13916	20473	13962	13867	26064	25100	21449	24687	21659	17724	24352	20211
213.2457@4.1524105	90423	84395	77891	98962	85757	82347	71450	72042	104903	87586	97734	68498	84031	100444	77501	76809	38171	82747	87009	88202	90322	80428	97904	77006	91261	77154	67981	106841	84548	99589	73141	92458	84835	74397	99044	106176	95806	88434	93410	81544	78953	76708	72208
372.2663@4.153886	16610	38944	41636	1	958709	955295	34598	65708	937026	10551	967782	61886	38999	947905	142644	973218	1144747	447614	453203	446883	14511	434501	181359	257279	447540	597039	441248	451100	455185	435649	443997	458547	182995	14254	8225	463790	463472	471252	464664	15119	440772	460048	484775
425.3141@4.164303	1	1	14836	14052	337687	320152	1	17514	337639	11921	332117	15019	1	318072	1	313557	387331	151046	156999	166805	160754	155742	164031	84329	161385	209578	160280	154777	152621	168137	144639	157799	159725	166885	170957	161729	165644	171502	152344	156352	156747	157975	152797
739.435@4.1702313	14574	20495	1	1	20464	21863	15480	15231	38748	33391	1	12351	20460	15546	22412	33789	15050	1	52813	18955	1	13577	7781	2659	1	33055	4500	19653	15131	20248	18355	20728	10211	1	1	18447	17458	18692	19350	16519	20554	19325	18024
665.362@4.1693916	24585	25275	1	1	26326	25908	21762	23255	62054	50808	1	24149	24176	26211	32168	52116	26917	1	68805	26779	1	23616	9880	1	1	52114	7398	26811	28916	26343	24762	30871	15550	3976	1	25508	26055	22684	25270	25497	22615	19924	22640
342.2881@4.175266	95253	95329	56014	109079	98646	84731	89115	89257	108497	69166	100485	93773	80907	86668	103086	86313	78630	69135	96583	97988	90656	64687	107836	77595	97888	70730	88375	95377	68783	79626	80680	80370	70502	1	111750	88681	71585	94241	76563	80549	86527	72310	84833
239.2251@4.1752186	39195	31316	28203	40549	35404	31611	29490	30045	33339	36464	41207	37733	27385	35307	31355	26724	31068	27853	31302	36266	36273	26595	34685	26999	35376	28713	27566	33286	30048	38733	28187	34031	32534	29419	34044	33249	34843	33946	29685	35546	31811	29309	25616
227.2617@4.1698666	1081758	1073660	1044270	744537	1065958	667579	757130	699444	1055241	889168	1032175	904887	1075559	1089745	974900	1054356	1131602	952360	1000505	995178	907154	743416	928766	1034829	960359	992647	952289	1070044	1015824	1088922	1016048	1037065	1043782	1060933	1072774	1141903	1131485	1059165	1087512	1068353	1041924	946605	979916
303.2776@4.172474	227169	244140	273471	256989	225976	261185	242822	326523	211054	326197	252229	313708	283490	337054	238469	195308	243769	254396	303857	236211	259917	263669	311028	324982	277642	309273	306441	267493	320269	230042	300323	179056	259716	208217	264863	443947	438689	445474	449137	447530	429964	435624	425054
582.2476@4.2032228	48249	50695	49148	49607	111294	109557	48160	48401	117106	49355	108521	51406	50597	100469	33636	108903	128943	91993	72656	81944	88942	74361	2946	40178	86703	97553	75047	91415	8444	93303	94719	87760	71603	92993	82647	85953	83993	68575	78740	8277	84925	84874	80478
651.3835@4.197479	12745	10418	11826	10544	15443	8651	13412	13601	29902	24052	12791	14413	8980	12931	13905	20183	11144	13328	29975	12752	7408	12732	17138	11371	20324	26806	13480	11153	10973	13364	8089	9686	16633	8425	7799	24786	19371	19552	18058	18215	22294	22681	20295
229.2406@4.203409	80473	58022	51546	65537	54119	70964	61434	49958	56154	61680	59559	55127	63576	6018	66044	50877	67392	50927	63038	50614	56305	56642	61993	54674	56917	50893	60354	73358	63876	67669	53684	6540	51004	57624	52728	59322	60970	52217	49544	60340	55452	52141	60915
725.4554@4.201264	10803	10354	13764	12212	11170	9749	11739	10004	26985	23906	15695	13029	9651	12059	9890	18153	10899	13453	25796	16848	10863	15537	14276	11381	16174	22416	12362	12972	12743	12013	11802	15482	20846	12070	12664	25282	22469	20750	21995	22439	18750	22354	21167
783.4608@4.2083426	13254	15347	1	1	17436	18449	12651	10985	30582	24882	1	13524	17573	14811	15855	29788	15049	1	44390	13451	1	13517	4620	1	3710	28266	4161	14608	13369	17634	15637	16275	9717	1	1	16780	13764	14362	13850	16484	12538	15219	15165
1036.6512@4.2137046	11191	16401	23948	12006	17151	12469	17549	11408	26293	26826	15383	16936	12876	15459	23605	20543	17010	10315	30218	12373	19299	22082	14147	9005	16537	29159	13253	13948	14410	14255	16736	12071	16843	1	6374	22650	24443	21192	24798	20757	21804	22789	20347
285.2667@4.331917	10549	7936	9191	39550	36407	1	20599	11739	7269	17510	8521	17162	10300	11099	43631	59728	1	39422	29991	10060	9295	20690	20102	20451	24570	20160	12838	26935	22383	27362	10471	14981	13491	22947	10879	17482	7736	18894	15580	7925	15391	25199	10278
386.1728@4.218224	937808	51656	646560	1114084	807041	921915	611627	974916	769926	971795	1604281	899114	872221	808619	733084	888309	851718	548087	916954	935190	1298703	761348	20842	869556	785421	6696	814465	747631	842885	1241212	1024011	833889	997307	714589	967472	1650649	1536574	1512263	11770	1458001	1401307	1413988	1385131
444.2261@4.235077	105587	94467	79922	119393	93600	103565	70685	114103	79637	104168	191502	107440	99467	93543	86335	96772	90059	69555	109581	114525	153177	93678	338219	98473	96143	107709	94042	98297	89855	137632	115882	94288	123065	89275	107455	184255	164283	166189	163835	148989	149353	191257	157353
171.1626@4.241506	150283	139211	112566	153584	156929	165263	119401	149530	128128	168245	149207	152436	148100	142206	120162	115178	152017	132977	140060	152317	139122	130718	123241	154826	156175	114130	106020	104684	132175	170425	150165	175515	101383	95353	110343	239578	234126	230035	224914	223922	218130	220632	215069
1080.6768@4.244502	7961	1	10214	8688	12755	7374	12476	14258	24505	21748	12967	17130	6481	1	1	12790	13280	7608	23555	15819	13074	11933	11134	8649	9566	15926	7288	9141	11069	9382	7661	10284	17398	6286	6009	17006	17204	18133	15565	18979	18106	19712	18768
1138.683@4.252043	6500	10536	1	1	9939	11720	4430	1	12501	11549	1	1	5140	1	6309	16662	1	1	21235	1	1	1	1	1	1	16135	1	12848	1	10926	14192	10212	5486	1	1	9716	10464	7767	8738	9401	5890	8510	7320
271.2512@4.247891	172475	111025	104171	141852	494810	446161	138108	96918	503978	117394	482640	110602	147588	493365	27981	586444	496490	37206	34547	42331	45269	41296	44534	33854	30006	28405	49408	47132	41224	46335	49907	48460	52532	49382	44852	195465	175333	183119	163090	140384	188171	178886	181017
301.2615@4.2147727	29256	1	38171	24502	1	28994	28187	23482	21763	1	26788	1	1	22213	26087	25936	41520	31222	1	20747	36019	33012	1	33083	23390	39286	34023	26548	30266	33940	25522	1	27454	31555	26366	49604	54964	51467	32126	38562	43885	53343	29189
753.4144@4.270912	15094	21970	1	1	17885	21205	16947	15697	40287	34527	2054	16961	19548	18394	20898	33153	15590	1	50344	3675	1	16048	7183	1	4416	33037	6251	18381	17909	18954	19488	17016	11101	1	1	16957	18177	15563	19325	16820	14473	18056	15297
273.2667@4.258177	37790	30484	43604	48150	36344	26486	44587	30975	35365	32338	23014	36274	43606	22694	9764	28363	22790	55029	68761	65505	64928	70688	80692	55455	68099	71290	35123	78550	70301	77216	59753	65511	65505	76459	68759	56785	48830	50037	53874	45594	49699	48465	38995
739.4354@4.2795434	9992	10640	10502	7314	10464	11321	10698	11656	23319	20116	11614	10187	7355	12693	11577	20043	10107	10114	24566	11512	7835	11233	11281	11178	15043	18708	11497	10545	10306	9489	7616	9585	16131	10358	10620	21270	22040	18355	16522	19602	17088	19021	18117
797.4408@4.2870693	12451	13772	1	1	16808	12379	15926	14224	31081	6039	1	1	13471	14355	16405	27526	2700	1	38934	13768	1	10772	5692	1	1	26540	1	13306	14364	14224	13291	16190	8409	1	1	11636	17316	13955	14981	13126	14492	10889	10774
1168.7281@4.302144	1	1	3485	1	4948	5866	10888	6767	12458	14956	5223	10225	3961	1	6004	11693	6982	1	17110	8178	1	4389	1	1	6123	10023	1	1	1	9188	1	8845	12383	1	1	7710	8793	12595	7099	8189	11284	12258	12651
390.2768@4.2974167	151896	142373	9004	137196	295658	21535	133559	167386	228781	151503	224088	144566	133216	217554	15896	9939	247716	228398	174340	178935	161658	139874	168453	83948	140725	15483	174758	14929	15812	167355	280321	159682	40377	161693	213322	178501	51623	166006	260974	163888	191985	158995	182849
783.461@4.314934	8045	9369	5802	5171	5945	8980	6661	6969	20837	15917	7161	7730	4985	7982	6955	12926	8189	6883	17597	7747	5634	9673	8011	6751	10276	18163	5921	7911	11306	8266	8077	5988	10653	6262	6228	11334	13571	13675	12857	14370	14470	14299	13480
596.3564@4.342531	108451	110677	109700	94421	62373	51607	74825	71503	71187	120431	89303	97799	61677	38095	72336	78674	66569	1	4563	1	1	19644	19474	18439	25341	22613	1	39847	21326	14649	1	7887	15576	13494	11704	73253	76221	71879	73834	72633	59019	68205	80098
841.468@4.321185	7425	9593	1	1	6486	8188	7223	5068	20334	14162	1	1	7787	9124	7279	14356	7617	1	18927	6783	1	6022	1	1	1	15592	1	8283	8187	7420	9667	8586	4088	1	1	8502	6531	7153	6252	6615	6737	7948	5026
547.2998@4.3253746	21004	18816	1	1	1	18180	1	13250	35878	32294	1	1	21241	17221	1	25597	15297	1	35494	1	1	16093	1	1	1	33392	1	17823	13255	20300	12160	16495	10991	1	1	17046	15415	19745	16018	15135	14282	17532	15642
310.178@4.3402414	92319	98286	96414	92565	118589	118630	105865	105893	117441	120557	95487	103311	201725	109912	109212	108044	108223	105189	131097	88769	98705	100114	115904	111367	98099	107010	1	122684	109944	100898	89361	129100	153528	115236	121681	128453	130455	115492	129396	125203	113773	102178	80404
844.5143@4.321199	1	1	1	1	1	1	1	1	20471	15474	1	1	1	1	1	22259	7412	23196	24433	1	7798	1	5892	1	12100	17391	1	1	1	1	1	1	1	1	5744	20165	13042	17703	19097	13852	18999	8823	9921
329.2922@4.770566	18319	7936	1	11938	18994	1	1	11906	6440	1	1	17112	17548	15868	1	16252	9140	1	23027	26952	25035	18103	1	10427	1	20273	1	19283	29107	9879	1	1	1	18232	30872	12517	18874	30888	22000	13419	17378	27858	24889
827.4863@4.3066344	4350	1	1	3714	1	9560	9501	5667	7410	9917	1	7767	8642	8509	8400	1	1	3365	10216	1	1	7898	1	1	3953	1	1	1	3791	9304	7724	3855	7348	3056	1	6141	7896	7011	7295	6228	11266	7910	6613
377.304@4.3617	177286	197634	197008	180251	307498	316690	168717	192823	320620	191008	325916	172686	186797	291992	601592	316423	318210	170366	211134	251362	217790	231510	241988	164711	223225	236765	137908	242174	227021	228967	222271	192317	189958	218329	225101	258366	279168	261269	261575	265784	261040	261817	235833
469.3758@4.3881617	1	1	1	1	42677	33591	1	18661	42895	14936	41393	12811	1	33220	1	50387	1	40116	39992	42545	42511	49984	44443	26593	43131	42553	45130	37369	47450	41619	42487	45813	46082	35896	45771	35743	32917	35648	37679	38041	39913	37212	27298
888.5472@4.396911	10872	11431	9988	8020	37370	6281	1	9685	17700	17026	1	1	1	8813	1	12386	21172	9687	18293	11557	5676	12755	1	13169	5932	15510	1	16569	16586	10800	7767	12378	13481	9855	7258	21891	13870	13411	14996	17035	10910	10647	23620
1064.6471@4.4307513	8262	4629	1	1	1	10360	4348	16014	31653	14395	7339	4090	1	8999	1	18389	10590	1	23599	6414	1	20683	11162	1	1	24544	1	9877	16691	10259	1	13877	1	1	1	14591	10042	8249	9671	13895	9260	14558	8586
285.3033@4.3765225	18574	20361	14186	14168	18850	22140	20636	20316	37065	41147	13643	20234	19734	17800	20173	21461	21623	12253	43019	22379	13443	20603	18561	15609	21269	42723	14574	21473	18762	23215	18017	19293	17271	12178	15357	30846	28315	26882	28230	13598	26081	26567	28231
1006.6405@4.400188	10674	1	1	1	1	9237	1	10805	32446	24813	1	17131	1	12361	16681	20509	15197	19107	24221	12807	10965	9803	11456	6844	14491	27012	15930	1	1	1	12386	12848	1	7344	11296	22763	17686	20060	21650	28634	24465	23510	20467
635.352@4.399702	16500	15649	1	1	24094	16088	14175	1	32994	26186	1	13241	10000	15590	18683	25537	17092	1	34767	14269	1	12215	1	1	1	24288	1	1	17527	12655	11845	12680	8569	1	1	13487	13772	10848	15855	15255	12120	20559	12677
501.0034@4.393411	356748	818400	735009	365481	277281	724475	814758	647160	451697	234144	397801	728956	733934	279201	241137	765434	877717	852676	873573	268707	352912	883512	447449	1006392	875665	805321	850606	528030	873573	482619	768231	440795	283992	885499	470331	532135	420987	347976	235384	848008	807304	753572	675453
310.1782@4.4104934	112899	102368	108566	111852	110855	89534	101819	70637	126841	98903	104107	74375	1	75133	164166	1	90939	89168	93019	1	108264	111559	108911	1	1	105470	142254	118091	97412	105316	94196	88358	90572	103224	1	115776	111794	112209	118719	83730	120679	108722	86852
932.5724@4.370433	14220	1	1	1	19221	8329	1	9569	20612	18138	15668	9703	1	16971	1	32044	18016	13103	1	1	8718	1	1	14288	14939	18231	1	18839	15725	1	1	17661	21564	1	1	20997	18915	10567	20707	19513	17067	18943	20812
1050.6678@4.434773	13558	14229	17075	9690	4291	11073	18171	13937	27121	19756	8981	1	8726	11457	12838	22158	12912	13234	27733	18245	9211	20345	16262	11601	1	20750	18583	13357	10970	16434	16700	12436	19871	19691	8609	24164	21195	24031	12306	18866	24154	16885	17151
695.4298@3.9683332	15822	20111	6824	11668	1	21889	22151	19115	11947	40553	12985	6319	19250	19348	20382	37248	15195	11316	21045	1	1	20761	13919	10467	15764	16598	12267	21277	22374	1	13273	22762	21277	10584	15672	29160	29191	27371	28631	11334	13503	28230	27355
679.3777@4.433824	15287	14257	1	1	14574	12677	17625	13050	29506	22621	1	11026	14292	14032	12764	22553	12881	1	28485	12858	1	10251	7903	1	1	23892	1	12629	14971	11532	15621	14742	8111	1	1	14899	13517	11759	11859	12704	14516	12750	12324
753.4503@4.4303737	5760	8953	1	1	1	9554	8773	6832	17476	13374	1	4556	8003	7489	9694	16265	7058	1	23297	8220	1	1	1	1	1	12145	1	11612	9196	8125	10769	9613	3851	1	1	7397	7743	9146	8318	7496	6486	8303	8360
479.3454@4.436895	30544	63277	1	44004	1	32391	43190	69923	29585	37122	35188	47288	46906	27882	44266	28755	33578	32371	37831	55544	29763	32216	43073	1	71587	41307	1	36386	55006	44090	33251	38031	32813	43457	35495	37624	37541	37290	37468	44254	40400	38290	30224
548.0716@4.436813	83641	237113	205604	85264	70292	182586	246956	196992	85460	85322	98108	227438	206995	84107	72805	206228	252367	224445	184634	71588	82461	233104	74535	210978	233954	208294	221915	109956	219604	105755	193800	78468	71729	223235	96861	116429	89288	73787	66112	182175	211225	184380	182569
582.2479@4.4971175	11328	7998	1	8306	2913	20776	6377	5827	23324	1	24438	7821	1	2738	1	18687	25218	16796	14064	17744	15827	1	16189	8902	15719	20752	13403	15492	17266	1	17628	12803	14370	14334	1	16705	18066	21429	17081	16809	15557	18098	16460
1094.6866@4.4514027	8628	6224	6291	1	1	8420	10208	11053	17559	21790	6066	1	3709	6015	13935	12762	7687	1	18814	7650	5427	5001	1	1	19360	1	1	4731	1	13449	7842	11371	11809	1	1	12254	17140	17351	15000	14610	12760	16927	8181
739.47@4.3252296	13479	4870	10442	6319	4504	14685	5909	12901	12528	11706	13694	6768	5661	12976	4422	10033	6253	7705	12952	8323	6610	6626	10362	5191	8543	12249	6941	8568	15338	6711	8128	15602	13074	6215	8108	12490	13116	13926	14504	13034	10285	14628	12101
723.4042@4.466536	11181	9939	1	1	13613	12112	8559	7936	26935	20515	1	9532	9619	10814	13697	15484	11017	1	29073	13869	1	9169	1	1	1	23087	1	14630	1	10629	12980	13446	7708	1	1	10921	10189	12718	11198	11301	10831	12303	12706
1020.6219@4.4169674	10437	15933	11383	3711	13808	20175	1	13043	21398	14862	1	14765	12281	12422	15424	26224	8902	19182	37564	14160	1	12089	9496	1	15196	19555	1	1	13541	1	16129	16876	22944	12546	7201	18618	14537	10468	17718	13476	13341	12213	15052
386.1728@4.4684296	1	866011	9117	23014	1	11347	1	21685	92704	1	1	1	1	49079	6588	64937	37373	10542	79459	56551	1	1	3460859	1	14394	921272	1	36073	1	1	8589	1	53605	1	1	18866	46713	50133	1462482	50128	19243	10071	14141
1138.7198@4.4769964	7777	8369	11050	10548	10377	1	10265	1	13789	15075	4410	1	3702	13615	1	11895	10880	7887	21085	8531	5570	8849	9623	1	11885	11007	9518	1	8365	9886	10303	11422	12360	13724	1	18212	14821	11898	12655	17065	9778	10290	17361
287.2826@4.4690723	108523	95674	92567	99371	75235	93199	107225	87810	74456	98155	96367	88243	82302	89658	150453	84548	93880	125197	118601	143814	123730	123479	145042	106368	114328	132575	104673	127264	124856	128644	116857	91404	116092	118619	116205	93059	123599	107343	110836	103869	93310	121259	93529
379.3085@4.4788	123234	127069	159674	133841	88446	86841	128182	116868	97339	128334	100224	117138	130606	90508	437245	78516	89681	91074	112439	124747	109976	111044	120094	80055	118535	127629	70025	118805	114633	121550	106847	101522	112153	118075	114366	130838	149425	127678	126733	125500	117081	129270	126015
783.4978@4.494946	4019	5002	4928	1	1	5222	1	4249	10893	9237	5455	6242	1	1	4891	7430	1	1	10898	5179	4483	1	5006	4876	7940	9327	1	1	4254	6432	1	4564	9978	4857	6332	8983	8884	7872	8284	8437	7812	8746	9240
414.2047@4.490338	63494	87525	88315	79754	49328	60781	54402	75073	71393	78544	78775	44463	102229	60714	90338	46504	103258	32830	71698	77013	95335	57732	86983	53104	66324	64925	47819	45322	90136	43082	67561	49973	26634	80369	39415	12059	131251	127904	118694	122231	116032	128593	130662
767.4302@4.4959126	6806	10384	1	1	8833	8297	9301	6194	21931	15601	1	6498	8878	10294	9398	17344	7772	1	29414	11000	1	6713	1	1	1	15985	1	9551	9130	12877	12007	10993	6790	1	1	9710	8757	10760	12019	9722	8434	9527	10896
709.4243@4.497121	6429	7294	5810	10165	8282	6910	9241	5887	13782	11432	9219	7175	5998	7763	7638	9965	1	1	17655	6905	1	1	1	1	1	1	1	1	1	1	1	7516	12529	1	1	14841	12546	14043	12100	12613	11494	12017	13292
1182.7327@4.4895062	6488	1	3063	4716	1	1	1	5176	11125	8981	4773	1	3630	1	1	10378	4811	1	14696	9555	9895	1	3377	3492	9354	8287	1	1	1	1	4980	5540	9189	4681	4173	11793	10709	11806	6811	7855	13269	11931	8506
487.2372@4.478988	20016	1	1	1	39032	1	13276	1	32891	24199	15185	17336	18350	42426	15788	35324	35478	10599	45842	30250	45555	7958	32727	22146	38820	1	35636	32897	34125	37239	51051	31953	35301	44653	1	36937	29903	6433	34133	32333	9665	34096	29378
445.2049@4.4927983	1	27676	20626	1	44954	44795	30442	19224	21581	16324	46445	21351	18223	42413	21828	36766	32821	35208	35020	38507	31983	35975	31969	27457	37397	7699	49617	41383	31820	27286	42123	40822	39681	41911	45916	32076	30295	36403	35394	41989	40798	33175	30166
315.3137@4.522454	56925	42322	54894	25721	99965	25041	71569	72329	99875	113862	102439	91591	44050	88264	48558	56249	50366	13898	25428	50484	18288	32406	25131	40105	25658	36474	32539	53747	48071	51950	30031	42296	38156	35337	25416	60525	65904	58677	59930	58891	61011	53897	58394
572.2324@4.5811315	29683	35625	35477	35589	3866	4419	47135	45067	6305	33065	5904	65189	32693	4937	41180	4414	5110	16411	1	13555	12603	11342	13594	11380	1	14630	7027	6184	11316	1	16838	6740	13233	18490	14504	18039	14716	6600	3534	22192	15693	2379	16407
374.2824@4.492972	55978	71476	54765	60099	116557	115215	11814	58096	113262	1	139142	1	49636	124880	15067	126144	123947	110032	123665	116717	119222	120832	117619	87676	119568	119844	123295	134953	127799	125822	130579	128287	138429	116573	134141	11240	103786	118284	100442	117917	102112	91658	931034
483.3588@4.518144	21574	1	15357	17259	35017	36580	1	1	45240	14440	27424	1	20577	27176	1	29101	30974	28528	35511	1	38645	1	38643	1	30456	30401	31573	32370	34892	1	35785	35308	1	41362	43469	39008	37888	29979	34502	34346	37342	30607	27853
299.2826@4.5131984	33895	35870	31732	44286	20203	15821	32952	42629	16168	34270	1	33139	31100	15779	39965	11988	16826	75770	77667	88726	81387	90198	61569	65800	79911	81678	65294	68445	74093	107797	83281	79007	78974	56536	73075	42286	45320	47187	39102	53816	45063	39127	40812
368.3401@4.5065107	47837	46048	49255	44444	55317	53291	46787	46068	57821	52633	55473	48162	46494	55558	33063	54237	55153	47239	57579	62176	60331	57936	57890	42416	56056	56243	37589	60529	64974	62672	57030	53955	62705	56736	60092	60058	57218	57236	54402	56111	55286	57541	54855
257.272@4.390598	15803	11738	13137	13215	7077	16255	12096	9724	15777	16182	12977	14679	15359	25859	13139	8001	24448	17392	16874	9993	13020	15246	10358	22391	23219	14050	14870	14766	9757	10063	8887	21077	11002	14687	14754	22344	22221	11256	21101	21480	13355	17165	23838
753.4515@4.527044	4311	4709	3765	1	1	4880	5226	7384	14018	9831	1	4932	5627	6437	6335	11935	7584	6897	13757	6623	1	9245	1	4810	9557	1	6365	6267	6850	7127	6205	5946	11682	5504	6330	9083	12364	12124	11541	9991	8979	9626	11099
317.2925@4.489142	1	22413	17972	27703	26682	18657	1	7059	21588	1	18416	25397	21806	9851	11968	14110	1	28384	28307	1	28260	24353	39000	35440	40515	39275	22600	30622	27604	1	9400	23592	21942	20796	1	25614	22507	22387	27656	20941	16651	17024	24682
797.4773@4.551268	6702	4452	1	3506	1	1	4761	3808	11011	8647	3527	5448	1	3948	1	5600	1	3510	10504	1	1	4178	5695	1	5058	10122	4152	7543	1	1	1	4684	1	3672	3524	7872	7233	6802	8318	7662	6790	7737	8294
287.2826@4.55313	214342	201689	231927	266463	98942	106700	169049	204359	125017	161942	107935	186345	212042	100450	1	85706	74428	348513	384403	389584	389751	293464	534679	307176	423093	388743	231827	428956	378467	512235	369274	393911	434369	411797	369878	297457	270607	277850	238043	267506	261032	248188	198662
403.3194@4.575311	37706	38864	31447	43322	55423	46010	40953	35869	64232	45742	56406	39077	38127	47271	111459	54024	50369	49880	38013	50880	43204	50949	46426	33885	49539	52805	45342	47766	41979	49844	51230	54002	46659	43214	45989	55075	49276	44220	43492	44674	48078	58980	43851
841.5031@4.5253673	1	1	2593	1	5212	5142	1	1	9167	6846	6291	3409	1	6135	4493	8917	6301	1	16209	1	1	5813	1	2962	1	4082	3212	6001	1	4375	5131	8148	3497	1	1	4573	4470	4285	4571	4563	6276	6601	4594
526.2287@4.545608	7644	1	1	1	17407	1	1	9189	20200	9834	1	1	1	1	25815	21224	15137	1	1	1	1	1	8654	1	1	1	1	1	1	1	3124	11083	1	10036	1	3374	14441	12497	10357	10402	11439	10572	2534
372.2664@4.6352663	30571	1	1029142	18690	2209229	2399936	1	1	2154220	1	1	19945	956597	2147983	3079403	2263057	1	17731	20940	1	33385	27907	809570	460871	28222	35324	1	1	1	1	32404	24296	792177	31143	1	22951	28348	1191876	1213486	23064	1208484	468718	27653
390.2774@4.588055	1626731	1776054	1433045	1669606	3389427	3812614	1631735	1649384	3570617	1719728	4472573	1618291	1323407	3188237	5137671	3293479	4175309	1450454	1401223	1476299	1123287	1453121	1126246	622659	1417041	1424730	1411617	1529982	1389929	1465032	1489387	1125947	1158678	1413432	1487879	2242466	2243366	1783295	1696328	1749065	1738070	1710954	2134398
493.2178@4.592707	1	1	16007	11825	24562	24300	18209	1	24287	13414	25750	14112	12263	23142	31756	25758	22747	12599	5756	1	1	1	1	1	1	1	11334	1	10616	1	15820	1	13875	13727	15087	22453	17432	16851	19295	17637	13087	18276	16251
555.3553@4.5723968	1	1	1	1	22912	26883	1	1	20719	1	29665	1	6736	23704	1	20908	28380	14776	13201	15295	12202	19142	12114	12423	1	15191	16490	11149	13026	13255	21622	19711	10451	13020	4836	18922	12794	16951	11827	14881	15925	8155	15174
315.3137@4.604884	173115	122910	175402	91941	274260	68887	186489	212428	274938	344832	307516	282388	157339	264666	142164	179233	155393	68711	92741	119208	16242	96656	106237	113934	142219	86034	95108	163552	116070	128328	117623	148641	127539	107981	98118	205631	194337	197515	187149	191152	189364	196281	191962
271.2877@4.540901	6111	9763	8490	36397	9258	32234	37625	12685	43004	18202	12074	8194	4754	41644	6601	8452	32115	6810	28420	7427	32495	2678	8761	27721	31290	17237	36617	26492	6615	7062	39017	30590	7563	7796	36925	53766	58329	7693	6651	11805	8447	10362	67646
482.3153@4.625796	52272	40424	32017	28576	51557	36861	18568	45755	63801	27015	63706	60517	53255	41415	40496	37574	23230	9609669	9547036	9896876	9898655	9570880	9951102	7656370	9699563	9563726	9609205	9985476	9500048	14179824	9413933	9945492	9989658	9598251	9878745	5487907	5299349	5335381	5270857	5207114	5036621	5077924	4951785
1108.7119@4.6620893	5630	5243	1	6995	10733	1	6116	8522	14053	6183	1	9859	4144	1	1	14858	5511	1	12150	5779	1	6879	5323	1	1	10542	1	1	6661	1	7790	9185	9857	1	6121	8646	13799	8485	10380	11053	12390	13391	10050
255.2199@4.6628194	55168	28413	31598	47774	65715	1	77759	56337	22839	46721	51597	57830	64025	60488	59795	25099	52483	69965	49584	64881	22253	61495	1	58683	1	32996	67507	56075	1	49719	44381	46621	45944	1	23630	46756	46563	52294	69301	54765	64369	53232	66031
250.1211@4.670521	196105	167402	144632	201057	78927	114702	140506	125445	206972	175331	223780	149753	118011	177229	182365	141365	138257	115169	159423	164540	134540	141257	173197	128712	177248	120342	129919	188079	131645	171345	122606	183235	1	141395	208033	198229	199108	179241	168677	165768	140675	149781	122366
405.3245@4.673607	44680	1	57850	49085	32215	41121	43078	43336	37590	67135	38451	48921	52330	1	159979	46411	30154	53176	52142	55424	48526	55205	42627	40896	58825	63175	55390	42145	41683	1	44638	72595	58545	62637	8980	56124	55321	57117	43959	64172	57595	54196	57790
331.3088@4.6642017	18376	38686	29894	36068	33191	32588	36708	40114	29130	43305	41289	41345	39113	47523	34330	10234	40425	36640	37360	33545	38909	35266	42567	38467	46898	40845	40537	45655	39339	32929	37725	31509	31982	37662	43927	63531	57459	29667	62521	22188	59870	50452	58152
299.2825@4.634936	19558	17360	21773	627763	21523	304408	15520	580364	335580	17320	116964	23368	22178	16887	28319	321452	13352	966139	1095622	1113946	1166544	1090352	36390	818027	25793	1265992	732983	35691	35260	1210660	973490	1002073	25169	25634	12959	20114	28913	24206	31288	31836	23303	724536	33750
257.2718@4.6858554	33969	19893	19902	41013	33265	38126	14483	41317	34131	34638	33379	20113	37729	39573	23540	18841	19239	36669	43822	21648	36115	38327	49917	19638	47870	45350	34302	46131	44686	40891	36288	38261	17522	42336	31865	34461	36825	40095	33064	37521	5219	40835	32702
185.1779@4.717104	24797	24206	23541	24190	29471	27654	20924	28449	20312	29340	24996	23692	24113	22718	22383	22639	22793	24792	22179	19983	22919	23009	22950	1	24412	26123	18519	1	25627	27556	24885	22339	20489	21091	1	30097	29375	28758	28668	28500	32239	34955	31522
373.3186@4.7064805	65596	55328	54000	57424	55452	1	1	53730	71528	51559	61017	56219	50081	54921	52894	1	58406	39941	67613	63534	54813	48966	56444	56525	70526	1	1	80112	52316	1	46617	1	49446	1	70403	83310	47797	63472	52636	61736	53439	48887	65736
303.2925@4.715942	378155	384728	357471	417840	603904	621467	370814	383873	598041	389195	601292	352360	371841	576018	256588	584737	567444	424230	397632	417004	394462	395509	405387	344624	399025	411101	402138	386328	373699	400347	401669	380814	407273	402988	302395	429811	446304	440823	416846	412342	427808	420456	423957
315.3139@4.7120366	436570	378458	584351	470034	532626	314790	406514	529516	480886	714196	618132	586749	660852	625426	411086	452299	379660	321503	412581	363569	101319	372704	520440	460032	415959	536102	484837	504235	472991	485051	497253	364432	386757	329855	393592	756259	783879	801554	793063	774812	773406	755756	742699
811.495@4.7505393	3361	1	1	1	1	1	1	1	6690	5316	1	1	1	1	1	6968	1	1	7294	1	1	1	1	1	1	5128	1	3763	1	1	1	4933	1	1	1	3515	4112	4238	4652	3359	5513	2541	3167
459.2618@4.725426	70881	63952	64788	75002	54539	71438	52505	67589	49729	67788	76616	67766	72951	75320	62408	64585	73392	39870	64150	57167	74040	57337	116710	65886	59428	71979	63608	41987	66141	74464	66956	30486	72027	64787	61022	87858	104217	99532	101789	100475	107252	103128	97039
414.2042@4.73896	1741562	1420971	1497260	2015284	1347976	1455403	1154249	1577140	1346120	1524079	1906871	1373014	1764729	1578572	1219299	1263293	1804646	737648	1571168	1310607	1794585	1133271	2955930	1370657	1224746	1495498	1131085	1164349	1372260	1886978	1471997	1364414	1455223	1345020	1351593	129048	2556719	2492270	2376385	2440766	2375770	2409093	2315201
472.2571@4.7128787	218099	7415	204217	12732	189957	203597	148134	223382	196412	190956	15537	175966	238492	204806	166768	183721	16125	99540	198124	179178	16183	145478	10360	182303	153880	209899	156258	149420	175537	238459	198977	171130	196624	12505	13881	338970	16708	23498	299489	14460	314571	23377	14353
529.2737@5.1307898	1	10365	10999	36962	1	8186	6294	11777	11327	31117	14817	11389	1	10189	1	32677	37160	23668	5735	9633	11942	9779	14841	10415	7279	1	1	8343	42773	1	5059	1	1	16514	10443	16263	14448	13055	11240	14214	32739	12528	11330
255.2933@4.7417483	6972507	7126225	6934581	6840523	6969540	6911318	7212979	6907481	6983367	6814202	6905951	7008226	6911111	7039846	6922539	6740085	7207352	6953006	7049033	6972669	6939066	7072055	6997276	7035896	7262865	6806249	7038790	7349190	7091452	7056189	7005256	6969796	6936808	7098010	6956344	7232744	7044549	6870086	6799553	7095477	7016951	6982857	6905725
271.2879@4.743675	62005	75861	107992	100833	89747	78541	58089	110513	105419	112228	86114	106981	121761	101450	85053	62419	69250	76118	91864	83408	91311	82252	106109	91437	81419	103524	90904	105506	111109	98256	82716	69619	82214	74145	89879	144330	116582	135526	138584	139571	137429	130976	133154
199.1937@4.7916675	32850	36380	30688	33679	31406	30055	29261	37811	28685	21055	32819	1	29156	32615	28924	27519	32339	29490	30910	35815	34165	36379	36176	40182	29619	22988	12665	31054	30066	30280	29989	30208	37062	32623	1	36112	30664	38692	39201	31266	26372	27065	42453
370.3195@4.784442	71334	1	1	80986	93505	1	80914	83235	89613	1	72255	79472	78680	90464	86443	104515	94486	78373	88270	74945	93027	77037	72029	90879	94339	79820	16438	70436	80274	84165	66596	1	1	1	96942	79462	79006	93352	107022	96162	75146	79605	80419
331.3088@4.7654457	117164	127993	163367	147527	125166	146523	138435	180239	141341	187266	129974	174589	158029	179235	147703	109003	134088	134882	157946	115923	147719	138853	162148	175376	105543	163202	160459	163798	174160	124166	156749	90518	127083	105793	144574	247056	248224	231637	240308	240982	238017	234307	223988
267.2567@4.752688	41610	33058	37053	32560	34114	40192	36467	34955	32988	37979	30647	9962	32903	34859	36635	36286	39955	35714	33551	14646	27608	33285	31368	38417	38025	32520	37019	31768	38806	29194	41362	1	37153	30652	38828	27683	35976	36650	37998	41069	38705	34100	32896
449.3976@4.7745876	26687	28126	23673	26181	25096	17388	19778	25289	15834	24830	16052	28507	25919	15465	68657	17398	19814	14480	16254	13291	14653	17208	18847	14899	13838	14889	13032	13414	18934	16012	14878	14782	16350	14928	15306	20703	19162	27648	24214	20663	19613	16731	17380
301.2984@4.7901645	693827	521039	7433	925676	386401	303820	682052	8128	345589	624910	332998	652015	873901	289499	138511	230240	345130	1277537	1262400	1235249	1430202	1033164	1759720	936247	6533	1622259	912909	1749157	1511885	1486871	997359	8993	1399025	1274662	1040963	641308	739862	759008	746746	676946	722324	696374	643379
287.2461@4.735938	184907	23658	66371	238071	135362	29887	186762	134795	237770	38741	230775	186633	22547	41586	198628	52660	53271	164368	202687	23581	190437	160049	63528	174219	56058	56593	147140	233603	167470	230447	24468	182582	133928	181471	221814	234656	17411	184311	48500	169239	191023	131624	67600
414.2044@4.8623247	97721	88873	85391	71543	77207	65159	77122	85515	79841	94828	85178	63192	89585	88723	61478	76820	130907	45289	103482	82112	103736	64707	84222	66386	89974	104602	56317	73198	102950	87652	86022	63669	63234	99159	61824	2625834	171680	135210	145834	150157	156211	163138	159399
336.228@4.8529925	75262	108143	10824	107524	104622	93515	88362	95521	106757	195507	1	70482	89528	1	68009	1	93349	89802	1	20089	87857	1	92983	176695	103763	133292	82980	82046	102684	182294	15163	1	83226	1	96621	158719	148720	142850	137468	146499	130137	131343	10207
356.2715@4.8680215	40892	1	40051	32094	398578	382684	32967	35175	427068	41076	437252	35159	32470	415709	3544461	420751	477086	278316	1	210752	276016	298523	264303	162390	292424	370399	313209	282257	271404	286688	270805	279366	261596	249872	262177	246794	243105	228059	246566	241135	228965	256142	239633
425.2542@4.927003	45076	56035	72242	59590	90897	91293	60236	51715	90273	69820	96423	1	51420	121547	26207	91428	112624	56859	51775	70898	80247	71597	68776	113429	84434	65469	55196	75491	106998	134809	77720	65022	95046	90287	1	73253	91579	75818	72282	81494	70455	73227	71461
425.3978@4.926088	21395	24612	24036	27667	25706	22284	22662	21892	26208	26630	26176	21878	21003	21784	43479	23687	25743	11741	14810	1	13994	14747	14507	10521	14700	12899	11943	14353	15095	15028	14599	17270	13353	12037	13914	21059	20363	20043	20266	20336	18410	22325	16187
269.2355@4.8886814	44461	27799	63975	77130	111747	74506	43231	57683	34303	35610	43550	54348	21170	16428	64482	1	42713	30655	49774	53455	124829	41709	34552	74638	39333	80438	33325	32130	40235	38712	43446	45613	1	27819	29835	57189	220566	27236	53427	51708	82270	224294	58625
405.3354@4.950274	80905	93883	1	101921	139955	172993	86100	95265	157801	97248	170190	86228	162961	134959	193571	151421	152501	139665	108082	125352	107362	111245	126363	71269	119529	182770	75158	118618	161849	120379	92654	103598	101481	164245	107555	107799	114876	125876	115162	112805	118571	127650	96160
372.2662@4.920345	236794	241060	127122	238154	259512	261123	104261	234728	260278	247644	264798	107291	242533	248385	44797	553847	260643	342227	155319	156876	802418	162173	165224	92027	164818	160139	150946	182842	332127	162695	1	174067	166351	350932	176842	176427	178301	180917	173050	1208338	170810	366748	176903
299.2827@4.950407	187511	143384	169160	189146	784665	748917	141534	146321	801444	152618	802859	155662	165890	761821	19247	855284	789303	159682	162834	177556	179488	146220	207814	133838	178632	175355	119549	189173	209359	192549	162951	169722	224644	157506	170030	276243	270942	248220	266885	247745	243092	239989	239630
407.304@4.945814	129960	142244	148180	137225	395443	416098	127170	130191	386342	139778	391803	129212	133968	385339	277101	395793	398705	214599	214314	221183	222935	230540	213582	118483	218498	216228	214668	247281	213196	222607	243583	225264	217760	220381	218369	247896	243826	249594	243230	250480	248343	251029	240357
782.5689@4.95199	30941	36611	44561	37455	109197	2258662	38262	32993	109658	37312	115879	34278	40958	209038	28212	2214597	114616	1	93003	100835	41471	104393	1060094	36173	94845	101130	42102	52855	102341	48092	56377	105205	99264	100382	98632	1104949	105217	48629	1053722	109139	111036	108566	45854
378.2745@4.9469094	1	1	1	15925	334981	258022	1	1	296650	1	278027	1	1	284289	1	273257	12601	1	1	1	1	1	1	1	1	1	1	1	1	1	1	1	1	1	1	86733	74786	76998	73382	76483	84649	72341	82091
243.2196@4.8929267	61938	75391	79247	68590	78204	79910	7501	72653	76433	68378	73595	68023	74568	77939	16617	93675	82127	90608	85461	66148	67531	72760	67702	75216	76759	71784	85190	68287	86386	78391	83615	78494	78298	76310	86709	75192	69734	74281	72570	16435	83753	86297	88900
536.973@4.956249	13540	62231	1	22694	12786	42270	56291	44099	24278	18147	16553	56546	55554	13939	12205	54735	48787	53463	42619	13010	19410	43869	14510	57617	53620	42746	43748	25209	54760	23892	45998	21434	12786	42179	21267	29427	13777	15882	15170	60342	40229	42410	50697
287.2461@4.811806	24557	201429	165733	46305	45814	201749	49100	38064	67695	204990	45854	48674	175134	123912	25302	120481	122551	53719	58220	46144	50848	59096	207362	1	72093	185691	35965	67672	69247	41391	48295	51783	13540	50907	1	71590	58822	86171	39264	56792	67750	42027	148127
484.2212@4.9544954	59499	79088	71159	67497	141980	134709	18372	1	130812	77317	127130	77076	67221	34701	36241	120347	149498	103020	109229	112663	98100	102042	1	1	107550	97691	1	93903	106090	94455	104132	97030	113129	26207	107648	96363	96418	114549	112137	113417	117681	108408	96302
104.0628@4.9392667	1	31706	27649	27561	77325	85831	27249	30754	88616	1	85542	28680	1	81683	1	79237	79734	47842	46813	55130	49114	51489	52436	31271	49515	44335	43988	55922	55124	47664	50635	45277	44579	45155	49188	53234	50157	62048	49988	48709	46036	48435	50086
410.1894@4.959648	29911	30091	31389	26792	58275	51829	26068	33764	56887	31331	95814	30132	29882	52530	31942	51844	52134	45678	48672	42988	47385	45592	46842	34659	42853	34413	40016	45502	41004	44692	43817	41777	45389	40115	41681	48161	46324	46053	45131	41602	43925	46136	38905
430.2458@4.9581084	70516	66669	63442	75054	187446	122928	70775	47370	203667	62308	182731	74246	1	120249	59876	175670	185170	113247	119317	91522	1	114272	78509	1	60612	102209	101045	75604	72004	105630	82662	120871	70526	87004	114995	79074	122407	93632	113723	86357	118687	77893	69789
106.0792@4.9585724	1	22011	28092	1	56245	59866	18336	1	56550	19240	59994	19135	18633	51645	1	50686	89476	35184	39462	38448	34328	34943	33182	22670	35517	31326	31168	28798	33025	28184	33699	34868	36332	28251	35482	41409	38309	30258	40629	31778	33456	36680	62705
160.1253@4.9578023	174445	182939	210787	1	41720	43171	1	175683	39160	119499	41726	1	1	42195	131743	50381	45578	262078	275731	315968	273929	301557	253686	192704	29081	294950	309590	256788	21930	269981	285168	1	267179	289219	318549	313470	355886	336731	325070	321270	309049	307311	306620
455.3455@4.9610953	65013	79197	51581	42002	80632	1	82231	96466	115971	1	1	83995	1	77393	66010	98233	79225	44233	139433	72112	51066	74490	64637	45674	54921	109369	65899	75300	73065	69446	68004	76150	85494	47222	61377	94150	77694	87713	76184	96577	86762	77751	77044
246.1623@4.9583397	1	37881	43768	51386	125034	97834	27699	1	123522	35526	96520	24776	28415	104266	1	132744	124620	52626	70010	50787	74891	67749	1	37581	57912	46172	52897	58010	53934	75960	69346	61687	55259	52833	52523	66809	55153	78654	76464	68819	59850	62624	64398
459.1864@4.959838	22201	26785	16508	1	43766	29627	21856	16537	40495	1	32563	14983	1	29796	20240	26997	45913	29613	29016	30112	35751	19436	20278	31527	26137	24273	35597	25975	24281	25585	19250	23266	24725	25901	28800	31253	26211	38586	23966	38696	30478	27572	26370
356.2724@4.964486	4217878	4285336	4706708	4294289	13546365	12607963	93998	4115171	12796044	4443079	13357513	4125125	88301	12411687	68503	12592826	12914624	7997925	7817587	8200009	8022520	8120701	7873314	5232403	7332872	8120193	7644053	8177755	7226073	7984815	8488854	8025066	7978643	7639256	7965664	8729784	8466412	8308590	8344591	146805	8052741	8246046	8009554
409.3191@4.8774447	252918	213118	233845	12844	533140	9588	14017	301634	543978	339846	626734	205842	219506	549970	40148	575778	639331	371015	358179	348102	394087	379520	358779	284793	357390	370078	440324	354679	361630	463596	396933	363222	423601	361702	411846	10140	474045	381146	475516	29584	373300	387470	444576
841.5075@4.856971	1	14319	1	12569	49110	50799	1	4439	51290	1	51447	1	12425	47714	1	47043	50292	1	25344	28716	1	1	26266	1	24785	25857	1	26145	1	27072	1	26023	27624	25595	1	27672	5262	5883	5729	6239	5323	32086	5186
499.252@4.958415	62009	93814	109455	97534	317623	357508	78566	92421	339356	97579	366582	70148	79466	331067	79557	352522	350452	181372	188239	172250	167854	183416	172295	99507	179786	170730	202724	188425	178138	182940	201991	179753	165477	191140	174512	193715	184675	181081	171302	185300	178918	189353	184687
214.1723@4.958196	37128	45542	43661	39317	120046	111642	31966	36310	111840	42670	121403	39873	51376	111052	32376	117047	119394	67030	67435	69151	70262	69492	69421	52625	66888	71642	66067	1	67016	1	76747	68016	66918	61913	68122	75855	73851	68368	68487	72008	68384	70757	69980
202.1732@4.959484	14790	13426	12535	125373	60387	31525	22120	1	51834	1	69925	1	24105	57862	9919	56225	30801	25689	42099	19072	19530	35307	34331	15980	19661	34729	31233	21857	39304	30047	37713	34744	22136	23069	40257	40886	36599	30353	19343	43666	37426	61346	34550
274.1936@4.973367	1	31478	23818	26388	91487	68078	1	28249	79299	1	95957	28322	19034	74409	1	65389	79234	47137	47957	56663	51959	49908	54583	31677	35472	72081	1	57537	44540	1	40629	41023	60242	44887	38767	48652	53772	47575	43113	53441	56513	52460	61027
262.1926@5.15584	15309	21791	1	12190	1	25125	30354	16714	54671	40523	47566	19504	26969	46542	1	50315	61087	40898	27378	95486	33111	1	36993	16325	41999	25678	9629	1	1	39037	24757	40897	29056	31135	41674	34547	27840	25767	30802	27700	37648	34759	35980
472.2337@4.9590197	58706	60101	58443	57079	148054	190027	53335	50778	207040	50056	215456	50746	50137	207295	41650	196725	163523	124798	87710	96727	80932	99206	134393	60297	115520	119286	96878	92836	121367	154360	114884	103197	94999	110204	86796	137352	133126	136578	88789	93217	91742	129965	103679
374.2823@4.958735	135514	131465	139685	140965	384611	391697	131663	132288	400166	138274	420891	127406	126658	384424	113715	374659	391722	224534	240182	253248	242021	260892	238448	177366	241692	222049	216473	281132	234617	255766	265946	1	254073	236431	265240	272438	265337	247994	255061	249655	243810	246344	249546
889.5275@4.958384	1	1	34749	28338	241694	251427	1	5237	248793	1	266659	8925	26534	239088	9272	258845	258388	107531	95979	104134	94494	113535	99872	1	91985	121738	103983	103640	95429	104928	115551	101976	98271	104329	101793	118967	108793	105905	102708	111119	107276	119951	112203
414.2745@4.704503	240313	305387	446478	396220	1414146	1724415	306212	13527	1656618	374138	40745	281494	378718	1406325	241330	1710351	20696	57332	818574	57188	54206	54778	61826	45562	52792	71662	24782	70684	938002	19193	23515	718128	816611	65561	20110	13704	56032	57857	55624	906608	21700	16569	62888
922.4592@4.9579444	7947	12660	7660	12005	15713	14744	6034	7096	27258	10174	15316	7582	6894	15183	7302	17826	31602	12159	11199	17748	17760	12115	3428	11689	20256	11344	12092	20469	19230	11656	18240	15791	12612	1	18707	14459	13615	14935	14545	25920	19320	11287	10494
784.5864@4.950974	1038942	1206831	1471370	1165212	10425379	7549841	1071357	1048450	7434486	1168762	11575443	1036913	1136202	10226290	700057	7338133	11036671	4466907	4357850	3845	4086796	4936147	2836106	1822694	4146916	4405689	4301	2806020	4100150	2894930	5066667	2803	4321776	4277183	4397915	3155699	4831363	4744803	3095295	4751776	4682795	3289	8262
892.5475@4.9597793	1	1	24583	18781	166095	164857	1	1	158244	1	173827	16202	18842	142486	11515	164763	164061	67537	63091	69196	58121	70444	68334	1	63142	64174	73834	63602	56703	66642	77383	69214	63402	63898	61798	73589	69979	73528	68163	73157	69797	73981	74011
864.5251@4.9585485	33141	28014	37258	32610	246383	223719	30844	22332	212775	32806	1	34195	40566	198118	18670	242728	217911	103373	82389	98983	94036	107070	87956	41645	78327	101169	87583	107364	100046	110332	118046	103653	101111	85573	99103	102092	110823	109525	99748	101235	100587	119965	100903
487.236@4.9467874	99300	152018	148472	19465	348600	301483	140028	142787	318669	149354	320525	149811	162295	302624	124927	313601	287716	250961	250962	19226	22168	226038	20189	165248	216986	224656	214844	226424	263152	225699	252872	224150	226644	209441	226296	9747	238548	266463	230761	226293	224065	228039	210163
907.5094@4.9602613	1	1	9608	1	23066	22507	1	1	25267	1	27897	7766	7568	24334	1	27942	24383	13980	1	15344	16935	16843	1	1	18408	16860	12882	19606	15653	14770	14469	19467	1	15566	16229	23792	16785	18292	14943	15325	16243	13659	17226
427.1943@5.1065197	52175	23258	37577	27277	66144	67940	34923	57100	62548	38027	7741	1	35235	76856	29877	72661	72701	51215	54673	54515	51215	57123	55199	19418	57269	19667	20983	50627	14898	47181	49544	53618	48850	51268	25242	52267	52629	25012	49865	54524	53609	59756	51443
913.5243@4.991462	1	1	10558	9004	14821	23696	1	11812	20552	1	32371	1	12505	34363	1	30902	18902	21066	13329	14289	13462	23749	21176	1	21452	1	22002	23713	1	15237	24162	22642	20363	14735	25267	26364	24738	11590	17155	22696	20758	22588	13792
482.2614@4.9610868	77856	120937	87383	104851	139072	120830	81575	77295	143745	93499	136557	74286	65520	125446	72921	115495	133628	100141	108993	107951	68583	102707	117643	82910	98135	100219	93562	126747	100699	101286	108665	118547	121986	120933	114076	106688	106172	118630	107666	102012	95616	100980	101625
392.2992@4.470296	1	16293	19176	14564	20473	21914	16986	1	14804	1	8780	14154	1	23833	1	20917	1	18114	20816	17378	17805	6520	1	1	23032	16052	1	1	1	14588	1	16177	1	12421	17506	7335	16457	27166	26842	23623	20438	11237	18636
414.2045@4.9779825	82333	148644	122649	108680	68574	92028	113940	105444	50178	126149	1	52114	108694	78668	80747	90942	88690	53836	1	130321	123358	50395	111033	100370	39333	109860	54723	107249	159587	99296	95810	100770	69204	130729	58234	196693	182247	172044	179719	186214	29259	181223	59648
329.3295@4.9805574	26669	18108	22552	26483	11358	12199	24159	21478	19566	29336	11263	23095	26130	13160	9273	12552	1	1	29159	15486	24080	15606	18183	13911	16440	18256	15933	17911	19928	14402	13636	15730	24594	17091	16868	23744	24531	26146	24049	21596	24535	22297	21649
499.3721@4.976391	66855	90148	83451	59049	75073	73000	57295	79810	132154	111987	53717	83125	72870	72486	70819	94311	76563	60350	134399	86586	49253	76707	76094	50253	74688	102764	62905	73989	82187	76384	80632	75479	83284	48900	1	91190	102413	90718	91519	81900	85761	24135	82134
611.3669@5.0062776	31529	37429	43072	32733	41013	42537	31606	38981	37301	42513	45288	39435	26735	41156	51613	37521	44973	39191	34554	32794	38968	41729	37688	30095	46801	1	31070	42653	38522	35078	39841	33702	1	40456	35160	38695	43719	40446	40620	36741	38101	43236	44444
315.3137@4.993575	134960	7166	194879	212982	115040	102230	159467	132969	122951	158620	101018	157619	179501	99180	66494	105913	131582	185458	5951	196238	52697	198497	291254	45553	218659	72960	162011	87213	223122	206024	148353	211271	211710	249604	131052	46739	115371	152203	110100	174892	127886	156484	150380
447.2444@5.0133047	57941	64653	64066	63980	1	44757	45432	47255	50609	58576	47867	60348	47370	1	1	9012	13504	9354	72108	72836	66848	79737	74683	61485	72670	61986	68762	85516	70862	95214	73876	78735	74900	69453	70115	71728	59193	76015	65374	60684	69990	60659	55391
340.3456@5.0061235	43948	47796	66046	47349	27878	33199	47002	58447	22037	51151	25305	43433	52382	27391	18617	26233	31986	29419	33938	30332	35725	37325	34440	23334	34958	35888	26465	31560	40112	31071	31493	27823	32977	34567	32767	35766	34867	35796	39806	38908	37283	40220	36439
543.3982@5.0259356	70718	91078	67322	46158	71506	74623	77369	60904	122820	1	48975	79468	80680	66847	70635	75490	68471	65202	120384	70335	63782	81273	83410	55194	66156	96864	66923	78754	76774	73863	70118	79181	71756	61008	57947	90174	80659	80522	89480	84209	82944	82312	76055
655.393@5.029688	52398	41291	46581	45417	45779	49788	50576	46932	49588	38805	46671	42742	33525	46096	55858	51874	37865	45061	41459	41247	47318	37533	52482	42120	56516	49216	38723	36603	42987	47027	37824	57247	49186	44845	51157	39500	45907	44593	49525	43074	36425	44200	41311
285.3032@5.032567	173520	140345	187084	194473	107664	62717	129480	134512	82818	164600	74791	169740	199385	70303	135163	71799	84639	100611	147782	110624	157621	141931	195452	79851	156041	127162	96106	177781	156049	117036	71876	135369	139161	112491	93189	107132	104563	102639	106225	101994	99412	106236	123518
492.2737@5.025308	1	21235	1	1	157947	161259	1	10230	162633	1	152488	7136	1	163567	1	143981	163634	88222	90303	86665	95877	87498	105914	76089	24796	83330	79653	130347	68569	99708	84686	96540	88618	91498	97661	101771	106155	93117	86359	77782	85350	68995	79264
699.4186@5.049787	53101	50663	45598	54546	59401	60659	47137	45070	59694	52924	51569	45285	45916	59784	52437	45539	53228	45578	58589	55288	57402	48834	56896	49301	51809	51400	55384	54465	54625	55204	49008	60376	48115	48241	51455	58394	52935	55500	56683	44856	52496	44008	51815
587.4244@5.0532703	60690	70062	56180	59849	65722	60802	65506	66231	98991	78605	55583	60885	82145	58717	65142	74931	59019	39209	106579	70845	49412	56376	61935	70802	72958	94214	62629	62649	55292	66218	60509	57953	79723	47612	51467	79799	74753	81000	81200	75562	87602	80157	76292
394.3557@5.0449405	62491	68317	57481	52622	63415	68257	75946	85740	70243	112533	57310	46055	68255	78056	70285	69680	62961	111772	65107	70534	74016	59412	64071	72961	70676	62023	48742	67591	56876	80197	61010	57457	71204	80931	87908	44281	66729	61640	62377	72096	61425	66035	125001
241.2772@5.0392175	22080	20009	28968	1	23420	30192	20325	22122	24860	21312	20967	21708	26141	25493	30309	1	22311	26425	26881	23047	28817	25067	27951	20916	26987	26973	1	32327	24589	27281	26812	31675	24348	27079	26088	26176	18602	19659	21223	9461	20947	27697	20758
743.4451@5.0682826	66670	52179	57320	55997	58051	58699	57976	52307	65315	63172	56319	55066	55059	64429	57684	58335	53199	50699	55013	62375	68135	53779	54784	43836	57041	53706	48872	57519	53338	66434	62335	58492	62755	58599	63622	63386	64063	60376	62726	56101	52073	49066	58152
631.4504@5.083487	46881	55341	54823	50343	47234	5993	48398	54690	78248	77417	53075	51428	48056	51561	60915	73815	48053	49619	86890	49423	37585	50209	46943	39979	55597	67293	54917	48297	52936	55876	49237	53048	65282	47401	46253	68801	63157	64414	64272	63170	61563	63139	64369
787.4716@5.08413	53808	55921	53286	67289	58523	52539	51960	50440	67305	66698	59179	53314	47328	52966	72088	56087	54990	50864	54251	64883	59053	55222	59931	49963	63651	49220	49823	64593	55341	59494	51067	64531	54061	50071	66862	66832	9282	67868	55975	57926	53240	56631	49162
334.0274@5.092652	30738	27337	23039	29927	33559	30078	32854	26387	27851	36226	27008	31082	33482	30298	33007	28947	28779	35551	33163	27304	36848	32315	35794	33338	20365	32138	28423	32031	26160	34027	35011	34444	32540	31104	32678	28052	33159	32316	33714	31615	26420	32180	34487
467.3638@5.092779	19393	1	48592	1	102188	98561	62502	1	91540	1	87603	1	53748	87428	1	79503	98338	78589	51117	56479	57896	73300	1	81866	66470	93528	53999	75983	74056	73378	84266	70165	70577	81461	54603	92263	76207	74159	56552	56170	70783	62399	72218
414.3128@5.098414	1	10371	66618	1	79354	68965	15507	35107	77663	1	70242	56983	17361	1	99962	64215	67510	115926	116066	55034	55453	57110	63349	1	54956	57821	59032	53384	38277	51544	65930	109794	22983	58312	112355	108623	111939	60398	58230	109384	53251	61086	52793
675.4767@5.0983267	47807	43606	34049	36718	51346	44902	49379	36990	64172	58571	38186	45263	35999	42508	52599	53205	1	31721	63359	45239	42420	38226	37993	39234	45960	58629	39170	46171	49909	43806	42392	49168	41939	36899	50276	57428	47723	50869	53838	50230	49687	50623	49729
831.4976@5.1313066	47826	42336	42179	53517	46149	44601	47245	38668	54409	54795	51619	40690	45236	46651	54221	40327	46298	35729	47028	48654	55740	41151	46357	39614	49286	40676	39641	45082	49430	3345	46684	48651	52399	42163	52967	44277	48823	53200	57222	41650	4463	44684	46600
892.5529@5.144505	41745	37859	39991	30103	45178	33849	4838	1	39778	31444	34291	28254	22403	29643	36085	25083	36067	38289	39911	52675	47477	41457	46727	35163	40284	28645	40292	35485	37575	36033	38844	35891	43495	40810	34542	37413	29126	43916	35953	35659	35039	43442	33007
719.5027@5.117858	28851	30682	28209	30028	32212	28475	26677	29840	51150	47246	21821	29834	26817	24381	28117	41001	26726	28341	51409	35960	24682	28287	27953	24004	32176	44493	28547	26398	27373	27714	29375	32003	33921	27230	26540	39893	46223	42942	37182	38403	38718	39085	35072
298.0272@5.1210127	179985	159838	147441	170395	173145	154876	160326	145475	186364	172646	170992	167843	160098	172738	179366	153171	159760	164107	147110	175455	174133	151659	184446	148993	158878	161436	156645	177656	155387	180994	156431	166401	145532	149262	176194	167646	172585	171575	169942	161217	161011	165354	155417
919.5489@5.1369767	8834	8222	4798	7971	8738	1	6680	3297	9729	8090	1	1	7439	11027	9863	5658	3772	5637	8128	5963	6935	8304	1	1	6145	5647	6002	7973	6504	7228	4237	7367	7831	6731	8422	7735	4104	7572	6590	5905	6868	6845	6614
936.5783@5.1323276	42739	36711	31808	39498	1	30975	1	35768	41669	42388	43653	35675	28335	33939	47297	24614	42217	31712	36390	35335	42448	38731	41269	1	35964	24914	29758	41137	30402	27951	1	1	42307	31595	38826	34362	41425	36322	39868	36133	31785	35826	27391
763.5289@5.1355915	14274	15983	19083	17081	17850	13090	17616	13381	33047	28410	19846	15980	13233	16836	20891	21143	17943	13021	31497	18219	13172	16566	13220	17110	18495	24583	14877	17102	15391	15608	17581	21135	20952	16501	16457	23997	25963	22651	24745	22928	24393	24109	23459
439.27@5.146681	125165	146050	192048	170643	372708	373314	153569	107147	435714	185657	456179	175547	140317	373083	109420	341241	365329	199941	272587	303118	309285	308437	268059	434060	285134	271900	200645	236476	416919	362729	283614	265900	309312	273947	296254	291910	288138	292949	291154	285150	259911	269278	244455
199.1937@5.148819	688619	645742	525814	680019	691605	749713	579476	677665	589668	776691	664936	704662	699957	626722	499289	525645	628865	603976	654036	684319	572112	616972	557329	677284	714655	555177	491365	520711	591567	759145	746423	778740	463512	474107	539305	1048472	1059445	1054043	1073486	1030561	1027939	1036827	995287
343.309@5.0508246	111143	115411	134249	6767	9514	102816	124139	170597	149112	158723	108988	8189	117439	141133	12867	120882	116439	80194	141013	104970	6057	15065	6332	17154	132999	5755	141313	4590	143653	145114	16928	7887	20874	143402	13252	216968	16465	199540	10073	12010	206454	9935	6861
868.6087@5.169194	23259	17898	28034	21451	17466	1	1	8799	42959	41730	21906	13986	12687	23863	26795	33891	22842	10848	33181	20349	1	1	1	16099	41777	1	11844	14254	1	1	21316	37276	23329	41444	32596	23431	20795	26691	40529	31576	47750	31909	45909
384.3353@5.08044	1	43084	44375	45255	15880	1	1	42334	54171	40751	17898	39830	53962	46333	32098	13717	17158	51890	70607	84385	13995	68817	13245	46273	16596	12466	39812	68050	74148	66906	14816	13808	62273	59757	68882	61198	56921	10389	12319	12692	63778	58235	62844
327.3136@5.174047	31398	38539	67665	10318	36780	24195	53023	40492	16235	45790	27631	42838	71106	17571	8287	23143	21891	24517	37803	64442	40374	22785	108870	109815	146363	86572	22686	36426	26884	80528	26639	27257	69257	122818	58907	47399	49044	49159	56758	17968	16193	29538	16725
956.6509@5.2280226	8259	1	1	1	10645	7272	1	1	20733	20733	9656	1	5647	1	8336	1	1	1	1	12044	16242	1	7166	7532	1	16281	1	12018	12623	1	10581	1	20765	1	19437	10964	15568	16085	19908	7848	15261	30550	27810
356.2173@5.0718026	19303	29219	1	1	36866	30377	23360	20128	64113	31920	21204	1	24206	14947	33989	57299	29132	1	75660	22333	1	25168	14475	1	1	46267	27892	25615	35080	1	34188	1	21172	1	1	31611	25021	28075	22026	25697	26880	18791	18110
401.3505@5.2001863	394981	337421	409155	436941	398106	420063	397894	385851	479683	384125	452656	396075	350254	389689	433842	397717	359486	376682	375173	492943	378337	354499	437796	394776	465354	407759	379698	456672	416894	417913	410187	387162	355414	356436	456329	500054	504121	451285	460321	383859	412870	438927	387797
320.2561@5.2319317	200436	234930	228363	150330	207386	224403	196142	205639	389657	357038	1	206583	240196	1	215134	350423	251908	170575	461408	222640	183223	220361	219721	102804	256099	426381	231554	1	121156	250677	217786	271643	269363	172717	182506	282983	220797	302274	288647	315811	291054	311328	213722
439.2702@5.2409577	156783	161227	249761	219764	550325	572667	177165	165125	627714	248085	639894	179424	137636	541975	150367	491856	486057	295598	371991	390512	443153	436332	418500	692713	445575	410359	254751	363435	816212	484629	382181	386096	393785	348819	390741	444286	441141	397927	440250	418582	404465	400879	370604
331.3237@5.231447	151997	151907	150155	176484	238129	232031	150398	157442	271949	150909	248820	149040	146590	228638	96726	228683	233726	145275	143276	159116	162284	159416	163976	124861	154492	152293	130928	162678	152182	152074	145635	158007	159802	151965	162949	179931	172789	181866	175452	174774	164695	169338	153101
299.319@5.230963	57228	67119	87675	88476	70530	55794	68133	55398	42632	73220	57901	50352	84131	55542	117406	39590	45631	52766	62690	86527	91771	74755	113953	46398	72445	92611	57173	107632	88070	89406	59600	74357	83558	83581	72903	73276	69050	73748	52824	46776	64627	62371	47713
283.3241@5.262842	1930429	1970280	1985294	2001665	1652197	1798986	1745363	1954063	1918429	1881871	1733670	1908296	2030550	1817939	1834317	1960825	1737822	1802128	1961982	1904992	1831197	1989680	1980042	1965764	2071553	1858037	1796791	1784997	1852246	1970517	2012976	1824574	2089722	1991649	1	1873148	2012383	1802398	1912607	1987606	1977636	1936850	1879228
278.2249@5.33957	115015	36840	82000	101342	46239	109573	84089	20018	86356	21909	20938	20671	92851	31651	15879	88477	45211	14579	102554	99492	22806	94826	37362	83351	1	25970	24406	89532	27775	92260	48401	109500	39469	45917	79691	149056	21605	160883	137578	37350	160559	141332	167467
443.0682@5.2917585	279271	263125	278115	264249	301791	283744	261963	268095	257396	283573	264965	239057	247145	311671	282783	286990	253217	274904	228158	283858	282542	243114	263646	265535	238725	253389	260560	240545	256477	254085	269361	272920	279412	250917	262649	232670	261212	274954	289904	251168	264833	271291	265043
115.0457@5.2921066	2515502	2287879	2339659	2339341	2721094	2428695	2297957	2085560	2433950	2422970	2532039	2168039	2071137	2764371	2343651	2495899	1202015	2376122	2174553	2696892	2656019	2402266	2490417	2469261	2438893	2062787	2158730	2519286	2421803	2130524	2106642	2581152	2648301	2116569	2623714	2111074	2243234	2591182	2453451	1904976	1696358	2156292	2475200
296.0512@5.292548	2745917	2444631	2623263	2545967	3120301	2863235	2740976	2533246	3015056	2931803	3246233	2513723	2672476	3110069	2763440	2756990	2630763	2645408	2522726	2888833	2841229	2782952	2773440	2207676	2399546	2581586	2787532	3087068	2766369	2978789	2684425	2569802	2923060	2534688	3152870	3087041	3125551	3030302	2555134	2633913	2698322	2494618	2620793
315.3137@5.2825313	64936	60481	120713	86675	138045	110838	62030	67967	109067	62479	107028	63787	72452	96450	82433	108614	113352	63257	76856	68637	93962	56062	91269	48019	74587	81107	70440	84870	85319	80960	71118	63518	63383	72219	84846	60708	62181	89416	66005	61144	62607	69621	51458
262.23@5.598707	14705	30652	1	22481	14313	1	1	20858	8798	23010	11789	19115	1	1	1	1	36005	40300	1	1	11734	37683	38938	13896	1	1	16707	31476	36791	29063	29173	21684	37674	12336	33711	22580	167162	16264	24110	30859	15698	28849	15041
579.3353@5.3078585	14133	9985	1	1	14754	18155	8934	11019	15211	1	16887	14278	9074	11864	1	12169	10859	15919	17585	7890	1	1	1	1	1	9269	1	1	1	1	1	1	11274	1	1	13635	13031	8955	7643	9390	8765	8143	8315
425.3354@5.3179693	11728	211065	120910	93363	39593	203412	173492	163578	411643	357299	117137	175928	181224	188764	205785	361508	207700	109671	461192	213664	79722	184639	131606	1	143858	326115	142401	224367	186357	223630	189306	196135	215196	15964	100419	237046	209741	255108	224017	249910	237259	249586	226376
505.3977@5.323054	18714	1	19151	16008	62194	69190	19790	19191	59606	25677	58174	18873	17796	60264	1	57539	64707	47945	63091	63333	82439	62407	66717	42240	73551	62188	50242	66423	60640	69641	60123	59674	63986	61088	60511	49736	52050	52170	56752	60138	45702	45808	51328
435.2751@5.322925	110340	116362	154446	1	79687	1	127571	111753	87765	131901	79729	121605	113736	60209	161622	60324	63080	91597	99436	80032	100363	103390	98402	90006	110827	98793	80764	1	161606	124513	103715	98783	100185	87593	97348	98112	100253	106142	105531	95232	100639	110446	105004
423.2748@5.3233953	45765	42893	79721	45403	1	57216	1	49001	60120	50336	60455	48346	53403	1	34569	54601	61785	38270	50172	51646	1	1	43692	1	45020	52730	1	1	63129	54052	1	48922	49502	54636	47060	56880	52242	55236	49486	47827	47317	53293	47542
361.1609@5.7222624	34856	35276	1	32315	1	1	30068	33890	10512	35616	14655	1	33709	20030	1	1	11403	13431	35283	32716	1	28882	13887	28104	12292	14135	15372	26544	14675	11550	1	31154	1	11523	11652	50026	41806	13173	43650	49954	12006	9612	10726
469.3616@5.3194017	216516	237295	129525	129537	224895	225531	192784	185817	477826	401385	130589	201101	198199	225718	29337	391320	232559	14829	532085	235192	14918	9931	13457	1	178491	369290	168537	252798	215089	244580	210741	209645	9785	110584	127200	298175	297476	275972	290191	293582	285947	272059	272803
427.3658@5.319839	102505	134606	1	140342	118793	118872	81430	113472	130352	111702	95256	137584	89623	114310	99582	102210	88726	106555	1	144730	102750	102200	131198	106438	114586	107857	112387	115475	142075	98297	98011	142119	129197	126852	154553	124749	146880	154869	144092	147226	122896	142142	116349
410.3505@5.34618	44486	36102	38480	36569	57932	58081	44900	38469	67490	40960	53409	41386	37167	56558	30224	62915	58373	60810	65344	70262	57236	57772	54719	41425	53375	60603	52309	54004	61375	55768	61270	53126	56242	55615	54711	52644	56708	52677	55079	51720	55459	56091	48471
513.3876@5.356371	198126	216182	149845	136284	223761	210439	175896	182422	447994	354303	145218	210912	179160	197671	202504	343518	207815	158533	500220	231528	124562	194068	174942	126915	174952	342184	164090	223216	199192	216667	205424	209363	260076	131290	143032	311615	284259	299925	293879	272875	281498	275325	283452
593.1532@5.3528705	7876	9903	8878	9274	7614	10685	5574	5681	12387	12438	8223	5521	6934	7942	5086	5378	7347	4912	15426	4805	5389	8368	7869	5905	10968	10472	1	5519	5453	8384	8020	7544	11693	6842	4758	13735	11987	10017	12607	13311	11424	13182	12013
541.4807@5.3467817	1	1	1	1	6135	6162	1	1	7585	3195	7851	1	1	7053	1	4245	8152	4690	7454	8696	7542	1	9121	4727	6319	7272	5482	6243	10074	7089	7045	4928	6040	7096	7630	5472	7025	5032	5374	5971	6192	6093	5614
571.3936@5.3637056	28366	46085	23896	14272	40264	46068	29929	32955	92490	65048	1	32133	44551	33098	56222	79289	30741	1	108912	36161	1	35144	24823	1	11926	69726	16261	39954	37276	40617	44707	46938	22984	1	8349	36461	45624	40269	35639	36075	40691	47126	45852
297.3395@5.3575187	39934	40782	31226	41751	36401	36493	38279	49714	39141	47211	35277	48452	80538	35758	102739	230492	38309	1	53794	66654	57337	57675	59195	48396	60278	60373	33663	55207	56736	71335	60549	42128	50033	75452	54089	59467	59452	59155	55487	58743	55916	58265	54257
326.0706@5.375192	32132	27144	25919	31273	28914	29747	29000	28548	34783	31614	33505	27592	28647	27533	30905	21853	29788	23442	36524	29429	28591	25379	28118	25427	28421	27175	29828	29381	28172	28511	23234	30622	29819	28417	32043	33608	30103	30296	29857	25530	29742	29882	27881
303.2924@5.3655577	1	1	1	1	217980	232943	1	1	220678	22677	213272	1	1	248112	1	225135	226794	132425	149573	154842	131980	136710	148335	1	137461	146365	148717	151625	134114	144238	134940	132527	127595	129863	127682	116339	131890	140139	131530	123079	122020	134003	121536
557.4136@5.37733	186338	199738	156433	144236	174820	185111	171566	166834	392329	314871	139388	168536	174494	171526	197269	320265	201530	146730	402009	202775	124614	186258	160575	124833	171321	315852	133681	185006	186903	209426	184678	182584	238168	126470	126616	264829	267276	273017	263234	268992	277702	269331	261694
615.42@5.3859224	33389	43738	19702	1	46726	43792	34381	25718	72853	55722	1	29701	43758	31442	37532	58248	37863	1	88193	41848	1	32908	12790	1	11789	56468	10665	38189	33623	39227	39101	41745	26333	1	1	43869	37766	33937	31972	38543	36043	36369	36805
203.1313@5.389165	51634	1	70032	75475	1	52852	1	70630	95407	98448	46569	77115	50580	53428	1	107966	69640	1	103707	1	1	1	92562	50112	89995	127252	65135	67759	1	1	73318	59602	80230	50898	51215	81225	79486	111017	69294	79154	88634	80271	94068
601.4401@5.411851	147812	166113	131980	134351	170797	162742	165072	133157	343482	270236	127023	158394	138006	162261	170226	253943	170322	136233	355969	167112	113111	149572	142651	106143	165999	277036	23981	161610	153659	166382	141200	152713	217886	120313	124500	248821	237982	230185	241924	223928	235420	239320	225267
659.446@5.458472	29446	1	1	1	31158	33697	25352	28445	66508	50998	8994	26167	33708	29659	33329	50233	24157	14640	76696	29444	18845	24781	26711	1	8942	43926	20335	32476	26445	28520	26754	30944	23277	1	20689	31833	44665	25010	32229	28994	33329	28780	26714
645.4661@5.4103017	116189	134332	125903	113882	140097	133735	120166	122322	269770	239167	112222	122967	118804	126693	149855	228770	131611	113580	295054	146370	96777	118244	116827	100055	148161	230089	8059	135519	142119	139482	137404	132972	172871	104551	101960	212847	205606	201814	204613	209874	206788	206459	191865
522.1931@5.3493924	1	5490	6730	3763	9005	1	1	1	6316	5164	10415	1	1	6486	1	1	6461	1	6058	6865	9326	7512	6459	3560	5560	6591	1	5550	21567	8049	6752	5334	1	6751	6043	8296	10240	9617	12046	6805	7104	6547	4493
423.2748@5.4208236	229434	200690	316249	217007	344157	322571	207957	210391	331282	185205	372216	217069	218690	326176	35003	313299	288175	261413	342934	403057	346684	370049	378458	210114	379404	358488	241025	274210	1089026	411845	364470	294664	323524	306937	334057	334433	338863	334343	341527	319982	333336	334447	327374
327.3135@5.3865156	11316	32401	15214	8286	10755	13030	31419	11200	10032	12431	11738	35533	10976	16112	16074	53336	8874	9625	11681	10712	7339	5530	11198	10397	28062	54826	12034	9657	6003	7852	5695	62291	9488	9306	41712	5269	11281	29124	4571	24194	20927	26654	22391
208.1835@5.3574343	60842	61399	25941	67446	58162	66637	29715	59851	49454	40981	7623	35935	52695	75843	43512	42466	38931	52994	52574	58793	52983	55982	25495	54972	62290	49432	42176	35944	48804	68435	66870	22529	37034	19411	54390	2102253	2154704	40088	2062693	2071844	47538	89854	1952426
689.4922@5.427065	115202	120726	105439	98394	114184	103213	114085	91558	235121	200299	95185	99746	101974	95214	107998	181450	109083	93449	253210	116083	85893	103033	99717	90708	127041	192801	91709	120052	110738	114271	108328	113848	164829	87678	98772	191234	184118	186695	180434	181976	182447	181929	180112
372.2665@5.41686	59390	66262	61546	54745	30391	37780	60262	50987	30743	52724	1	53379	54660	31259	97979	1	1	26816	32380	20546	27017	39275	29905	1	1	1	36319	1	23771	23529	27288	1	1	35809	29008	56187	36421	30147	36679	373737	41200	38006	29722
747.498@5.43636	16558	21311	10467	6624	23086	22249	18320	16448	42386	34743	8931	12373	22062	21115	23652	33292	15086	7285	48286	20131	1	19639	9566	4804	11783	30911	6704	20796	21168	18575	22415	21017	15114	9199	1	23774	22192	21514	24194	21579	20231	21889	21913
620.1537@5.39628	1	3184	1	1	3068	1	1	1	6574	8083	1	1	1	1	1	4427	1	1	8110	1	1	2658	1	1	3458	1	1	1	2964	1	4586	2678	4356	3812	1	8550	7080	6236	7740	4576	6505	9089	8526
733.5186@5.4119673	81699	93175	84047	83333	6065	5360	83607	74800	183635	5158	79768	78569	74652	80838	87215	141048	80483	70162	201793	90593	66249	85347	75084	3894	101105	153398	72064	88391	84700	3856	4864	89353	5130	4494	71930	146918	139816	6154	140585	141186	6973	147328	138410
791.524@5.474846	10896	16770	7595	6463	13618	16539	13302	13599	36619	27899	7627	11090	16502	11327	17615	25640	1	3909	39002	16113	1	15010	10098	1	9821	25008	7464	13998	15323	14043	17604	18747	10243	4447	1	17424	2139	15822	14576	15654	17204	16038	17849
777.5446@5.475871	60255	4360	60302	54249	55729	78336	52404	49052	185110	168164	49672	47891	50527	53117	59575	99843	52698	56162	132707	91711	44949	53614	49312	47148	70448	99439	47751	57757	65073	57419	57794	53595	90392	41644	49567	96456	4567	148441	95303	5153	5512	97708	92114
295.2512@5.4465322	82913	272109	134484	200117	103422	44943	103788	165839	103937	110529	152619	188810	170442	87001	72282	37232	93650	232153	122727	151007	87112	59081	158052	38109	83662	78603	27369	65339	180267	62563	204868	112827	45849	213029	71510	135648	245838	128915	192098	241736	290134	238728	225619
337.3095@5.4453135	219414	211560	248931	235881	204409	235867	199097	205116	232725	255231	223413	227115	248393	197820	685620	217439	220020	172632	224386	252163	253312	254583	237988	145937	227019	209259	148343	237098	209729	241404	235000	190536	215075	226307	229469	256526	229537	233847	233347	235364	233245	228710	228292
213.2098@5.413791	76051	74900	59991	83211	71417	8367	66135	78478	68018	2060	72237	80897	5680	8954	6702	63530	7100	68379	71565	77785	6908	70405	7008	76455	79311	59207	58148	56799	67198	88521	78142	5519	54166	6036	62690	115436	116138	7901	115850	116070	110879	109347	114543
234.1622@5.4706793	109079	125224	107192	113191	120904	107493	16686	113592	176414	156199	124725	125325	118641	100676	123085	103327	111671	106493	146745	122267	119888	120422	137505	109440	137683	111608	1	129596	135727	127905	24103	148376	128089	120518	135559	148225	129257	143847	132570	146043	142956	132062	132553
835.55@5.4580708	7549	12446	1	1	10287	11108	11364	2735	19660	2322	1	6493	8907	7454	9158	15344	8911	3030	22050	2270	1	9636	6117	1	4676	12005	1	9902	8749	9699	10295	11264	5880	1	3572	12285	9554	8657	11374	8562	11181	10509	12782
821.5722@5.4658947	1	1	105905	21113	1	25224	1	1	185005	184907	22150	26513	1	1	30682	134956	100588	96174	192333	1	34177	93302	92515	31552	120667	158911	75821	79782	1	83709	1	28449	135867	45983	93381	87800	160761	130280	158825	169855	94049	134101	148825
302.2245@5.511099	1	20885	43235	8794	52378	49094	1	1	78620	1	48528	6110	38171	45123	1	47738	48878	1	1	14424	1	1	1	1	1	1	19473	1	16739	1	1	1	1	18618	1	33155	30517	26874	31487	30913	25428	27023	49459
783.4866@5.530167	1	1	1	1	8641	1	1	8963	10119	8966	6070	1	1	1	1	5576	1	1	7741	3703	1	4240	1	1	1	6885	4113	5843	1	1	4955	1	6760	1	1	22946	9850	8740	7836	7465	7701	8324	8965
683.0858@5.4956393	1	3396	4235	1	1	4344	4583	1	6631	6661	2815	4076	4144	2738	1	4965	2914	1	6222	1	3728	3841	1	1	1	5723	1	1	1	4020	1	1	1	3297	1	6224	5743	6149	4598	6755	6388	7185	6156
325.3707@5.488272	151573	159327	138182	150368	235655	229997	140364	139681	239126	165098	244196	131719	133592	214971	156539	235637	246343	188805	152619	163739	175109	158898	168092	149800	160303	169292	168440	181856	134495	170835	161561	163233	170610	157122	178898	171017	172045	195754	184444	166052	183897	179859	172023
598.1074@5.4689903	1	1	5755	1	6676	5436	6073	5403	8848	12589	4474	4907	2551	5600	5571	8379	2934	5868	10217	5368	1	5535	4942	5030	6928	1	1	5445	5862	3319	1	6708	1	6030	1	8935	9781	9065	5716	8598	9344	4908	5599
1019.6628@5.5027614	1	1	1	1	1	1	14097	1	15914	13536	11020	1	1	1	1	12372	7199	1	17111	1	9187	1	1	1	9216	10480	1	1	9287	7495	5628	1	13353	1	7288	14725	14546	10520	14168	9993	12516	13120	15487
1014.7032@5.5027475	30513	34622	39367	32005	27923	28904	34267	37428	73129	64453	40496	32584	34897	33570	34205	51764	30477	39364	64988	37022	29386	34091	38317	40973	41818	55192	30550	29881	36137	32439	31853	34204	60756	34764	36801	56830	55661	55727	63290	61023	51813	57219	56546
248.1776@5.4909124	78399	97003	72437	85910	103334	1	78099	1	83628	95836	136850	108229	140141	83596	81685	48389	1	1	88613	35096	82008	1	137285	1	76213	86552	92372	1	69469	77882	62966	82180	79099	75064	83928	96264	86364	86166	93179	88199	99239	86413	70990
313.3342@5.48545	18941	5120	42427	23402	1	14854	19955	21376	15872	21893	13997	1	26782	9545	22117	10613	21683	1	27013	24452	26340	17651	31455	18449	30953	31286	20075	30449	1	1	23355	21825	26514	23557	1	15265	20365	15927	18177	12785	18689	14219	12038
250.2299@5.514374	46837	45386	19514	58384	507351	389632	55578	42864	406951	45076	400702	53677	45707	408491	1	404969	414187	1	1	1	1	1	1	14867	1	1	1	1	1	1	3499	1	1	1	1	41040	106092	43308	105037	102833	104212	109585	96382
1058.7332@5.509695	28793	22362	33754	50889	20616	44510	34763	19152	62086	54691	34323	16870	1	31485	23883	44098	34143	32697	36006	24992	28981	20146	35277	17319	1	43059	25335	28768	20031	29796	20658	25417	45242	30117	32838	53324	44635	52161	50871	48605	47194	59751	54416
1146.7863@5.522939	6900	16216	12113	13593	10135	13673	10675	14545	27361	25813	14845	10271	11552	7776	1	16941	6900	12091	30885	20983	1	11374	16806	12390	15428	20764	10668	8630	8102	9644	12262	8337	21635	12753	7299	3912	26700	16697	23251	18459	23628	29330	25893
1190.8121@5.531524	8377	7477	11565	8022	1	8810	5981	10322	17115	21643	1	7928	4792	11179	7980	12287	12389	13732	26237	8186	14213	10884	8735	11927	16669	18382	11225	1	10647	9302	1	16715	19153	9546	13295	16705	15576	15754	16373	17083	16003	16505	16271
1278.8595@5.545352	1	1	1	1	1	1	6035	1	5089	8546	6417	1	1	1	1	1	1	1	1	1	1	1	3142	1	5648	6649	1	1	1	4082	4254	1	10287	5651	5252	6044	6980	5208	7438	5527	8648	7807	8228
269.3084@5.5376873	25151	25856	27893	28410	29089	29894	25115	25443	27504	25168	23773	29739	29468	29926	25089	24641	28222	33595	34921	32435	31326	24611	33683	27920	30878	29339	30966	36548	27829	32010	27367	33604	31128	31531	30458	23479	29873	28061	25915	25152	26951	27609	27203
340.2227@5.545147	45325	56495	25512	24493	1	62372	46341	49136	99129	85393	1	57722	63116	50600	58880	73392	75842	29885	113439	51613	1	57309	42231	26166	45492	122637	1	63284	46678	49923	63176	50809	1	22304	1	57019	48322	68070	65046	65181	54535	57105	59416
732.3879@5.551011	17425	10091	13362	17716	17020	17093	16390	10306	19621	12038	1	16076	17046	24440	33146	18282	26989	1	10222	15001	21591	15566	19843	15084	1	17627	1	16714	14827	14142	13539	6054	13817	16344	15885	17688	15290	20764	17834	21281	13822	24713	17127
552.2028@5.5371437	1	1	1	1	1	23509	6345	5416	23202	15027	29101	1	21300	26574	10138	14901	16926	13741	13071	13944	18843	19747	17543	30044	13610	10856	12917	11701	32725	22054	18613	14244	17776	16846	19893	12307	13717	19891	18989	10596	18655	14026	18921
453.2857@5.5528326	254862	243284	385401	369418	1056046	1145106	250942	272580	1248437	386737	1400827	327659	229074	1005896	368046	971071	959654	568557	659821	762970	846055	834100	787155	1302787	845729	724619	578074	703475	1287970	924495	734260	693249	725796	705227	846076	817904	830011	771852	820486	785323	756749	767081	721009
363.3248@5.5088367	64874	60722	60963	61671	57860	69038	59607	60968	73373	63601	73374	84678	62189	68217	22638	77489	66914	80866	62768	1	87055	68487	82413	15285	1	80370	74241	68826	88093	70223	77907	63772	71004	82503	68332	4260	95798	68085	60566	62937	69871	74370	67429
213.2096@5.5348825	66959	62518	49724	68538	71375	73644	56670	71970	60040	85524	61956	64912	77372	73220	61426	51175	76854	59513	68964	69440	69951	64558	67731	66910	74329	55545	54737	58541	63072	76970	69993	88988	51406	59885	56085	109374	103416	120271	107177	104372	102718	99644	105833
514.2718@5.276655	15335	16875	1	1	19858	1	7347	1	13620	10633	12566	14411	19863	8070	20096	18907	16086	15843	9583	14370	14215	11927	17445	1	11642	11136	10210	1	11342	11972	13119	13268	1	8329	8831	16205	10377	13932	16974	13351	14265	13808	17695
257.2355@5.5733285	37844	35406	71067	63402	30770	29903	35437	27575	79109	70130	66191	28500	28387	36162	35142	24729	38623	55281	70482	35663	62086	1	45808	42631	83113	63217	50248	28976	30749	40812	40485	35380	105919	55245	65265	80240	79480	76294	78565	74790	82259	85790	76832
232.2193@5.971544	1	11080	26925	7640	10582	40750	11333	9304	5400	14510	1	10517	11664	4675	7527	8319	42785	22083	1	15636	17517	1	1	12049	1	8947	1	25698	30556	1	10206	15766	12239	1	1	67238	23615	66939	24917	17653	23025	20453	47498
403.3809@5.571861	34936	32955	1	22093	19980	1	1	25476	26498	1	1	43223	21796	23487	18514	19316	27415	12760	26883	35030	20363	32685	33859	1	20107	22496	22115	26178	26090	1	21063	28440	1	1	8153	18519	30132	18348	20280	31867	28828	22544	20137
549.439@5.56116	21044	22907	40241	54986	29680	24509	19878	27304	37100	56449	31098	35967	22717	26422	5353	18001	33736	44471	34694	31174	38627	31259	45709	36461	60179	44884	37802	24554	32400	19230	32922	27991	39219	48114	28636	48530	47891	46519	51280	51983	52551	52151	48721
423.3197@5.590568	46162	44163	1	1	56865	58795	40794	42756	86020	64715	1	39828	54090	47478	46583	89982	54888	1	103498	1	1	12213	1	1	1	1	1	53708	41318	1	50903	52004	1	1	1	45121	42518	37426	42948	42951	32930	35765	49096
315.2774@5.6157074	62668	73023	73193	57544	67572	74689	13603	65928	78582	54542	54082	54503	87432	68251	70497	59583	78427	68050	59245	69817	50903	1	77825	55909	71512	76472	99038	56455	78889	52403	65365	50506	69461	79156	77675	76658	53030	69357	48146	60608	70527	84746	76421
467.3458@5.592815	47837	52312	1	1	55872	58202	54991	51686	104565	14119	1	7823	73160	48381	18707	94969	45387	1	116060	63729	1	46151	21108	1	1	97398	18130	12726	53148	45256	12363	13706	27070	1	1	42580	48610	44475	40494	37219	41898	46839	7889
290.2458@5.6285563	270556	303584	292332	237103	262188	267203	243086	1	440663	439392	238518	10882	260039	272060	271145	408203	296414	251878	473967	281988	254758	256187	278772	218750	342467	437096	270815	309638	1	265147	1	269821	339759	268022	257801	339678	338332	353107	362355	409923	333266	333124	359165
371.3401@5.428893	11278	83032	219309	13101	15594	166669	8345	9815	202617	217742	14357	13576	201464	201870	144036	19847	16829	133404	211556	13854	295693	15207	14860	9951	20169	273716	235955	12423	10434	17767	190169	16544	189030	107427	12043	250345	20236	13109	267746	14952	18546	23960	227266
276.1726@5.571147	51110	1	55433	45164	72806	41304	1	48596	64303	76471	27420	37451	36925	48316	42635	52824	24417	1	58654	41544	1	47894	41517	32909	1	74480	34853	50453	48748	41050	39058	45909	86554	45635	50343	73699	73231	64799	26930	104467	93107	73873	71996
750.5066@6.5507236	24579	245967	253098	268866	9312	13838	246981	237125	4584	1	261419	240150	219683	249349	253310	1	255086	247949	1	268169	261421	16803	273506	244635	22065	1	233393	257933	273462	254987	236043	285314	338546	238622	16593	22667	319774	320055	333191	10987	5959	297893	292056
511.3722@5.6141567	47866	49910	1	1	56641	62662	67491	48207	112111	82393	1	41034	58020	54302	53995	18740	10319	1	122030	46609	1	41572	19873	1	1	22497	1	59605	45471	47979	53080	52416	1	1	1	40236	40541	8628	42367	49193	51941	42494	14228
178.9896@5.646223	94267	105272	98224	98254	93791	101349	104889	93186	84701	83608	99537	100761	104647	94930	95707	86866	97376	111050	117123	108392	110262	103189	93811	103478	116920	103079	101210	113611	91516	91797	103214	97298	81115	118547	85225	91213	95219	80116	99464	84983	91663	100941	108838
555.3984@5.643989	38431	39877	1	1	46923	46522	36643	42851	92008	65278	1	1	1	1	45732	69649	38504	1	103017	39044	1	35612	11349	1	1	72365	1	48833	32970	37766	38903	37024	1	1	1	35002	35161	36109	33829	31234	38753	34746	29290
314.0038@5.6456184	43977	38394	32657	47994	44663	32573	35513	38221	46428	42084	62578	35065	46461	44297	44266	26101	42298	34949	40520	45955	44274	32998	48394	36266	36090	35052	40572	44590	38477	48856	34278	44460	43720	37786	46777	45085	45166	47194	42939	37527	32201	30824	39215
334.2723@5.6477656	409831	470259	392847	117801	432431	333404	375320	387727	810182	489094	315310	373912	424869	312205	287159	738516	313795	334858	904410	421161	361037	284600	267399	208974	468350	509903	387907	326665	426855	312516	271514	281298	343197	321937	1	581836	609527	586237	411780	593775	559448	392137	581516
389.9447@5.648775	115606	122344	120384	116536	124975	115237	119703	120612	112336	121801	119072	129692	118112	131280	127919	116908	121985	113182	127400	131121	120997	119062	123700	122170	135256	116669	122913	117428	106882	107294	109938	117960	124606	119568	121156	127038	118437	125130	131374	122967	115436	116051	72484
244.2191@5.94968	45675	1	30628	1	18658	33415	66863	36108	11946	13825	16389	1	22289	20358	27968	9877	485609	53100	37709	15957	13695	1	1	41625	10357	1	7407	5424	44257	8136	8641	8352	325466	44280	43779	25038	60871	776876	52448	13582	59113	10554	17344
599.424@5.655875	30905	1	1	1	35825	1	29536	26450	72794	43281	1	24355	32720	1	1	64136	31671	1	72986	32929	1	22406	1	1	1	55192	1	32456	29278	1	37015	32612	1	1	1	31585	25176	24957	28650	29607	24639	28013	24829
429.382@5.708621	511071	484609	489294	628344	528388	568617	485568	476767	594023	16559	485715	481759	443284	499754	529427	484172	469096	519641	483178	602804	498183	488676	573302	492571	594665	453443	560675	545352	495943	498433	433471	33659	483446	465729	543971	617868	570991	533329	617144	26575	516016	485593	507707
495.3327@5.6521635	43836	43741	94185	61856	400781	457280	65988	55401	414497	68867	459287	80587	54420	406404	28041	373166	436863	60097	68431	98259	78145	100937	89698	79255	103618	72640	1	83957	93183	95093	86849	82517	77107	101217	84451	163860	153300	144158	12890	170820	156327	150050	148029
497.3562@5.6722956	1	78408	1	1	92699	94140	71505	71726	161700	126664	1	72874	86581	76060	81461	150732	82160	1	181759	73471	19572	68294	34417	1	41911	139147	38401	79206	74934	79285	85776	89378	46809	1	1	69630	81069	89244	79790	74773	89281	79091	84052
378.2979@5.67101	499936	542860	444978	375651	1	1	488389	487567	147881	917044	1	1	505562	1	528351	1	1	383110	1244694	415715	367402	500426	543680	375925	567904	942177	513567	375972	482195	549565	502032	430286	676249	335472	329051	775640	745867	742280	748732	732884	783895	746181	734720
422.3245@5.6936045	577781	635422	142186	122497	139470	162620	128676	150817	1181546	76040	151606	596487	51342	138942	140490	256331	603759	129077	1279190	161552	110651	140599	696762	99026	160744	990884	154181	43476	133913	78426	1	112332	182336	146708	121204	76334	243721	224700	251891	926177	913126	258444	196098
427.3664@5.6944427	54396	53925	46914	53850	85758	63766	1	37291	75417	29217	77002	47368	1	48486	41280	73306	64126	59618	47309	61328	67108	53433	68813	64407	64741	46232	1	66595	57613	73247	63525	61704	61538	1	66534	62566	63588	55982	58877	10866	62395	46295	46366
408.2002@6.250865	1	1	1	28481	27294	10218	1	16050	12872	12778	1	1	1	30722	1	14653	16711	1	8844	14269	12798	11131	18763	14558	8718	1	17109	1	1	20059	13584	15257	1	11746	1	17879	32062	19331	20928	8513	26075	18678	17871
364.1273@5.701086	111290	105794	108961	103910	112921	107002	110666	1	114767	110806	106178	110040	101471	112803	104984	116172	112286	96236	136061	102016	108254	100787	100462	97620	103898	105860	106538	108584	106404	108604	102684	106809	105356	101371	110387	107654	113517	102937	113914	116754	111371	115828	111651
585.4098@5.7076488	55056	57110	1	16151	65075	67066	57294	49766	136700	96725	20144	43702	58384	57817	75977	112400	60113	17904	172515	64306	13955	49751	26566	16796	13804	99752	18888	65877	72388	58449	64619	67480	1	1	1	67978	72687	65621	63140	62472	60523	65314	63342
371.3401@5.7551575	82365	5580	1	214025	132975	1	165221	301700	11435	1	112346	212534	1	1	14466	82994	13051	16872	17667	135911	8071	162099	245989	10612	115204	20349	4385	10002	259452	188827	6630	68347	12078	6579	198650	7060	5534	254800	6008	235766	247319	242079	11740
479.3013@5.725645	35603	40271	21084	50397	124318	116864	39104	48955	142069	52814	38684	43528	36533	109967	40036	109748	97769	65980	57519	77704	29195	87116	30315	42302	87670	27667	21549	1	112373	83907	70374	63857	63435	76020	77134	87182	84639	89459	90169	90859	82356	27052	77562
629.4362@5.7112255	45820	63371	1	20576	65009	61702	45125	45212	121046	17087	1	42280	57710	54674	70020	100137	1	18571	146392	47400	1	1	24608	15011	17958	94882	16022	1	51057	50963	59191	60657	37141	1	13560	56193	61331	65117	56652	55969	57387	58040	59175
510.377@5.725424	80325	1	74030	532167	23550	17017	51449	1	118242	867237	59987	1	62151	47201	58428	100436	49160	72949	134001	69149	69744	35975	66428	59498	75395	121937	62386	53150	1	26270	1	50544	97941	50848	60349	112362	48100	900801	125416	106665	104726	921637	864482
280.2406@5.1547127	17548	18035	16531	21307	92430	42789	33988	15568	25500	14410	40882	35492	17341	170672	18939	25096	28361	91552	24351	22574	22969	28564	26873	32684	52513	19877	21417	42503	38685	36645	164275	43014	106145	28121	41819	36381	26403	27773	118910	21831	22851	130390	22942
571.4295@5.733004	322482	349660	380035	405000	320342	297068	307599	267801	748561	1	366741	349184	276873	306067	328125	531255	328374	348909	749944	344055	344280	304833	409534	342480	494691	581636	370541	319092	293786	342569	289651	310892	548103	326288	361951	650523	614886	598844	596793	571475	597071	587199	568257
673.4615@5.729238	4938	4253	16765	14727	65683	46415	37819	35798	104518	76103	14394	31405	46126	41520	59832	80682	46796	1	132348	42882	16008	36594	17487	11140	23582	77023	1	49473	39109	46836	49747	64732	34489	1	1	53358	50132	53283	52882	50662	52455	42136	7237
532.4233@5.720898	19852	26530	28097	37663	24768	19595	17987	23348	35064	20023	33720	1	25107	16161	56274	22459	1	31177	22226	17728	20234	25767	36013	16220	31538	37868	25812	17488	20394	15169	32199	18910	17475	28361	39600	34796	23391	27012	25097	28966	36477	23639	32221
615.4556@5.7125387	269578	283741	286408	296551	276784	265031	261136	241525	581741	495943	258510	266931	6141	251417	271597	459382	22493	286758	611322	274647	242673	260020	296916	276223	360321	497194	7783	258068	263288	262940	261111	258225	430075	248441	255105	520571	487712	478694	465075	480998	487299	483910	454381
437.2905@5.7349505	455919	458467	700000	446706	700637	690165	464270	478822	607682	501586	802860	472977	514457	663862	138239	695745	661975	603184	670728	847899	821024	844302	731722	541099	847819	857822	532851	734193	1727136	1014388	830522	707898	736662	731613	751679	710971	765806	749993	739126	719834	730351	712588	714326
659.4819@5.7476687	217975	224744	226289	236423	220589	201221	211588	189523	474972	404788	232949	206627	197484	204878	217842	363519	212968	213189	514733	228604	194392	208589	220482	207105	299273	381386	224618	219449	212543	237033	198452	220473	355694	200797	214582	413095	379423	395839	392629	370053	380826	385582	370456
761.5137@5.757456	24154	30638	14934	9947	43693	41000	1	23876	66879	42096	25792	19217	38324	32424	35487	57011	30458	12849	76360	40243	11898	5059	15288	12550	15585	6243	20063	28535	43073	39210	34186	38321	26910	10617	12140	36626	7958	33152	39225	45303	41295	42492	41818
518.9565@5.726907	54106	19426	59727	52343	57109	13375	84381	39117	29477	37455	36628	55808	70435	42305	49181	27405	18384	21655	17336	30790	34841	55969	1	25148	60000	52959	58611	47209	20160	9525	44271	39772	31351	63554	26824	47910	47276	19430	8487	50624	57683	52777	45253
703.508@5.754514	177895	181032	187017	176919	177508	167286	168120	159152	386890	328316	173207	161343	143681	160077	190116	280720	170915	166565	407675	193026	158361	167840	181594	155862	236647	301385	164632	175837	165671	180385	159703	174290	272566	148303	166308	334644	309791	310679	310946	293863	309246	299172	288635
805.5398@5.7605786	1	30209	12787	10795	32355	28156	6691	17591	56498	40449	12681	16854	26819	25404	29390	40204	21795	12783	63149	26199	6930	19287	11433	8701	10994	40266	8995	24089	22393	21206	27265	26341	20695	8699	1	28422	31368	29266	29314	30282	29095	28000	28774
747.5341@5.7611523	141783	146552	157336	144244	133602	127457	136139	127182	302984	269345	146149	140193	119205	131782	137641	235094	133211	134548	315671	142341	125090	135914	137308	125750	189531	254894	132306	136186	140441	143660	132919	139913	228371	131705	139469	265008	259944	255118	254003	249313	248910	250898	241820
311.3554@5.75009	72057	68805	68752	86711	76237	76186	64617	71086	70939	80126	65232	70013	68024	63852	67529	58097	69988	60030	67604	68105	53036	62644	63159	66418	80861	62922	68705	80793	64590	69393	65249	68167	582977	61482	51099	92607	89944	87967	86301	83847	82701	80328	83489
706.9647@5.765792	892852	1831758	1097703	1582437	959406	1444630	1974034	2253663	1650740	1172067	1262311	2073053	1315426	948644	1066231	1384623	1421956	2408483	2127887	1344607	1016258	2121006	1129265	2355931	2169335	2336425	2138556	1971188	2222438	1858142	2105501	1768466	1550253	2237835	1817497	1372910	1279517	898836	1006686	1963073	1300997	1805641	1067799
501.0036@5.768472	1742998	1722738	1770944	1539079	1549809	1827279	1747792	1787392	1353242	1476187	993260	1731499	1702137	1335794	845082	1810803	1676527	1736331	1682785	1710965	2060441	1629441	1861477	2050013	1506838	1756279	1	1	1875925	1747775	1784389	1898918	1773859	2023912	1	1046861	1282182	1320971	1127631	1407759	1636363	1498716	1782447
791.5603@5.767673	90177	95598	108876	101319	97432	86011	99535	92812	219703	197031	110614	83401	84758	92458	102723	161601	106148	96275	221666	96983	94127	93686	95358	88337	141227	167326	91678	90137	96192	107482	88750	96202	165129	94264	94699	186845	186900	178795	186738	175962	176992	175628	167299
607.3781@6.0010133	1	1	14118	13069	31927	1	11792	11397	15815	15257	14192	1	1	1	18124	10440	1	17157	16323	17265	1	13906	1	23840	10737	18558	15762	11121	9599	21583	10437	1	17082	8154	11992	23527	19691	20630	9820	20768	13944	19143	8336
808.5877@5.75897	30070	24498	38671	34590	26624	46008	29367	28929	53519	57914	32744	33094	27388	35496	5160	54981	28932	26371	57271	35169	27046	28428	29731	23865	46163	37835	30661	34908	31740	38310	27274	23625	47301	34001	32557	52848	52769	51816	62320	50353	51710	53253	44500
813.5445@5.7773786	15019	1	24084	21479	21200	4777	24595	1	33907	41363	24876	1	15898	1	21114	33213	18430	1	43497	16720	16725	22693	1	21285	20306	35665	16811	18309	17191	12582	1	21789	34981	23445	1	25760	32020	36745	29163	28945	28430	26066	27546
893.592@5.804299	4449	6322	2826	1	8803	6773	1	1	16671	11478	1	1	7439	1	8685	12081	5719	1	16723	6436	1	6704	1	1	3685	12167	1	6386	4658	1	6458	6440	5755	1	2921	6167	8381	7870	8614	6938	5651	6449	8425
418.2695@5.9171715	105084	1	109759	1	310391	260623	1	1	273573	23219	253888	92146	1	235869	1	239838	207600	1	1	38158	100719	1	1	1	151036	1	35654	1	75662	1	1	1	1	1	24125	70984	66524	81405	92498	62210	67452	57332	74808
954.645@5.812524	20560	12395	1	7951	24607	19832	17839	1	43286	93987	1	1	1	18675	23920	26223	24843	32196	46039	24683	1	21336	33259	1	18828	37294	1	24997	25703	16900	18357	32607	31929	1	1	26000	24206	28826	22537	26713	19892	28275	23680
549.4385@5.7621202	10968	13643	26170	42280	15670	1	1	13863	23446	33206	27520	1	1	15144	10264	1	18812	21807	21994	19680	23678	1	30002	30110	39680	17136	27466	19014	13266	1	1	16482	27781	26845	21476	33165	27175	30288	31248	32017	32357	27288	37036
245.9794@5.743416	499576	618842	567270	475813	439045	624192	626254	637416	470093	498029	477545	626684	613053	434187	465253	6813	562057	583533	565816	404520	434055	575375	466772	9021	570012	571685	570694	449065	557969	450606	578244	479597	410468	539752	427704	489376	455161	438982	388401	566062	622922	586037	10832
399.0437@5.779392	134432	179080	163810	133001	121545	129579	158475	172957	139279	134357	121742	147836	157216	141887	118555	165184	155240	145951	135503	119508	128799	160281	118280	140110	146371	152405	142346	128131	139241	128397	164586	102788	123619	150026	117521	142485	131225	133792	131796	158705	151572	164272	161979
287.0062@5.77807	294227	328948	363129	325871	256402	303358	323174	322810	306282	261461	312136	346643	317684	280724	277671	322168	337788	306929	280511	232287	255984	311628	268842	309948	287671	303159	295549	272231	286503	289705	293236	268389	253314	307734	241539	293807	298910	264455	250595	302418	293750	302590	308508
290.0421@5.78162	72324	102183	92510	79975	65207	90277	81966	87544	71536	79094	79630	91680	105329	72962	77834	97710	101107	83957	73247	68338	63058	79759	67836	81939	78345	80613	88411	67848	84314	70492	93091	67440	69023	90962	66901	77489	74230	69602	67616	89490	84957	89385	92740
412.0391@5.781366	91545	116889	114171	75688	76428	100902	99675	108330	89282	104453	69126	80426	103607	76169	98981	92759	72174	88281	117856	76750	70352	92988	76279	90492	76012	94899	101473	83276	92659	81700	102817	87950	65918	99300	81755	83227	87632	65334	75535	91458	82836	104160	93035
797.4999@5.3726115	1	1	1	1	1	1	1	1	10569	1	1	1	1	3745	1	1	1	1	1	1	1	1	1	3001	1	4343	1	3360	1	3241	1	1	1	1	1	15602	4944	11324	5844	5047	5438	2922	15856
984.6922@5.7998714	66949	79592	96241	85274	81992	3345	78561	64698	167964	150661	89144	67904	68175	83995	77700	120395	81297	85937	165819	87379	77880	72492	81584	81800	116482	141508	81365	74601	77764	77130	79001	71407	1	79435	83556	147908	152436	148696	3756	146910	139611	141486	142014
695.4296@5.8303685	37397	1	37143	11796	76510	14722	10684	33059	19074	10766	10686	1	1	1	15639	15628	11090	82134	18931	88367	6470	47639	50262	11308	10926	11850	85455	1	9670	50314	1	9718	16028	47946	24538	14910	14791	16496	9312	16242	14739	9528	14526
1028.7191@5.752176	75667	8888	79383	80975	68804	78998	74118	60049	143872	129012	78755	62467	77451	55627	1	105531	75186	17470	135742	71623	74967	76401	75560	78597	98128	117659	1	56335	67241	72433	72502	61111	110258	1	72910	127478	123164	132888	126881	128297	133389	127905	131842
998.6743@5.762167	13223	17213	1	1	62229	14374	13344	12246	80467	67496	1	11197	12556	19506	21281	59240	10460	1	33427	1	1	15907	1	1	1	25023	1	14026	45964	14138	13802	18990	1	1	6349	19409	16579	18960	17491	39812	36439	21123	20179
1072.7485@5.791653	40419	39813	1	48049	41848	37707	49369	40750	95436	107300	64398	32207	38576	55631	1	76788	44611	69891	105687	38553	1	35184	39948	41064	69344	95961	40257	48147	53509	48601	1	51256	83280	53009	54406	82499	89026	88082	85210	89382	91583	90150	81732
728.2678@5.794481	8103	9040	7450	7224	9274	7719	6788	8329	6585	6736	7643	7468	6882	7984	8914	1	7938	5195	1	6820	1	1	6790	5711	5800	5501	5603	1	1	7286	6013	5924	5895	6235	5330	8564	6663	6858	7877	7114	6433	8589	6724
864.5445@5.7967772	29311	30405	20755	35622	33567	35596	29179	29515	33938	28364	35035	30425	30964	34686	36810	34147	35871	15021	20067	22960	18351	19227	20178	12505	23274	21485	22485	10967	15677	11816	13934	19630	20072	17781	19631	26525	35500	26668	21834	31077	26420	27588	37258
340.2763@5.807955	1	178696	178329	148602	1	188446	152581	158055	192040	186309	10683	150284	151097	193390	1	228011	202395	123030	115448	1	127876	121500	120807	113597	151747	121567	1	117001	96137	127109	1	1	115819	122021	123091	145172	150892	106596	151001	163372	161006	163125	137682
514.2712@5.796507	59098	61829	59650	61370	69955	63336	56352	56932	68832	92501	67906	57632	58078	62494	1	107131	65972	45579	59850	45456	44920	45779	48621	37564	50578	41603	42741	47471	46635	71379	49001	48487	46807	47101	43976	58392	53991	59377	54317	54866	57439	57800	50870
358.2875@5.7965918	691932	614291	629199	616179	844427	717953	582877	556267	736317	626495	755933	578945	589250	712084	885025	737927	720085	427478	437948	533807	439390	436242	428370	345178	441778	433626	511795	440515	425810	455360	517128	446860	452417	421740	441933	587133	577445	585318	575720	569563	545747	540085	533618
1116.7719@5.8183684	40195	39888	42300	46659	38720	39671	42290	44885	73581	75978	45057	35351	31795	33457	42667	57447	40456	33427	81181	37400	47661	37307	40903	41618	64917	59110	38781	34588	45368	41828	39367	42965	68164	48286	45604	68051	73559	71587	6053	85472	72913	72140	74183
583.1941@5.7968006	20588	18073	19045	20692	18716	15257	25566	13660	20419	21921	20470	18936	18278	19370	27905	17219	23714	13511	19095	16509	16203	18379	17437	16184	18994	16127	15559	17875	15128	17213	19445	19389	18534	17585	16846	26250	21643	17731	21981	18414	20230	19940	17078
473.2443@5.7962027	46353	53583	65133	48142	64713	59331	54294	54514	56626	50692	60630	55494	52465	58245	72588	70007	57178	54033	41779	52343	36999	42877	43889	1	46820	41461	47948	47531	49478	47074	49786	37319	47197	39280	45457	55865	40143	47707	48675	59602	56116	45930	47228
457.2097@5.79829	16268	31753	1	29099	32003	31458	31572	17671	20593	1	1	27339	15257	23052	19146	24258	1	20750	16020	23972	21563	18849	18790	12213	28584	15675	23090	25869	1	14267	18342	1	26567	1	14609	29503	26033	18549	24554	31448	28659	24457	20078
394.2694@5.819455	67048	118479	1	122440	142876	568208	43878	175477	504249	1	551997	212111	172565	554515	157412	153607	525053	1	30622	1	33923	39719	143487	27281	47148	139694	157678	1	32848	135499	25177	59023	1	45272	146568	309961	284413	291427	276113	82088	352832	372668	275958
1160.7972@5.7978935	27071	28465	36559	33072	28957	24173	25628	28367	55791	58883	29873	26425	1	28175	24236	44404	27933	33560	51653	32328	32765	30283	35832	28847	38246	49215	27805	21667	32528	26717	25658	25951	45526	26732	31396	49276	54018	49226	51348	51081	54451	52630	50280
139.0613@5.665555	85891	72873	49470	68751	190617	250763	114039	103630	145729	62914	106976	83446	121484	50683	61779	60515	102654	146807	1	75607	61271	67572	138049	54868	62935	67772	102137	77335	66921	79093	71187	73393	130272	1	58844	147606	92557	87996	75536	87699	149327	82006	78937
534.2536@5.7910604	43940	29357	32697	41552	33614	39668	36807	27846	48630	41363	53769	45509	1	17590	33128	33636	38542	33499	22991	35928	38902	25263	32613	32824	31314	31471	36024	21026	30238	38035	24877	26366	25954	35243	20488	31395	30150	46120	31005	38825	40428	39664	40791
244.2191@6.3108444	497898	455321	71786	158017	113582	187407	395164	58178	24247	68610	80961	60912	60205	82881	177227	18237	145698	142082	465494	160251	405906	439413	402056	167863	47487	132364	17190	43066	440337	46074	11802	201224	112725	344081	358172	57767	254266	246900	769954	59034	245637	22619	56042
355.3197@5.785424	39976	41327	36624	46031	40972	44770	30152	45065	38432	38725	40796	44905	39720	41680	1	29307	39237	27386	17055	17801	29366	30145	31611	15939	1	18243	14923	22495	17787	41320	38816	43644	10683	1	28179	68564	88347	68195	62079	57679	65057	63327	60815
781.5573@5.795414	9671	9654	9199	8156	10922	7189	7742	9873	13094	9440	1	7477	1	7526	10196	1	13628	6653	5386	7996	7371	6914	1	6801	9099	1	4752	6997	1	7122	1	1	6124	7395	6316	7578	7337	8706	10006	8571	8411	9688	7742
574.2775@5.802186	6408	11168	1	11319	12057	10439	1	10237	10999	12970	12491	1	8979	7938	1	8665	11443	10275	9205	11335	8923	10568	14714	6840	11559	8571	8576	11160	6710	9251	1	9800	8844	9727	10839	10503	9351	9837	10534	8581	8771	10750	8349
280.2411@5.397822	14768	97773	18430	16345	43059	21700	159786	19496	33784	13982	27840	28747	29388	30091	123766	20236	32424	182768	1	12377	16203	21388	102521	21365	23665	158666	23022	18629	102987	28091	15075	28201	17930	15517	16280	19846	19631	20322	167578	28770	17799	29018	159013
239.2249@5.801141	84737	79147	66646	74400	80373	88866	67518	74873	60951	86446	75202	82830	75524	73729	56993	60555	74519	70182	72900	72536	66577	80475	64200	80038	76987	66222	56848	53282	71236	87515	82937	83882	55093	49563	54212	111621	122361	110441	107756	116322	116764	110989	113223
1248.8477@5.8023233	13562	17595	24515	17595	16309	14638	16531	18070	31960	29200	16588	14173	13395	14391	1	21488	1	14212	28423	10988	11829	1	18221	15587	20875	25339	25540	15231	18726	14731	14814	11095	25302	1	18353	28931	27649	23807	30072	31108	27491	27940	30173
498.3666@5.8383403	44645	33890	33057	20804	51043	1	43123	85852	63533	26714	60770	81497	1	104992	74619	52976	54293	66137	1	1	1	1	1	18314	52597	1	1	29530	27453	26911	22205	29614	30197	10287	22327	27272	76216	39714	43187	40920	39724	69218	36924
1336.9027@5.8522835	1	9582	8555	1	5892	12488	1	6109	11418	12920	1	1	1	8087	1	8525	17461	11517	8665	1	1	4839	6562	8516	14102	12229	4184	1	1	5433	1	1	12690	8921	1	11608	14542	8098	13852	7308	23119	10792	10506
575.4031@5.809895	54003	1	47553	58319	51903	54765	57090	41978	50859	44780	49140	58611	56863	63741	64995	61386	54422	37100	59105	46688	41816	44066	60807	44990	41913	67789	47795	49016	43749	41698	41578	55751	37593	47614	41809	57370	53321	58143	56402	47395	54050	58528	55319
619.4292@5.8172255	59491	42367	42468	50961	46476	50922	55088	41854	48777	46458	42571	47784	54168	60549	57295	47375	42561	33468	50454	45606	41840	34432	46444	39637	37968	41478	43261	44800	42283	43031	32474	59499	33090	1	34305	46081	45668	48125	52758	46582	47877	43994	42604
313.2798@5.8320966	101680	129192	110325	120993	154429	140384	104452	107823	182236	1	183850	1	91309	152167	1	130334	135681	1	1	46949	47845	46784	58734	1	50473	42945	1	41375	36469	46075	32855	45299	41362	44570	30443	80091	66514	69208	70465	74093	56961	72230	71705
663.4554@5.823256	53890	32128	46697	45896	48537	44406	44647	34054	43458	44490	39154	37570	40253	55352	50392	41069	47463	34190	45676	40777	36971	32174	44879	34141	36783	42299	36885	34856	39097	42133	30986	55231	35407	41100	30275	43783	52920	39894	41809	42417	51620	48401	47218
751.5081@5.8339114	29794	22134	22699	28466	34588	32604	24101	24542	33149	31754	32010	24534	34018	29745	33659	37177	33558	21814	30895	23451	27875	23932	29180	26713	27757	26026	24345	20480	27163	25026	21446	32848	26301	23650	19187	32728	34240	29420	26372	28633	34401	34090	32894
839.5605@5.841964	14900	13639	13000	16236	17645	16384	15571	13667	20084	18598	15870	13958	14767	20220	15005	19375	14195	13721	19644	14265	13889	11255	14347	14552	14431	14834	14202	12134	14280	12199	12770	16295	1	17955	12140	19520	19008	19678	25039	21271	18464	17678	19620
518.9565@5.8694816	16813	58659	42389	35097	21972	58227	51570	42050	16309	8786	21133	40225	17608	28018	30506	18549	50491	52699	50077	27297	1	31886	1	55138	57348	28269	51241	32284	33984	35389	45575	28615	16401	57401	21651	29329	24037	39985	36909	35400	45381	40930	40791
278.152@5.861504	869382	851688	773439	805252	834533	746032	808099	716861	902283	945958	829752	851739	767255	805742	842729	798524	777383	659248	873221	775228	762929	769884	789334	694337	739304	788186	714123	808534	709892	802933	673469	758484	291035	720440	806024	854146	843128	857592	840911	863606	748524	765222	731709
148.0162@5.863339	536873	512433	479959	538353	546305	478691	579950	555011	650554	631599	528062	551456	496614	537721	552672	506954	505505	467474	588574	523952	515032	477598	548315	472090	525212	535698	481032	537787	476727	534147	458982	502100	546488	474415	515118	604699	592514	585294	561947	551303	514625	526645	512740
227.2255@5.8529572	6491	219393	214609	239752	262467	269301	6824	7273	202149	308969	222763	6271	245041	233311	171368	6205	253427	234281	216831	230329	228885	251603	217316	254142	260551	210960	200968	185144	223798	263120	226481	290319	169220	167725	188501	433401	443835	407111	426312	406888	402294	418548	409168
340.1235@5.8676558	122922	122476	94933	117142	47354	45002	93643	120047	45092	124040	48571	99538	108378	46315	20699	44653	46997	21938	26892	1	20734	1	17279	1	21814	23687	19623	26235	20656	1	1	1	24093	1	25561	58567	51984	54445	53203	51904	49321	58489	46131
435.0677@5.8680477	10324	23423	9707	13534	6250	6081	9876	15408	5357	9718	5271	18846	10237	5929	1	4700	1	1	1	1	1	1	1	1	3361	1	3259	1	1	1	2698	1	1	1	1	12071	9315	6295	6070	6230	5649	6705	8595
820.5553@6.680768	1	1	181699	1	22441	1	1	1	14851	1	1	1	1	1	1	1	1	30022	1	1	1	1	33878	1	50114	1	1	19799	1	1	1	21747	1	1	18929	227129	43097	19472	38682	24955	44987	45684	45260
463.3063@5.9018183	217959	196468	295179	242393	210093	219196	228117	228122	211443	234032	263741	226783	238374	218099	10224	189732	206471	139917	155225	171385	145760	168134	177841	165708	126167	155692	119596	150769	291539	186889	162837	142144	167633	163620	1	201572	205143	212236	216793	216156	191148	208365	200845
365.3406@5.9139066	115042	104083	113186	1	73644	79477	107794	1	80700	105203	79118	101428	126480	1	248396	72480	82792	73800	86793	93836	96455	96168	98932	48078	92439	87600	58509	95095	82238	104533	73929	72996	83071	82719	1	98631	98372	101527	93216	95496	99522	92572	79936
729.59@6.0036654	16977	4913	5150	19089	3057	15434	62351	55606	15645	105267	26664	5927	5474	28111	5356	5339	27427	27018	9685	27255	32217	4106	36427	24522	4128	28745	22654	34952	11455	11045	32273	27723	29380	28273	10873	39140	4824	66009	4089	43402	37089	69903	6096
344.1534@5.9520416	24747	1	1	20484	24368	26217	19995	20780	24305	1	27524	1	1	25155	1	15496	21729	18051	1	1	21991	18824	1	23009	24065	19421	15581	1	22494	23546	22506	23734	1	1	18595	31167	29044	33944	34047	33009	30063	32997	27444
282.2562@5.90903	12586	37043	856740	15888	2140482	46277	46411	864713	23860	37666	33297	883315	870150	1	23277	13891	1	49395	21190	43101	44991	39687	40641	19892	22877	44868	30535	36271	34622	35312	2368260	32504	33611	8144	36143	31352	10992	2130304	11229	14000	49727	35451	1912545
372.1492@5.951451	29255	29720	24579	32854	28176	28712	29887	24094	26936	31765	1	24408	27873	28678	21301	23107	27752	27642	31220	28526	27936	27670	36769	28864	30984	23920	25958	25701	30112	37493	28240	34210	1	19658	1	50834	48266	49605	43132	38902	47229	38800	32521
227.2258@5.944775	277994	9313218	7334568	10094621	10261186	11031028	200187	230046	8692448	11104392	10003505	236574	10043806	9118955	7284293	198423	9532508	8685489	9325501	10208739	8561680	8920747	8267210	9823241	10521783	8153140	7432702	7731053	8957243	11476382	10971380	11643921	6584925	6766567	7805877	16388845	16782178	16284585	15663250	15897901	15567863	15636843	14988180
239.2249@5.99463	37851	48901	25748	41527	1	57697	30635	83356	31072	38822	35487	1	30850	28726	32911	1	36482	72949	33681	30944	30242	32079	44299	50003	71281	69470	48693	36786	45592	251685	39826	84845	23070	1	26964	48266	56824	51253	52734	75642	48815	49139	53873
952.5905@5.970883	57101	46636	48191	55643	80003	77653	42942	52442	73458	68115	64817	55269	49830	79779	68054	70296	71468	68190	67285	66729	69423	92593	68015	59084	62536	53815	44994	52144	59494	81819	58071	73647	101971	67540	64221	72529	67138	64889	77353	68210	64172	69939	55464
583.3509@5.974264	69686	70083	64437	1	58388	63688	64967	72202	61976	63282	58838	59817	62517	69351	62828	75093	73194	69988	68058	63905	50110	61855	59700	64123	67531	62826	74941	64054	70061	55087	62337	63111	59760	68081	61515	71016	81610	65641	53292	71663	70382	64927	60787
354.2766@6.0164585	70904	47029	74144	269919	30408	47067	16116	30165	41070	115339	25759	49609	1	25875	34411	29085	49746	32398	41503	342105	28645	66687	49120	51768	232962	63088	48482	51682	53962	97408	59973	536741	1228405	65977	1260127	146022	111846	89152	73406	30815	1178281	135441	77128
1260.7625@6.1855936	7594	11296	10424	7564	1	10722	9113	6452	21442	5701	9177	13368	4186	10899	10526	2818	9684	6253	6868	5769	12394	9109	6786	4092	10721	5100	9972	9390	8517	8503	5746	1	18998	15454	16152	9940	6608	19974	7156	8128	13399	8139	6485
671.4034@5.98826	117750	106476	104002	123387	125970	8949	120720	111293	146111	120193	107575	127914	126987	112305	109504	120574	111545	113392	142416	128676	99873	134155	108220	113192	118027	105409	129199	120135	107134	103843	126322	113231	105150	97353	108198	142550	96841	103934	116789	112454	116874	129646	107359
1172.7212@5.925645	1	18834	17849	21690	19753	21215	24680	4520	39806	20520	16490	19418	6655	22895	23207	20173	20270	18816	16829	22589	18468	21242	1	18729	27889	15626	20012	26501	16743	24434	16160	19997	21036	15165	20445	27688	19084	6803	24439	17776	16418	18892	19024
996.615@5.9799294	112711	103010	107300	110271	114717	104365	102085	96197	118926	115590	106912	99699	89279	120456	1	92885	100469	91440	99168	112162	117035	88995	104423	94574	104615	81095	99783	106917	97159	115701	98752	117165	112873	95401	109293	108589	107591	116814	116429	105705	91198	99926	106031
392.3137@5.9496527	1	272340	468630	269588	288094	279486	266547	256466	564622	296179	441281	1	192886	286309	1	432200	1	382181	16391	322587	402158	282197	1	395573	538145	504692	463706	287490	1	263138	1	221333	517218	327496	457896	610767	615700	556255	591374	581463	593501	597527	576625
1128.696@5.9794364	39116	23519	26196	43555	39614	33552	32436	26477	61062	28679	39005	37079	1	38854	39739	36010	31473	30369	33371	33745	38190	34599	34616	30629	40340	26245	34743	32996	27222	43585	20920	38876	34930	29589	36904	47788	35589	39627	37202	33850	33275	46456	31286
1040.6415@5.9812374	98826	81281	62536	98501	91535	93603	88103	100283	117220	92813	72158	91626	77826	109863	91246	81034	65892	80318	93975	76123	104210	85650	88780	89993	106801	88344	81594	100143	87925	93564	84195	97567	95479	79964	92813	104309	90342	94958	96942	88938	85485	89812	78682
627.3769@5.9777555	110213	102431	92026	87914	84754	98809	86879	96550	89943	92327	86289	95989	92194	99673	87849	90132	98859	91842	95323	97260	109287	93209	79174	92834	89738	83325	111704	81065	91822	85040	89555	99308	81751	89248	102509	77710	91907	86288	97158	85428	87819	91790	88562
676.3587@5.7728543	11998	10332	11983	14289	6438	14605	1	13793	16613	11510	6312	10477	10919	10061	18423	8145	13825	16520	16940	16808	17694	1	12530	13617	6820	6968	12848	20352	12787	18535	15850	20004	17799	15513	15910	5903	7826	16778	9794	5601	6611	7058	9275
1084.6674@5.981982	64477	65200	74832	78958	78356	82939	63479	55042	91162	73261	76542	70200	61104	69526	68506	54210	74120	57057	62193	68396	70790	60974	64945	59629	70779	52058	63066	71867	61603	1	62641	72189	66725	17193	73845	67495	72553	67501	61664	64775	9141	60142	67581
715.4293@6.0586767	14357	128008	142234	135914	136475	15512	146209	124418	141473	125124	139288	140106	138315	6997	131155	138092	127907	132495	132772	140563	6608	154555	133695	135750	131463	139154	121517	140833	9089	17433	131629	153280	129602	33379	138353	152825	149870	124608	137101	139419	135397	122355	132901
759.4554@5.9827695	165664	157584	156004	175725	175213	175111	164735	179261	174034	164955	158971	156638	164858	157494	169699	173745	158943	171041	174144	164423	153393	161106	174331	158937	174512	150358	168716	166848	171867	162059	165821	164245	159172	157903	152773	150281	157958	157880	161205	169280	168188	169959	161399
1001.5706@5.983319	26624	32484	23836	34463	1	32164	1	33978	34286	36113	28019	34606	22220	33665	35102	23809	16948	32647	31246	34739	38055	28708	33541	27494	31601	24693	26649	28855	23432	35092	26096	31616	29439	30458	32603	33114	33812	32460	27213	31235	28058	28246	28139
847.5079@5.983952	171905	182177	158803	187564	179813	164540	163122	160188	187003	189906	177966	164887	157342	219170	164175	155912	185074	150152	172673	179842	184853	168726	196665	158278	160737	155717	152642	182455	167755	191537	154495	177695	163768	164356	170465	183944	209344	188281	192954	161020	165269	148835	178461
803.4817@5.9836745	171152	183301	175191	170421	199649	168798	155480	175670	194965	169434	178557	163368	170435	170581	170517	176079	166430	167853	164379	140251	167551	166645	176513	168500	180997	180751	158467	165673	180791	172312	178224	166654	170790	168440	165920	185812	171049	167645	158376	166527	157961	162821	157127
979.5861@5.9542875	54801	49680	50419	55130	54328	49691	51170	46027	69638	51075	65162	53757	43698	55430	64229	52215	47792	47062	55209	72041	68214	51827	65405	47280	56194	2065	49727	66483	51299	59092	2417	58662	59302	45329	51340	55151	56269	58371	55864	50792	52994	50182	50477
808.4373@5.973683	20647	14846	18718	20617	18435	18476	21771	17960	21805	15077	1	17812	19384	23714	20494	18822	16832	17645	20049	21002	16615	23282	20447	19356	17926	17960	17559	21096	21949	15089	20074	20509	1	17184	18516	18839	19429	5418	19360	14387	17821	13841	17376
497.3926@5.807292	171151	169224	296505	312934	143205	1	1	163625	324000	23253	288267	171224	1	196159	157222	237045	24223	301960	315423	1	302145	1	22132	303311	434004	1	316871	169590	1	17857	139751	169195	396762	15023	324387	30455	441417	421395	444760	417814	422638	22389	352633
891.5342@5.9849505	150770	135915	146069	167006	178943	140713	152459	134796	184310	151407	158299	144662	130905	158456	162521	164455	135515	133457	149140	160868	159930	138609	175995	134313	143693	141601	153356	178116	153825	162147	132917	189048	154368	155472	157827	158970	167034	162747	167974	143271	138358	148217	149395
852.4635@5.976136	25234	18061	20960	22856	23487	22276	5266	20231	25639	23516	10182	22911	1	24890	25153	22755	19127	20207	25074	22167	23343	24386	22802	21290	22440	5174	24075	2395	18406	24010	20021	27566	26325	20106	23732	21638	20166	23243	22984	17665	21589	22085	21228
935.5599@5.990282	108118	110923	91255	123022	112080	95624	104998	86996	138218	110212	108656	110073	7236	127344	112200	97282	115297	98547	107455	126160	108799	102493	114684	96653	114556	105429	97687	93549	101572	138197	91941	113913	120098	102108	119003	111136	119094	111149	110207	103168	101898	98098	99786
436.3399@5.917581	1	1	100833	113398	39961	1	1	52588	107513	1	41848	1	1	1	1	1	1	100233	101875	86385	104160	1	112601	99116	112083	110945	126602	67915	224267	1	1	1	142814	1	88918	25501	140220	593879	127859	14843	122223	135783	140769
919.5491@5.9838295	6684	6434	5074	7583	5723	6312	6224	5727	10670	1	7024	6529	1	8561	9125	6685	6044	5313	4238	8045	6873	5089	2805	4814	6399	8190	1	1	6195	1	3127	3526	8970	5384	5002	5898	6389	5084	7033	5014	4435	9979	4260
310.2508@6.070678	1	1	12852	1	180566	140907	11000	1	148598	12407	48234	14813	11975	141442	1	159393	147783	1	1	1	1	1	1	176034	1	1	1	1	1	1	1	1	1	1	1	48052	46222	45378	37027	35569	35784	41039	106413
390.2384@6.001512	1	1	1	1	172977	135832	1	1	122454	1	129590	1	16653	139431	1	138742	131253	1	1	1	1	1	1	1	1	1	1	1	1	1	1	1	1	1	1	37520	39881	44724	38659	40232	37499	42648	35823
260.2143@5.9857306	1434785	1215078	988556	1332869	1265054	1566187	1055220	1413896	1121982	1387548	1285343	1329062	1365140	1121374	893203	958480	1206892	1081669	1174055	1352537	1060993	1172695	974670	1260931	1354510	1047278	939412	956311	1195021	1501681	1522796	1561361	871567	894362	1001970	8360	2277260	2172029	2045572	2015917	2078008	2218230	2009445
282.2173@6.005287	59148	59907	59195	55858	59404	54780	63593	56068	86868	92728	73097	71867	53723	62827	65750	110785	65735	1	101924	67540	55982	1	59969	65587	74215	97212	60429	61854	56558	51051	57311	60869	82369	1	50765	62182	74039	77525	76144	74685	61611	64099	70421
472.3015@6.0156035	1	55880	1	1	94646	78959	72100	46707	114046	95531	1	49949	64576	41239	94134	95253	57044	1	134299	53641	1	44334	1	1	1	95245	1	57476	42579	54125	64416	64043	1	1	1	51793	45863	50292	45594	51865	48239	55591	97622
304.2615@6.0142417	506259	522381	485416	1	404057	504974	513435	449817	1066868	1120013	458815	544522	436817	542185	437417	1058784	1	355610	1195977	1	475763	522912	488593	355843	683531	1040951	467415	568206	421708	511821	1	400258	718886	437168	493010	810991	760183	645882	756859	641503	627352	743192	628783
467.3456@6.017718	63836	102004	13313	21685	104591	96543	11966	68159	169378	135029	1	74450	99832	76371	1	149103	78192	1	188144	77320	1	78588	44446	1	30023	129634	1	64878	86020	94382	57746	78190	41565	17724	1	83014	89064	84892	93167	74636	86483	18072	65110
511.3724@6.025743	82634	106233	1	1	117190	108797	83728	78535	210118	172700	17560	78041	115834	92281	112528	184232	95932	1	299835	1	1	90715	35882	1	31082	24864	28554	104719	97615	95731	111310	103634	57522	1	1	109410	101274	98256	103502	97812	96847	101914	111063
348.2876@6.033179	800260	834557	600428	212675	796389	577280	729111	713821	1611514	1515147	245360	770431	757485	751708	800848	1557040	813733	445102	1788463	752682	267878	662805	777600	513944	771911	1557793	800977	882388	720032	824014	755744	664908	890701	481640	296006	1135776	1150330	1067301	1101391	777200	1102486	861795	1142083
555.3983@6.0431023	83699	100427	1	1	115408	108691	81995	70609	229904	166398	1	61331	103761	97516	109255	178145	86124	1	283764	102069	1	84271	29819	16477	44693	163754	1	104199	99205	103957	105161	113074	92465	1	1	96039	104351	99868	110836	97150	78120	94758	94125
599.4245@6.0519395	76593	103805	20045	1	120216	103399	67257	63240	257768	139851	20150	65252	95057	76275	85561	156508	81643	1	328711	92037	1	76415	40065	18575	28523	152224	23384	99021	80102	84207	115241	106384	59549	15181	1	112391	100968	84474	86195	96623	89157	86579	95311
430.3437@6.198018	33100	28230	1	18387	17703	17058	1	36613	21236	14029	30500	1	26673	29615	28239	19729	19264	68419	1	28258	75812	38950	21474	52219	88711	1	37614	15839	39815	18245	64583	1	74075	17100	15285	16470	35714	33162	39556	35313	21001	42245	14557
436.3404@6.0673957	184566	221439	165277	136985	254013	269776	194895	1	1462140	353949	33548	210311	212389	205248	286565	365127	222203	170458	1666067	233766	171184	194868	229423	174031	201876	359695	189432	238603	205222	249116	210680	663425	240862	152829	150396	1080828	292239	945160	289163	276794	292102	272907	275882
731.5037@6.068941	52963	70972	22854	22322	91815	71726	55241	106419	209969	129456	1	45160	90167	57136	94233	148200	53612	1	206444	91216	1	68672	20508	21341	1	144487	1	1	89209	60449	80820	103585	1	1	1	72446	106132	78893	74462	119517	96330	91989	92229
480.3644@6.0933294	114670	41356	87362	108233	129171	45594	37158	137439	235397	248993	90699	111019	40371	29897	53113	222420	130918	99530	283436	51854	99230	1	105991	18404	139513	236440	135829	30942	142436	39196	44194	134352	144236	90211	56705	45644	78863	74319	55470	202383	55558	201215	178722
1188.795@6.0296154	9420	14861	1	1	16023	13674	11394	1	25955	29333	13559	13787	1	1	25920	17695	1	3865	30946	1	1	1	1	1	1	16026	1	1	1	13777	1	11651	1	1	1	15587	11546	10363	14064	22601	17923	48847	13606
497.3928@6.0579147	555475	623713	485280	422227	558572	654422	513639	453277	1204076	9074	448874	531063	496899	485688	558769	1065653	640025	416384	1360264	611422	362264	571627	352301	391499	586432	1066269	521011	551487	555030	609888	531161	493915	713393	285610	437650	438499	822896	827332	795918	813779	814221	362336	859166
863.5827@6.078198	21874	29527	8435	1	31388	30051	27611	23068	56698	39562	13927	19128	24922	25461	35328	41402	27940	19069	61671	32045	15885	24367	11685	16145	16240	1	13879	24202	26806	24557	27434	29010	20073	12833	14023	32970	28437	23422	30299	28835	33504	31654	31907
1100.7427@6.050964	20072	20213	20317	1	28921	23931	17301	1	55593	33456	12355	14840	15470	1	31164	8341	14655	1	49150	29542	31158	1	1	1	1	28384	17007	1	28257	20353	1	26895	22016	19632	1	26756	34501	34032	32412	30053	30880	46644	30214
907.608@6.080739	7982	13269	1	6651	14288	14064	9972	11283	27673	20921	6042	9333	13214	12830	17904	20936	12575	5646	28552	14722	1	11569	5158	8259	9002	23994	8050	10958	12221	15240	13721	15150	9376	7993	1	11600	14751	15542	16655	16115	16231	16514	12598
780.4941@6.0356236	13062	17138	6449	1	14381	1	16093	11751	27511	25550	1	1	15698	17473	20945	26955	17827	1	33148	17176	1	17147	1	1	1	23609	2180	3276	13769	17312	14722	17462	1	11699	1	23891	18683	18046	17740	22230	20659	19255	17309
968.6636@6.0960436	28640	51879	23206	1	41666	1	39787	24343	94839	69165	34776	24766	45035	43323	56026	67027	44980	37953	80373	1	1	38782	16801	33323	21542	84509	21925	39030	38635	52371	49072	47458	1	1	20830	50244	49037	51317	50837	58261	55996	46994	4098
541.4189@5.93421	500581	557840	416247	217842	596738	574096	537387	21243	1139272	18762	212442	507350	24435	473958	614895	10493	489265	367999	1426416	11510	365119	147627	239726	221233	299822	928341	196544	649400	496391	537028	511662	22745	685167	191978	416227	299313	321191	822288	759836	776616	307682	307992	304402
924.639@6.069172	23558	23531	24155	14007	50661	46020	1	1	53588	53194	1	17905	21675	25512	41249	77731	39923	1	55692	20797	25546	25569	1	1	1	58487	1	28412	58715	37596	1	42811	35254	1	1	21280	40613	41699	34146	41991	40639	36293	37649
524.3918@6.079271	88003	112023	82673	1	1	26165	98987	72802	62696	174917	1	1	80157	113193	116420	68040	1	78741	226878	110162	82986	101459	83613	23404	116116	138265	83793	25288	1	109465	79298	95356	45993	67279	86050	142960	37620	50810	43735	143583	151075	131019	137291
633.9118@6.08072	3575	5289	6419	4903	2513	1	1	4994	7760	7090	6059	1	3803	3493	1	7254	3541	4369	1	4702	5542	1	1	5087	6445	6243	1	1	1	1	4101	1	6659	1	5683	8947	8045	7057	10286	7998	8058	6571	8158
1223.7974@6.0821347	1	1	15138	13676	1	7337	10295	1	22813	17018	1	1	1	1	1	13608	14059	1	20918	1	13255	1	9719	12900	11953	17801	1	10296	13951	1	1	11328	18379	1	13282	16970	15888	18706	17471	16739	19875	19978	14615
1218.8398@6.0833087	35481	36187	51834	46763	33519	33865	36369	38942	71398	73648	43108	37584	30431	31234	31339	55867	33516	47683	75019	33817	39273	26093	38584	43643	69320	67543	43411	27232	34842	34086	32431	29834	66550	39695	46601	71788	70267	72846	71193	69028	68270	78889	70920
484.1473@6.089052	15420	27836	24340	24783	22901	27697	14140	20664	24374	16411	20042	15578	14965	30645	24758	24602	21188	35413	33480	24167	29964	34366	18341	32105	21061	1	22646	25965	22379	34871	34824	33884	24922	24858	22966	18335	18490	20047	21577	20267	30113	32196	34844
260.2142@6.083332	1308021	1289125	107162	1346139	1407084	1515712	1189370	1348654	1273151	1452577	1440149	1494692	1373720	1310623	958583	1175235	1373757	1390497	1405402	1503071	1275067	1357547	1148915	1384283	1399615	1287906	1093337	1128149	1194055	1587305	1570642	1549908	876970	925369	1021208	2361219	2166775	2272296	2203750	2355804	2248102	2197371	2228956
585.4452@5.981223	11632	555029	442127	148195	521422	498942	483366	449866	1149862	936301	131714	512450	435601	408643	31762	12283	570018	147292	1	541139	394238	101453	493042	143606	209570	926730	464923	509715	498656	560197	424048	8763	36702	377557	18825	876346	138636	958654	867157	23057	961901	177215	835433
589.8844@6.083757	1	8300	10720	9902	9972	7156	9520	6982	16521	16659	9011	10231	1	8484	8755	11907	9222	8548	16408	7347	8515	6563	8936	8835	11818	13214	1	7314	8301	7301	8779	7450	7905	1	9736	15014	14203	16130	14617	15136	14203	15798	15985
1135.7437@6.085725	21815	16512	24305	25227	1	1	18711	15899	34313	36102	25536	17643	15640	17272	14486	26553	16228	22511	36555	1	19712	16947	21988	19006	26912	29811	21936	15603	16787	16877	19372	18103	34012	1	23817	36317	34600	36504	30615	30705	36591	32896	34457
1174.8156@6.085536	48960	40521	72892	70416	56517	50305	35664	51873	111127	109272	66164	47911	42530	37560	32732	72639	56495	65647	105341	56432	55968	64676	62414	64165	90111	91392	65456	37858	47399	48778	38724	38078	100970	92403	66733	108050	101926	98178	100540	99961	105220	104530	97921
751.4551@6.0714955	1	10631	3766	11316	13905	1	7650	13462	21456	1	15296	6680	1	16943	22172	17922	1	18167	17409	16200	16800	18895	17132	13618	18145	18158	21725	20519	14898	14083	18653	18662	17152	18797	19739	17114	17518	17395	17435	11531	19123	15676	17546
338.2136@6.088161	91487	1	36638	46713	81197	65421	34559	76817	61457	1	81870	76557	50878	99522	140128	1	58529	69785	62008	56464	58735	120671	48141	46753	55787	1	73489	73316	86762	92831	86059	80826	118254	46862	78126	107546	101571	65198	97345	59675	105222	101735	106865
84.0953@6.0889635	7092	40631	1	1	85068	25777	1	1	28947	6080	106343	1	14359	88872	18866	83447	14482	102485	96969	29152	96842	15540	29782	20911	103197	26427	33042	29698	31891	100673	21040	34987	101147	98257	16530	28518	26517	13202	16978	89167	27438	25827	88244
412.2165@5.9935083	113267	20800	25190	25087	13976	164017	105661	33996	211386	27899	25694	160283	20788	13726	77355	151339	163342	169177	181032	63293	199198	69160	189770	61558	184004	165543	171032	75231	165530	202778	167234	200756	201211	173435	195019	69142	191736	186397	66615	165613	154910	156272	156112
395.2066@6.087993	202396	182767	43766	244492	94818	77316	232940	170778	104764	195619	179097	1	181779	1	142943	79648	79632	95106	87281	115921	179206	87151	187671	76827	98105	91012	90261	573407	84513	127263	93331	107988	106924	86176	100265	192842	393503	93456	86044	83727	358397	70955	74611
56.0633@6.1652536	38741	1	1	33600	67960	27256	5511	38328	75681	1	73326	10879	26956	80474	27862	22968	28741	20536	78633	81768	17178	78593	91127	76110	12561	80437	86687	83394	10790	87562	79859	17644	16915	13166	78786	76898	66363	12495	81361	83084	72707	65360	74263
208.1833@5.9793553	31515	1	45082	36524	1	69277	25344	39724	77458	36588	59767	36327	1	1	123634	1	83853	1	1	95055	1	93350	45199	66755	1	85095	80588	90019	70497	1	84738	67370	1	1	80533	81604	85327	2124945	89843	74819	2041769	57519	37697
282.2563@6.1100736	45510	879502	32215	970198	51017	1963812	42196	21391	2332871	39530	2177520	24671	20222	1918803	3713742	1961043	2034301	3898604	54719	3638122	2318369	2352686	2446837	1991156	2266524	61805	3840415	3798766	2244431	3779851	63424	64260	50663	3619096	3616557	3286661	3178607	78253	1972567	2034902	51771	3064900	58612
70.0791@6.0870004	36607	9020	40314	10127	104450	103822	12105	41542	18973	1	82339	37666	43695	127206	38125	87686	118382	120978	100490	24234	123536	109296	117717	95355	97364	142389	102851	19635	116687	122239	120852	127627	120670	131920	20000	90445	16340	110601	116363	91025	128562	85014	95519
212.1777@6.086937	22261	18011	17708	19755	98327	32357	41742	1	93448	22651	47613	20174	16944	39786	147196	38083	78072	95751	87192	46719	83986	97309	91529	74617	1	98692	94234	44472	44411	104294	99577	99313	103200	100519	40205	43012	79925	91747	91612	44751	78940	36609	35056
629.4714@5.985852	432792	20550	438394	413312	398592	13228	418946	12259	914402	810348	406094	389466	368843	408978	426049	768014	442881	390272	1008396	443718	345814	429344	403197	363924	519298	794744	407630	447254	416620	20292	424925	409312	700211	412938	387508	19712	765764	11396	755830	747979	6569	766986	744953
322.2483@6.0869684	404827	68866	384951	385779	1274632	1084014	392540	366863	753434	314523	1101243	380150	1	1107985	2439830	702434	1129684	1629730	1275709	1325673	1394145	1368457	1360414	1137509	1307160	1456350	1646826	1336248	1232998	1343123	1445932	1488889	1478834	1434374	1344452	1032062	1076157	1065568	661123	1061755	1050487	1086713	1162041
1086.7625@6.0892916	96999	1	137366	132085	111311	81495	104014	87107	199033	192909	124666	91736	90165	82213	89237	148546	105518	127557	196701	96287	146654	95734	118755	134966	170953	186293	103015	84165	92097	86575	84984	85105	177434	120262	106759	200687	193364	197600	197589	206618	205354	200363	202221
170.1311@6.0898314	1	1	1	1	52315	62180	22275	1	54797	16113	65893	1	35311	41932	38921	58657	57089	34328	61919	58239	28447	56371	57058	67507	58572	69309	76975	29036	86921	57711	68412	25265	33332	94012	72709	65514	52731	28930	44031	75880	65569	54815	64049
397.2126@6.193976	51725	32047	93690	46860	201180	178536	1	69879	213467	48913	217543	180660	1	261966	311003	178307	186285	295128	198200	240345	221088	214443	214285	184846	211953	210399	200231	12042	194963	229438	209455	226719	215833	196709	217648	217587	52842	193758	190452	184346	59838	182643	178770
736.3954@6.253367	8840	11341	12470	13916	19709	25288	9683	19699	22118	14072	18783	11295	10770	25856	40059	18565	11288	42633	22311	14519	45260	20065	21998	3722	24652	15275	17907	19649	25641	41390	22087	42919	21387	20590	21704	28435	14115	13266	16315	17133	21938	17252	11820
436.2164@6.110902	29526	40677	26976	36746	55080	48982	32267	33375	67253	28723	58710	31636	36507	47762	79000	49081	51134	66764	56997	58405	60873	57991	62249	54415	61420	56359	74361	68458	1	62568	72973	59821	57255	54825	56209	74808	56699	55291	53790	53617	50999	46914	49229
638.4794@6.0875306	29390	43190	39890	23523	82021	55989	21311	47934	161573	35355	63597	22513	36558	111745	230384	53551	60851	96677	69325	76483	84139	152725	152292	52318	171653	140924	96474	88237	64405	72410	148748	70820	153580	69955	69888	132675	109074	62803	147403	71469	59765	61380	71009
198.1624@6.0778046	37275	15778	31656	18672	74683	1	1	29417	39761	27015	82423	20464	17527	73474	50628	71089	83248	84436	18712	1	85092	77679	83408	67602	117157	14610	93346	48139	91829	91554	87865	84472	99823	85986	41762	74368	40100	75347	75006	75651	73740	76648	73502
653.4447@6.0885887	80542	72052	1	1	238678	208465	1	1	273461	1	241062	67875	1	219223	474472	197585	225548	1	261480	268558	283502	258747	282401	212727	271900	257943	289359	296905	239323	281596	242956	283964	292722	258203	273160	258098	245723	242425	238600	234643	223566	224895	200600
139.0613@5.9433393	52800	111454	96488	104603	251177	201478	131502	52511	134486	56847	58492	112915	53312	110069	113315	118800	63866	47599	121290	134757	75526	104673	40897	88441	178849	71820	172406	110196	72647	114264	64612	119996	65808	101448	106769	105557	66885	97022	86924	108225	82184	103213	97579
403.2073@6.088619	22449	1	52310	48330	100330	80267	51528	49512	86327	1	104184	42015	42464	73363	112238	100219	100392	93374	103390	118419	69871	80097	110852	91444	1	108320	113786	115071	115886	108399	102502	104777	76846	75600	114865	63043	97790	87572	108145	72044	105605	66894	86725
769.3764@6.09688	1	1	1	1	8224	2996	1	1	9131	1	11802	1	1	7582	9503	1	7961	9117	9505	8449	1	7909	8745	6767	8964	9166	9648	9363	1	7293	7720	7944	8138	7726	8066	8288	8353	6267	6985	6925	10749	6381	7201
748.4062@5.8656373	8265	5020	1	1	47049	23700	4060	1	26276	5930	28073	6519	5590	6841	7606	34862	5016	1	7119	1	6789	24996	1	24334	23861	6511	1	1	1	6678	1	26889	27313	1	28061	7336	9331	6265	4112	7433	13116	10280	5711
678.4473@6.107593	52577	56151	55407	53782	80620	7014	48381	43362	111814	91545	72562	50014	44844	1	1	96722	75282	103052	113193	84477	1	1	1	7760	88773	99841	69638	81122	78220	1	81210	1	100706	1	1	100671	100577	100433	95182	100763	95866	97186	99228
649.4497@6.145039	10065	1	1	12171	31260	31208	1	8503	43147	1	32779	1	1	33727	74416	25985	30766	26097	34860	37772	8988	42642	43649	29744	42029	34107	38316	40384	35831	42707	48534	42335	37090	42298	6320	29705	31331	32375	37257	32974	33720	35058	29501
717.4407@6.154521	6900	13173	18372	19372	43812	42610	7493	12056	38907	1	13501	5292	17262	14501	20986	25423	10590	18613	31035	45704	18930	1	37101	27745	34349	55792	37047	15829	35202	52844	15640	17593	18225	35159	1	50474	14542	11970	31335	47061	43138	36696	33284
673.4977@6.091276	379038	388457	435576	423044	364604	11198	373690	335472	828924	724327	406902	363333	300921	340543	397169	634206	411213	407308	888198	393244	377690	366502	415031	380716	537511	694994	380690	372820	366130	385887	344076	362189	636093	367605	393037	741625	729293	721901	709835	706919	695637	698870	696446
240.0458@6.0863743	8024	6552	6364	1	11878	8217	5521	1	10497	9003	1	8741	5849	9986	15266	10112	1	10760	11060	13703	10834	12629	12073	9764	1	10172	10733	13402	1	1	10215	16191	11373	10087	11591	11976	11642	10024	11268	11469	9806	9289	8770
695.4292@6.201694	24072	34118	19571	43070	16231	15000	37644	20571	97280	41468	79816	36567	31647	40448	65170	14606	70721	16889	96435	14231	91286	16854	18269	46545	20173	27735	25884	49873	71864	15569	38718	47295	78152	11866	9918	20278	73167	24721	24668	57762	72281	24368	63879
975.6923@6.0895214	11661	1	1	1	111173	78400	1	1	137542	1	119249	1	1	97460	374019	80456	102808	147860	135665	1	165291	144282	164755	98395	143065	125954	1	177258	120651	167332	129392	169684	19709	138564	156580	117376	106175	13781	100222	95722	88037	81175	72223
1042.7347@6.090179	127941	125408	181988	175699	118663	113069	136596	125481	268006	261036	172399	126274	99704	117520	114874	195870	122225	161492	270081	127360	151571	125907	148294	148541	223656	227935	148114	110337	126800	113934	118527	111683	242450	152245	163116	255879	267605	256173	253086	259960	266743	252209	256719
497.1381@6.0891876	12214	13360	12161	12733	21118	22989	13385	10657	20751	12673	23444	12524	11998	21686	27546	22484	28968	25526	22012	25877	34689	23502	20578	22988	23200	24206	26062	22977	21519	20567	25083	25167	22607	23628	1	19670	21192	19468	19013	23812	19631	20927	19762
871.5336@6.1195674	5978	3434	4128	5426	3288	5213	2794	4417	12875	4466	3993	4615	1	7623	7208	10306	6807	10487	12749	5992	5607	6288	5587	8562	8155	7346	7274	1	5205	5617	5451	4985	5881	4209	7322	3249	13024	11376	3721	11166	7180	10285	10702
930.5954@6.0960493	82446	1	75739	37749	1	60026	84114	84062	39844	87872	1	87627	88598	64582	55216	76059	63664	65394	33476	1	72772	65664	1	45524	68448	69701	1	58190	56459	69104	86410	1	53288	53892	57697	77500	66350	80543	97016	17109	66063	28888	64846
717.5237@6.060697	301523	7948	394749	3903	316721	287716	316022	7146	687565	640531	362317	6600	270349	296751	5597	543004	1	361814	727851	338235	315752	1	350711	331665	492286	584759	344479	300186	312459	323681	305657	304413	564500	346204	344958	614524	633347	635278	598444	632240	620938	626712	7491
413.7796@6.0977497	1	24634	26031	32577	1	15935	25634	24572	40859	43886	24431	23312	1	17764	27107	31198	19880	25159	44278	26496	1	1	30636	23621	32532	39388	1	20771	22133	26777	1	24446	35990	26090	22804	46098	39461	42116	37558	44653	9609	41912	42723
915.5596@6.091612	1	1	4262	6196	1	1	1	1	7217	8304	5859	1	1	1	4434	7675	5244	5200	5795	6270	7560	4516	4800	4111	5367	7831	5786	6143	3709	1	1	4857	7693	5337	6945	8023	8258	9094	8301	7035	5489	7122	6275
607.3793@6.3989286	1	29067	12491	21514	24387	12670	1	10806	27645	18808	14330	1	17099	1	14592	15342	12085	12186	16981	18717	13372	14677	17058	20833	23349	22507	19996	9023	7360	14361	8552	7043	21588	14309	6338	39217	22497	14574	20827	17708	22796	17406	15421
407.207@6.0915995	1	35398	1	26939	40874	28947	1	15773	61495	18595	24492	19655	14559	27851	43296	42882	42376	31734	40421	27202	25510	54866	41973	41910	63085	38639	39023	43861	1	32794	40645	41585	42104	42643	48365	44111	40119	28436	34536	12204	29060	27643	37391
744.5233@6.310356	97019	44026	31233	45880	1	32350	1	1	74217	77013	45109	48815	1	6478	11572	62472	39652	38180	80451	9378	43785	8455	48230	1	58279	37945	1	27863	41079	1	12327	35520	61695	69714	1	65454	75056	65109	71885	69173	54134	68033	80892
761.5498@6.031922	261434	12445	343813	331098	251553	230464	277753	232512	572639	536565	314810	245977	223795	238464	253033	452335	279085	311720	627054	269600	279618	254315	293302	266074	414273	475268	272202	15342	261354	263619	249651	245773	462586	293796	288709	533886	523225	537920	511233	11192	531961	536269	523643
827.5079@6.1466494	10429	7946	10323	13092	11416	7812	9542	8423	20080	3321	13033	8659	9092	1	11630	15119	10897	12712	19008	4229	9770	7666	12555	13219	13180	16925	9641	10271	9651	11386	8390	9680	9262	4450	11814	15452	17242	17327	18606	18261	11556	14061	15723
805.5765@6.0942082	184274	186845	319747	310155	227676	212684	7582	165971	537073	491047	294191	176484	205975	218514	187581	393953	261138	217491	543312	195838	200211	227179	205275	247860	393417	465861	264941	178843	269648	190831	169571	221635	423976	270122	290095	473277	472566	495498	496140	495198	496531	488288	497445
849.6036@6.0938644	309057	160388	410703	395945	294590	130439	299606	141546	330363	599934	273423	1	273740	1	295871	494809	1	378046	641493	160220	168753	309584	342851	324744	512778	554638	331509	286231	1	1	276543	296130	548884	169821	178471	604104	611321	606210	613166	305250	603393	601561	585540
783.4824@6.142864	13035	9605	8799	9717	10658	1	1	5507	24951	21134	13198	1	9523	11535	9884	17964	10515	9523	21292	12180	13268	10009	13734	7683	24704	1	11108	12069	12653	11362	1	12367	20647	11441	16079	14662	20991	23298	26041	22002	23308	21836	23202
651.4039@6.0999713	16501	19543	20101	17585	8999	13642	15376	10662	28320	31401	15942	11829	9494	1	16415	27899	17188	20340	34094	11514	16813	16933	15942	8948	13740	18459	17060	10528	1	12860	11314	17244	30626	16825	23703	29416	28835	29407	28329	30562	29629	30261	29470
959.6383@6.092661	41283	42570	48439	49515	37694	28271	35504	35869	86541	79537	51805	41690	30202	1	35564	54742	31383	47881	80943	37313	48129	41469	42259	42171	65803	63336	37229	30914	37465	31267	32963	35716	73479	39213	47849	79277	76960	78330	80964	83230	73197	74532	79297
893.6286@6.0928116	58444	65012	85683	78115	1	1	64324	232511	518087	118785	1	1	53628	1	61322	34507	66691	1	1	66050	1	62766	85745	66240	124284	412179	69926	55146	61316	55611	51339	70861	443511	84296	69266	126935	124343	478390	125760	128101	127161	479034	433486
440.3643@6.0958195	59716	66242	67639	39936	77729	110945	48461	39945	109150	70544	105565	57034	44781	109497	57279	124868	107096	44336	40610	41898	45848	65624	42822	51772	51463	66665	47410	68992	60684	63773	68488	75606	68268	46148	71228	65601	54275	91380	52730	78751	58858	62049	56177
789.581@6.362599	116296	72965	70579	80797	1	1	75476	90309	22158	56157	104041	14529	66385	1	98066	1	73701	68136	1	22640	118074	1	92216	81227	73471	1	90073	39137	82033	75383	1	67432	93732	81679	114577	29350	80250	62192	55185	65195	12977	67724	115146
711.5797@5.95861	46595	16246	14450	47949	9096	1	15217	13696	20302	14370	7379	13351	13008	17296	13419	9364	19713	22403	25259	7232	7476	10088	10006	8084	6401	9408	8248	8974	24641	27664	10371	9181	9083	10325	27827	28721	7773	8555	10048	8307	7967	10529	11028
268.2404@5.9007945	15385	34778	16613	17917	93354	73272	13643	12866	101411	40247	69384	10279	19212	73672	32562	72111	40295	14414	27306	10589	17493	29670	21962	18286	38761	46111	15333	13563	22999	17516	25725	34643	17072	34301	18230	16857	15963	17885	16099	55398	15278	46999	13731
387.3862@6.117382	58818	62543	57502	75116	67065	59275	59761	56267	62032	58310	85964	68477	66155	1	1	60608	67778	68022	49945	73265	61479	54978	61044	62085	63798	56950	61126	68941	61145	71105	59880	58683	73647	80385	65410	67010	62588	63019	65683	59737	64647	62674	70542
768.1695@6.135774	1	1	1	1	15762	1	1	1	15747	25069	1	1	1	1	1	18333	1	8808	19891	10096	1	1	1	5247	1	6758	1	1	1	6034	1	1	6910	1	1	17850	16410	6777	18930	16015	18468	15406	15540
708.4636@5.7970214	17340	14793	18516	13456	17924	31889	1	15433	19002	13738	24350	13549	14783	15804	37535	38074	1	1	65129	15768	15393	15672	17901	1	22546	1	16857	21453	24925	15880	16501	20920	1	15860	17393	31547	26812	28235	24425	31555	4494	34529	25557
280.2405@5.8272924	27744	63212	99752	24748	44126	211747	48073	56959	41380	18077	101592	17905	57931	16336	30633	171426	23173	26803	41786	120288	20800	99798	176794	142948	1	15985	134624	31826	15878	45001	98908	133471	17980	31200	37959	49474	42921	17527	259285	16095	183760	31604	29675
717.5237@6.178476	11570	1	12410	14773	1	11880	1	270052	18059	1	1	7533	6253	1	302496	11498	1	1	15062	9954	7161	1	14321	17446	23482	14855	1	14927	1	1	12282	1	18534	7429	1	13703	13750	19168	17473	23579	17801	23233	23237
298.2508@6.0774174	40630	1	58676	96308	96453	105968	27372	1	28646	89106	65024	97181	44653	97444	60758	68184	50066	17124	1	1	1	54777	1	1	1	1	55145	35376	47346	22307	27307	1	68258	60163	8467	53892	52846	97885	49276	57391	39673	101199	29671
374.2433@6.1553926	168691	174027	179571	177341	185647	225453	193820	213252	288819	401788	209282	163031	214480	148442	145382	142316	175574	158853	336295	172244	149004	152180	153248	224057	276050	399824	187988	143902	161921	218807	166043	146105	231218	157736	222141	280767	298020	310671	298480	290215	275340	327053	292685
369.2877@6.1553283	94507	103511	1	95372	119082	136637	98436	1	168117	203986	122716	80595	92396	83701	101245	1	98064	75946	170159	68032	70572	76423	75515	96476	145738	195428	81757	1	86439	122413	1	100271	129840	71024	107560	165312	181218	171754	154430	192211	149949	152708	161843
541.419@6.0751243	1	1	21893	11946	1	1	1	516784	30919	989547	398752	16116	455199	1	51751	1082349	26156	17993	33321	605481	224698	27988	31999	342727	537460	1	12265	1	1	10078	26821	479037	44664	355162	228166	838305	34940	8299	23666	302592	38481	35585	37748
353.165@6.1628957	39636	31053	23403	38612	34970	31612	26781	1	43401	44968	1	41007	35649	1	28157	1	35398	32134	1	42100	37033	32844	31888	33783	41825	31871	1	38014	1	58432	1	43785	1	29096	27685	65055	56031	60854	52835	57026	52927	47571	47464
197.178@6.156386	1	27307	1	35211	1	31364	22035	32445	22851	33479	31069	46353	25197	1	24185	21285	27980	1	27543	34538	1	1	34911	27819	32425	1	21791	21594	22635	31517	32305	1	21030	1	20858	40143	47250	40159	44843	6579	6836	40635	33485
236.2145@6.161567	15255247	283760	214518	15729634	14984754	321714	235730	291723	254773	319045	296332	16499046	285342	13417398	10945711	213150	14240306	378572	281643	15833418	12629173	13207182	12349542	14597721	15279305	241146	11863218	221176	256630	518020	332788	333148	196841	10243822	233544	23445208	24105988	472588	23227896	23689344	459659	23068312	22381324
332.2161@6.1646514	74976	34639	60959	70271	71804	33274	69089	38458	38499	72109	106129	41452	35707	100674	38396	55047	86941	41567	45633	55388	53756	32470	38336	56921	74727	22781	33046	66190	104447	115156	90869	50849	29501	95645	61139	89881	68780	61438	81612	76314	54694	57735	46937
398.1641@6.162146	34143	33687	19325	39584	28339	29562	28308	34087	24341	40551	31200	40810	34711	24994	26546	24292	28871	27490	32477	38489	34947	34690	33147	32022	42590	25740	20074	35114	31413	44401	33974	45804	28947	23336	34406	62535	57984	57977	58413	51790	51812	47140	40399
250.2298@6.158338	1	1	24712	1	326865	271988	1	13716	277087	1	282039	19944	1	273185	1	269262	42406	1	1	1	1	1	1	1	1	1	1	1	1	1	1	1	1	1	1	83261	83246	92706	78126	75946	73011	72726	34433
310.2507@6.256085	47163	35583	28441	51673	576592	437653	39576	26447	484155	31509	553251	31789	34189	417743	1	420983	432206	1	1	148124	1	1	1	138610	1	1	1	87001	113255	136673	1	1	1	1	1	101777	125496	102146	112337	102162	98085	109629	98856
323.2823@6.1747193	73131	63709	68379	62285	175457	173581	59943	55076	167198	63584	152459	75557	73704	170194	17863	194893	204440	381708	344218	365067	356794	383638	372342	241449	371821	464577	360575	368853	317082	371928	315501	401600	375665	369839	361068	268313	256564	264609	253503	269565	274535	236368	264747
457.3398@6.020937	35344	31805	82146	93216	122259	92405	94928	95709	115371	100125	96885	1	88083	56974	75585	67679	19336	81152	140146	73175	80018	1	81708	84270	43493	101450	87957	80902	29213	84897	97986	32202	28638	77398	101765	151008	117240	31915	118085	43506	127291	127538	124654
462.2958@6.1853466	42143	29341	30539	31244	41723	42934	36172	1	52895	44307	52823	21862	1	35238	1	1	35927	30594	50037	33524	32625	17932	41200	41750	44837	33688	36012	29094	29086	46926	42850	36938	37256	31771	46990	57844	60303	67259	50961	55329	59419	50049	50056
481.3172@6.1696954	36808	1	43129	39647	117394	120998	35209	35419	127055	55964	141163	44302	37388	103686	1	101677	110444	46549	1	80526	61804	59390	82834	99213	84960	78231	1	74977	99700	92696	75511	1	53830	56775	58350	67999	64631	83956	64603	77938	56816	79389	59489
809.5495@6.199461	31076	28314	30541	25152	27709	26035	43223	24748	23164	24180	22835	29457	29890	27492	27366	28149	29454	19237	32397	23250	22464	26458	172721	23213	28772	29398	22535	29718	20968	29712	25896	24486	38563	26222	25442	38757	34728	31848	31083	30461	35610	24063	34876
501.3663@6.1175947	82088	59563	81415	18304	1	61434	21666	39177	67554	59055	59444	58840	67631	60559	66714	11463	1	50836	101329	66727	70556	59474	63015	66537	84413	60671	64461	80382	65036	74581	62043	79468	86972	69029	71627	106030	108831	110779	99158	49093	107836	101235	106952
545.3925@6.175646	70274	54683	66210	63788	70203	70946	66184	55421	73077	60234	74425	54803	73653	66634	64806	69992	56896	57668	96592	60148	55831	64577	58715	64440	70868	67438	54889	54768	53301	52335	63066	70489	78071	54697	69542	92736	92405	95123	93717	44920	97225	95981	84622
1046.7118@6.26392	63096	1	236286	8277	1	1	1	11583	16088	119302	18698	9998	10758	391780	65682	12716	20861	132519	1	42825	7615	49638	9798	185502	191463	9007	8466	28628	36533	37751	122065	27873	176162	193371	144933	12284	167107	15040	14660	138718	166719	16314	11939
506.3214@6.2246857	31501	22135	28152	23795	1	20903	22232	23728	25561	17918	1	1	22819	1	18717	18328	1	22120	1	17662	17788	1	19909	26385	29371	17702	26056	20736	21618	22357	15486	23541	28314	17723	30445	31428	32396	33800	24558	29290	26535	27150	25511
589.4189@6.195379	78976	83813	56172	66117	79005	85016	63063	84245	70421	61751	61978	66713	80801	70012	75373	68958	60827	54203	134306	61296	52238	44581	52038	59557	68824	59611	63028	56040	75445	73115	65344	71322	1	54216	60981	97732	89944	88998	85009	82999	78809	81086	74576
567.533@6.245227	1	9156	1	6441	13982	20109	1	6932	18924	21684	18473	1	1	17317	17009	15859	16094	14895	17370	17165	17629	17890	18600	12066	16120	19225	1	17805	13524	18072	17538	18472	17024	15913	15979	13166	13547	10701	15358	9083	9666	11668	10676
633.4444@6.1899734	65892	50968	76817	72591	1	1	1	1	58644	70310	69800	58254	65312	1	49340	1	59471	55821	108648	45483	63279	64218	65737	57098	77645	77181	58558	51460	57156	54661	54993	61490	97717	3757	61658	104418	86972	79225	94873	92984	98333	75231	82737
765.5236@6.197892	34942	35098	26937	40832	39119	36328	37670	29546	32828	1	33062	32824	39554	1	44797	39594	1	27150	47467	31069	34865	34897	30867	30528	37466	36037	28960	32838	31377	31370	31627	33487	40276	34148	32803	45272	46080	44836	40533	36191	44934	43401	44906
339.3864@6.2021737	90449	81142	87162	93206	92223	84723	77158	94961	84519	83923	82897	88116	82113	1	85748	81947	78395	1	84866	94011	90940	76443	85798	83614	99551	1	100590	101500	84728	90371	82267	94023	93783	81982	94346	90213	88021	86943	86850	77159	81966	78242	81658
895.5502@6.2191844	5860	6794	1	1	6976	7854	5584	4180	12647	9253	1	5074	6393	4744	7390	11328	4524	1	4535	1	1	5383	1	1	1	10775	2580	7420	7190	6142	5913	6416	1	1	1	5484	6003	6059	5285	5676	7027	4311	5636
241.2412@6.221701	2197375	1976617	1548512	2141496	2175418	2243149	1675444	2115885	1837146	2350628	2178897	2267808	2054459	1976611	1487370	1537096	2028644	1781695	2021427	2176465	1852191	1867442	1809742	2026820	2278295	1694729	1506592	1622626	1796239	2456460	2273807	2487258	1408960	1361346	1629744	3688711	3662677	3516517	3546463	3398355	3332125	3282583	3240197
729.5903@6.167745	60385	113195	98661	64773	25384	47344	90235	95857	33798	94284	27063	60938	58799	33044	63376	27265	30355	28198	33199	33137	38305	38834	5134	27681	32322	33954	24606	31415	29331	27681	31755	36224	30155	32927	32742	44829	37310	51960	65357	46823	47165	51942	36409
1104.7231@6.2449837	14542	20262	1	1	11529	22541	25090	15879	50042	28561	1	13147	16794	21169	10824	28332	23230	1	43523	17850	1	1	12714	8673	26942	1	16414	17926	10890	11856	21231	1	34465	1	1	36146	26718	22080	24980	14608	30812	33539	22633
1310.8593@6.2458086	1	15928	18771	21744	1	1	7857	14509	22940	29785	20308	21779	1	1	18553	1	1	13247	24924	9593	1	1	1	16312	21036	1	18596	1	13334	1	1	1	22378	18731	22341	21719	22697	24012	25282	27592	24951	23872	23198
110.109@6.216983	18591	18985	16502	19525	24560	21465	22569	12872	27360	16384	23375	1	15692	24072	60185	6267	24213	1	1	1	8290	1	1	12810	1	5952	16489	1	1	1	14152	13710	12454	19103	13153	19241	21554	22755	18688	7673	17920	15681	17528
495.1208@6.254707	18044	19028	8433	21327	23412	22926	18628	9568	21696	8564	22018	18063	1	12777	27994	1	22007	16928	13709	17334	18550	8347	10262	12935	17255	15123	20726	16621	17889	1	18219	18423	8804	9191	16959	18861	22400	21334	21933	24985	22870	15617	15158
456.207@5.9736147	1	6958	8275	1	33627	29956	1	20460	32238	22834	41134	24520	1	30360	1	42416	37990	1	1	18137	1	1	24052	22228	28031	1	21204	1	1	8038	1	21598	28970	1	21860	7971	35315	25501	11524	16276	31075	9249	15505
393.1992@6.2557497	127305	126899	102193	151399	152888	23378	134447	101796	197676	25321	158772	140243	106018	149300	55603	1	165196	1	24671	128431	108228	1	122759	1	103711	1	98739	126492	84065	1	89955	132808	100418	145214	1	179948	155405	146892	127888	138641	144694	116907	110984
342.2147@6.2568884	175355	196714	186252	184476	16249	259563	185312	191463	264020	194778	236393	195833	197043	242261	683161	265687	266580	159177	140940	162279	173058	142134	138375	128270	133423	174071	162735	143782	161111	137152	162604	196989	169136	182395	143588	195822	194013	187340	194941	213553	196096	234072	218365
206.1677@5.693474	47714	33121	12121	14669	31121	32618	29248	37164	18094	40034	33087	31002	34583	38615	34036	27020	37510	41694	39788	36056	1	26360	62228	26408	38868	28409	35524	39490	5051	36641	31035	28873	27963	1	34765	12112	28461	31046	10805	25523	29769	36699	26421
280.2405@6.174044	947809	25999	49206	1	1455328	1356993	953351	945643	1368102	964691	1360836	990981	992754	1342319	3549688	1299359	24645	761270	704951	27797	57623	16740	54121	662794	770921	33525	802916	762382	741173	770439	138091	783260	98737	756297	768380	1042277	1023410	156690	1029508	1056253	1018032	866707	844054
434.1997@6.256121	37330	34176	33672	35591	46467	50315	34929	29284	60241	41928	59638	37685	39588	57279	97210	48974	1	26992	25233	26738	31870	33382	28041	23049	26421	25942	29078	31806	31696	30776	32186	28376	28315	30290	35261	52373	38703	35300	42887	36459	43189	31415	34582
298.251@6.250887	916134	1903667	1581392	1927389	1595105	1356495	869678	852897	1547160	961506	1569865	927737	932697	1424411	4052381	1367051	2561202	716934	639449	1421621	1408474	1297126	1392738	585160	703929	1357247	753766	783485	612059	754841	1327449	772382	1474067	665353	30301	1155093	1070163	1968853	1016188	1067018	970629	972481	76294
640.3744@6.260032	54929	36060	23044	59885	53000	21535	20145	19933	56455	36907	58588	37455	31702	53158	95641	31892	43510	14565	29425	34437	41247	23026	25355	12766	32681	10442	21722	1	26360	19961	1	42574	36701	23297	35958	54153	47860	43221	40770	22533	17465	20584	14087
652.4216@6.258217	25061	28746	19030	17250	39360	34180	1	10883	36962	13262	20339	20495	27849	38916	104737	38101	38766	27167	9755	25390	12080	20467	1	1	27597	1	12261	12284	1	14761	16052	16533	16488	1	20440	19072	24248	27741	30891	26920	22315	17714	25590
410.2022@6.256824	30822	35834	34866	38860	45362	42063	41634	39040	41730	38324	41421	40287	38508	1	70761	40620	44120	32760	30519	30166	39458	31208	29741	26921	28222	31484	1	35066	36131	31157	30623	38968	34808	28547	37175	43509	37035	37052	33811	45013	35706	32345	40152
397.1732@6.256096	135800	134147	109092	142212	192364	165374	139958	111102	199024	132665	186386	125359	130789	181371	399070	164708	189813	95973	106183	113287	119671	109348	122652	100523	110113	95416	102440	120038	110009	123251	105246	110087	127144	101439	124502	146743	143151	147681	134310	131994	134455	131701	113502
640.4655@6.196773	24072	42079	25363	47249	12072	87574	44034	45052	95572	45058	85602	29770	31490	79694	633676	89049	84380	25190	13877	20683	22119	18387	24125	12513	15415	20687	7430	18755	19415	23520	22133	25775	21408	16156	27495	56714	54787	34914	51697	61059	32169	73326	59515
1222.8138@6.251644	18991	11936	1	34379	7590	12591	1	15679	28415	25313	30137	17527	7805	14122	14426	18362	15384	33808	31122	17371	31091	11540	29579	29623	45750	29224	29278	13671	15866	10128	12568	11716	38521	32733	30184	43479	41128	36537	42743	7081	39315	37032	40624
983.6784@6.6355166	7131	1	3765	4229544	1	1	1	13844	3367	2710	3727692	1	1	1	6977	1	227867	3914	4047	1	3689	210666	13892	1203527	5823	3229	4132	1	6365	1	1	1	3824	16049	4100	4391	4841	16219	5589	4169	4983	4105	4911
1178.7961@6.281813	29084	13020	48777	50430	1	1	22429	1	34459	30911	46847	29208	1	1	1	41502	25423	48298	1	20107	48015	30293	45133	47683	77301	48147	44345	15926	1	1	1	1	55633	47718	46528	66124	61585	58098	50894	59351	62860	59245	58808
955.6068@6.2769933	6502	6793	1	5580	7740	8606	6576	5810	17151	1	4710	5736	5043	8419	8795	9907	8508	1	15761	11019	1	6428	6056	3260	8111	11744	4605	6388	7577	6192	7540	8117	5807	1	1	9079	11267	9331	12490	10694	11705	9990	9908
837.5441@6.265734	1	1	1	1	1	4377	6874	8881	25277	5333	8131	1	1	2928	10165	13043	1	133366	23357	9737	1	6268	1	1	1	19127	10315	1	9505	1	11358	1	7626	5080	1	13454	15704	16633	16658	12726	13100	15036	15572
1139.7177@6.2800097	9872	7759	15261	13022	1	1	7173	7333	15338	13579	13748	8066	1	1	1	15248	1	16310	1	6493	12533	1	12437	13644	21837	10489	10347	6661	6420	4063	1	1	17600	12341	15189	17381	18357	18558	17330	17441	20518	17134	20894
342.1242@6.474638	132251	173517	117892	95610	112314	142714	134519	305806	306600	128569	118017	113973	121489	143009	237974	121126	124539	62589	249717	129546	106244	130728	85513	355070	115862	135670	74538	194866	92249	107058	90874	69053	131125	100718	120467	205897	107690	286445	83165	123383	290743	128845	125836
1134.7618@6.281022	34913	28525	71383	73051	21860	22623	34413	33210	54892	57617	60134	40250	15606	26176	19282	38926	35632	67479	44789	37783	64965	29880	62752	63304	92198	55755	60526	21441	30453	21562	20898	22673	80628	64112	63520	83841	88465	78395	83164	86334	82552	83189	79152
318.2597@6.2408876	1	50839	40446	42613	103824	108356	42581	52085	208013	1	95562	32437	46894	70194	1	68523	87964	1	1	1	1	1	1	1	1	1	1	1	1	1	1	1	1	1	1	57102	73904	54525	65070	59989	76313	53392	67784
426.3493@6.0278926	35456	39588	38801	32427	25371	58884	27586	26368	60595	53790	48530	66563	55429	14214	57222	16879	56444	18113	48033	1	49223	50196	20153	1	14677	55737	47390	20744	72892	18859	61525	18786	87761	1	50826	61100	27357	52534	47442	85050	57467	59931	47169
911.5818@6.33374	16688	16648	11680	6452	15387	13434	16381	14170	31627	30533	10199	13586	14523	14722	12252	26599	16364	1	34477	15662	9046	15033	11713	9246	18023	29077	8220	16159	15655	14964	12527	13982	14820	7765	6124	26785	22602	20067	20755	19619	17867	19037	18730
1090.737@6.290895	51115	46436	96941	94983	27522	1	42303	43081	67306	88581	86041	56085	19294	30332	23141	55051	41358	95121	60957	32911	99126	42455	80059	92178	136404	78876	78087	27593	38117	33131	25362	33203	118244	85853	99064	112642	119150	119335	116157	111604	119339	121443	121016
867.5551@6.299577	30827	2562	1	19318	26724	29112	34914	29732	71838	55108	13701	26499	25696	28981	5653	53106	32269	1	70915	35321	17905	25167	16698	1	24079	55713	17360	30412	1	37019	33116	35646	33205	16020	15202	46226	42777	39981	44826	40904	42323	41971	40250
454.3276@6.327379	75707	94098	76452	75047	45020	1	19065	61504	38248	54206	1	74823	79279	34921	11735	63897	80911	50427	60418	57004	36682	52513	56168	22677	40786	1	41892	60244	18282	52597	55349	80108	48191	37406	54693	54728	53367	54365	85249	73844	48978	15384	50385
444.3595@6.305332	72076	64702	74447	69148	61645	1	67450	59464	71485	62400	75738	72506	1	58395	71023	65561	70442	65713	58246	56862	55839	50697	66991	50706	63003	66962	46481	70362	48353	61460	55949	54252	60768	61721	54049	69623	65440	70776	64029	76885	62397	58362	71874
404.128@6.3478656	63536	65470	53619	62176	58428	44109	59456	48246	68184	68226	68742	57965	44612	67863	77153	42263	59477	56158	72622	60913	64044	1	73547	51943	72605	58280	65721	70655	56176	70522	48695	83638	64493	1	76827	46049	64455	72530	65870	62397	55666	47571	40848
310.1195@6.3504577	199704	197422	168699	211182	205130	163236	173728	147846	213679	212220	194498	196615	166297	187951	189531	148034	165645	163580	200707	206609	200388	170399	211784	178148	195810	167250	165727	207780	178469	199793	163318	203933	206028	146967	193278	232164	221759	210242	181141	189392	169438	159018	140187
823.5289@6.313776	46443	49201	29513	30730	46838	55687	44581	39176	95385	79213	32844	42532	47942	45520	47626	73345	1	28947	100839	47753	1	41425	33307	27423	38217	75030	30079	47878	65331	52507	54475	55606	50172	28070	29297	65052	64248	57234	52912	77567	62602	60536	61016
1002.6838@6.312414	92340	58565	180971	176089	39011	35441	66633	82025	137711	138592	156929	88853	1	74120	55435	76420	83031	155521	100480	52950	181516	74653	151675	159838	241785	118576	142586	44947	75545	50207	48761	48922	199269	156675	175879	208686	208480	199260	211083	200309	209770	204155	197098
895.607@6.34693	1	1	9819	9625	1	1	4354	1	7464	8285	9217	5680	5571	1	1	6564	1	9063	6767	1	7624	1	9025	8726	13190	1	6160	1	1	1	3041	13492	12110	8695	9650	12415	10430	10295	12490	12247	10961	12323	11798
919.5335@6.317397	7083	9031	9675	9932	9675	10585	6654	9114	8463	1	9911	10273	9035	9719	1	8387	9764	6702	7063	9989	11141	1	5511	8343	11054	9228	1	6260	8811	9793	10446	5472	10347	8727	10723	11862	10125	11121	12380	10331	9242	9955	10210
362.3031@6.3146834	907626	846726	832572	1031515	867353	746759	864380	414499	835099	878948	951675	899828	67883	865165	825836	1	782088	939703	804303	858097	458641	836207	904779	943861	847634	757225	857825	845370	879122	826941	702193	844761	917289	895231	466630	931026	881467	932547	913824	1454683	36588	909774	834722
779.5033@6.373469	87387	70534	1	1	1	1	1	1	131927	135613	1	3782	1	1	1	113463	10956	1	133764	97313	1	124309	1	1	1	96711	1	1	6196	1	88302	1	1	1	1	76376	97340	91546	103148	92975	88590	90316	82709
241.2412@6.3272533	1108393	965448	786477	1152170	1141257	1159566	918170	1105483	999274	1217932	1068984	1112054	1072573	1003358	809264	789763	1031702	903353	995990	1175767	962211	960050	915708	1042679	1157269	853651	827743	860746	945861	1300652	1126547	1290036	733934	763598	874183	1915407	1917783	1854770	1812847	1772467	1697864	1677150	1628807
775.5657@6.331349	352732	454992	350821	315040	558478	325508	456245	576925	357494	332256	362093	346610	452313	371331	1	378546	350524	344608	352761	372273	345548	349709	351579	365884	358285	372861	325847	393837	464123	396074	369836	632200	341236	322482	344671	406358	295160	359929	309799	359273	385426	294638	291461
963.6125@6.326152	14646	15717	37559	36599	1	1	14920	1	26156	25876	32824	17338	1	1	10739	18868	1	34114	22314	10135	1	17859	31622	35515	1	25054	29515	1	1	13103	6506	1	42175	36252	35101	40750	41202	43076	42593	39437	40857	42133	38915
428.3117@6.337221	753810	594659	662026	701783	951676	539969	606812	601290	638690	597204	741389	597106	561832	1102020	560318	539120	682539	610311	1330857	592520	658761	662973	726120	640664	625028	480288	1033209	731293	571013	665909	615272	929989	618068	863541	988866	672395	702924	675979	729248	1063244	676351	680965	562387
518.9564@6.1660643	26862	17375	18065	1	5843	27371	10437	12667	15861	18770	1	7503	11514	20450	30211	19907	13337	47462	31509	7428	9629	17901	23712	63997	19514	30281	34806	19265	12561	35831	34413	17080	26102	41157	14346	21487	15144	25438	14242	6761	9444	34628	34412
807.5557@6.32187	8934	8497	16651	16850	1	8077	10704	11677	14914	14022	15303	12216	1	6110	15571	13708	1	17792	9594	6216	15976	10688	15366	14070	22577	14465	11450	8746	9949	1	6941	1	21150	17567	15165	20029	19220	21585	22010	21015	20283	22666	22484
731.5398@6.280417	771174	1060349	638151	684689	804571	1088388	1079620	17647	716694	679983	645656	1009003	23727	804959	1069269	39663	1129588	726227	694535	39814	809436	1052073	689775	1058145	645666	574545	711257	1104063	38563	1080334	24388	796011	562680	760220	1052442	633359	24072	595027	638411	601828	603443	617424	600783
1364.9343@6.3236856	13918	14238	22070	1	9618	14397	16081	19335	28206	4580	20439	17411	14429	12217	1	21067	18920	20693	28806	19062	17219	15614	1	20507	31561	25309	16418	9138	34376	13656	14456	13121	25611	1	16359	24918	29098	31460	31387	26790	29219	31264	25944
467.3826@6.288856	2261242	2180067	3103692	3208138	3407607	3245645	3218014	3045978	1979799	2425381	3135796	2162146	2831662	3366378	2237888	2175019	3299558	18817	1865764	2275462	3199033	2984829	3301637	105164	3305314	1754985	2208182	3448758	2213260	3286405	111674	3403923	2211525	2725255	3187269	3645558	3686823	2295893	2356824	3389275	2229617	3503261	2199789
687.5135@6.3432107	1480273	1487465	1462854	1540423	1163913	1454521	1536898	1472699	1001971	800589	1629782	1462094	1388808	1546735	1523968	954199	1215019	1613100	982768	1593287	1019631	1691139	1677370	1449526	1128499	993227	1498206	1656626	1584600	1439699	1441077	1626144	993782	1572296	1513707	986830	979341	1032776	1031437	948560	917717	915821	1165366
423.3563@6.337782	1311344	1295825	1304734	1929047	2126523	1121458	1350371	1099543	1557592	1213158	2045690	1912891	1192439	1358220	1158252	1037287	1361752	1874692	1141833	1328823	2035786	1749131	1460082	1747583	2096288	1103454	1249553	1449231	1254833	1363241	1973324	1390937	1411690	1866296	2055947	1544659	1318143	1458234	1349812	1067851	1193562	1388554	1213978
643.4874@6.3435	2260801	2124046	2086721	2304265	2224307	2135446	2152031	1867900	1434146	1730202	2221302	1729983	2035955	2167903	2005639	1561323	2093558	2052407	1297477	2203820	2217440	2197834	2179611	2127592	1335281	1273340	2032943	2042597	1920102	2226978	2047519	2210259	1340756	2040654	2217561	1503906	1715453	1599441	1453337	1631796	1456676	1400590	1368545
581.5482@6.332886	1	1	1	1	14083	8864	1	5344	13282	1	7572	1	1	8071	8247	1	11614	1	13402	1	11980	13372	12679	1	1	13020	9445	10599	13197	11296	13592	14109	11620	1	8952	8141	6137	7795	11231	10337	12329	7912	7855
897.6023@6.3326373	24138	16437	53342	69793	12758	10955	19439	18743	36370	37461	48977	23907	9644	14290	8978	18309	19815	5430	25936	14959	53323	23651	46282	48753	105047	35718	44342	13150	15540	13858	11744	14880	77475	49999	58728	136808	70448	66296	126120	62108	84602	119170	65493
914.63@6.3152614	69785	61197	210234	209301	39056	55700	66400	61636	144568	169135	14339	88344	43931	45357	67761	87914	61358	194414	80063	65825	191956	60679	158060	176148	273150	146251	164333	51068	76725	50958	42523	47892	247005	149435	187203	8231	229893	256856	268248	219427	223432	245892	225780
1320.9106@6.344146	31745	43980	33163	44078	28686	17360	1	1	64261	99110	35926	39473	1	28052	27486	46049	32903	39474	1	26144	1	32154	38981	51361	58099	49189	41992	33188	34715	36793	29001	1	1	1	45211	61313	50392	69807	64805	52404	68509	56924	74691
555.435@6.3468	3153454	3035121	3085820	3088264	3162014	3186638	3060977	3112901	2157986	2495743	3102455	3004712	2846278	2939297	3120116	2964771	3170291	3122662	2098546	3166880	3081537	3168425	3249199	3142682	3078237	2271021	3155843	3235520	2543321	3286279	3273307	3018680	3202814	3000001	2948682	3355082	3240125	3247417	2342568	2332300	3485610	2344597	2346774
511.4088@6.350798	3483948	2376066	3139394	3247810	3436294	3295143	3110170	3019678	2595839	2408892	3177825	3177682	3117572	3424659	3129277	2473157	3277940	3151502	1600671	3428297	3394519	3277315	3359385	3038460	3332864	1451447	3166446	3465631	3151772	3391592	3199003	3324863	3418037	3052462	3359919	4001189	1234922	3754003	3545308	2357563	2293900	2269907	3588950
599.4614@6.345867	2789621	2799442	2663070	2561010	2632300	2427896	2788495	2482014	2357929	1877002	2875683	2348948	2653698	2666634	2805413	2005157	2783099	2563864	3274469	2888337	2799771	2615590	2863780	2570354	2811605	1822664	2194537	2578498	2702829	2815359	2426649	2870711	3012579	2601148	2783948	1933579	2171343	1789151	2135547	2085014	2712888	2018685	1962941
481.362@6.3008075	21475	50766	1	14832	67491	194951	33438	35954	99883	78776	23020	34961	66759	37551	55320	87587	42384	1	154035	1	27617	1	22812	14472	1	71885	18030	24002	38095	42546	61972	31293	43351	1	1	49857	66502	41302	43155	55131	39717	15350	49322
1276.882@6.346111	32528	40067	54073	52934	35721	28438	1	38050	65526	69899	42306	33655	29950	31242	27103	50927	38101	39458	65654	33537	46356	37196	40226	43423	65737	54723	37996	34048	38079	39944	27594	37150	67857	46051	47745	72865	71395	72324	63021	68605	71144	58420	63425
1232.8567@6.349695	54196	51201	69807	78382	49424	44136	51258	50560	97586	107141	78057	58717	44878	49474	32369	83045	69994	71896	89530	48263	73343	45880	58723	58453	89612	78576	59917	32490	42205	60807	74146	34132	105483	73130	69059	100486	114525	102324	100200	102286	105723	99451	99718
1070.7327@6.3420467	17406	16842	13482	3432	5604	24149	19236	17919	50783	33726	8170	14601	28857	12532	27470	39042	22520	7206	54802	28462	1	21548	1	1	1	32708	11995	19721	14351	10657	16800	23028	8847	1	12824	17164	22426	21532	32403	3699	24866	21359	28964
870.6042@6.3536434	54274	32569	134442	136087	22002	19430	55428	44275	81134	90938	127657	56099	23732	30318	26653	52550	52020	129039	58652	46385	139883	49590	112469	124668	178234	86286	107640	24581	42094	32000	21691	31403	148561	129264	133821	149812	150944	152028	145938	148819	148146	150474	147273
1188.8293@6.3561244	62458	62585	101085	96626	59759	60819	66165	63043	141591	126822	94279	62214	56125	63876	58813	100145	65745	85267	127638	62001	82363	61342	82724	81005	122989	116839	77694	51847	67044	63346	51998	57481	133337	84148	92221	139990	135524	129481	137268	133058	137941	138871	129384
1026.7063@6.3577046	1	1	11016	1	21474	17706	1	58936	48364	37458	1	1	17372	1	25936	49577	25880	1	75818	1	1	17570	1	1	1	54359	1	1	23225	1	23102	1	1	1	1	33110	25311	38626	6105	33684	31102	31128	33752
763.5303@6.492293	9759	17397	18073	15723	1	1	8143	1	16197	13142	20488	1	8572	1	8009	24609	33005	24403	9719	9689	22634	11396	19699	75117	23620	14918	23538	1	1	14367	1	1	22243	15113	21825	20812	19639	26864	19776	19874	20074	18338	18762
877.6069@6.361453	16804	29389	10343	1	27261	37602	1	18185	63912	49998	1	1	23387	20738	24945	15088	31581	1	63720	1	1	33006	10994	3871	1	50858	1	20841	24863	25455	30718	1	1	6658	1	32487	31050	30217	29609	31346	34709	33979	34090
814.5059@6.4087105	6125	4980	7831	21650	9362	3592	7105	5158	10566	10637	26759	7205	1	27664	4859	4962	12901	14295	16150	22918	3014	20708	14954	16605	5227	10985	4347	1	1	3661	1	4394	17238	17027	18341	4685	16416	5160	5509	20579	32475	17982	14502
1100.7769@6.3665004	119517	116723	159993	157781	103652	79050	123943	110421	234519	219554	153650	120391	88328	94306	97193	160649	114607	155395	221824	114916	149263	115216	122273	134988	214928	190700	134287	97596	110428	102895	99632	91537	226189	142979	148178	229002	231194	238892	231191	226688	220787	227249	206700
809.5498@6.395269	77683	50123	5195	7706	41388	28745	69271	59319	114234	131725	5010	85059	30159	48495	37248	4524	72127	6317	76431	53769	221770	64483	9950	6232	9733	8227	167909	34590	57846	41273	37436	31294	242083	1	211766	9431	5530	243463	9934	9481	8511	9461	6893
1056.7509@6.3710036	144411	140224	208606	190316	143415	120791	146523	138540	294494	270308	200645	132318	102798	119767	128876	199123	134968	185554	280441	143558	169962	141754	166111	168470	267831	243712	169344	114562	143303	126075	124333	107746	275173	183176	191506	285128	277363	292831	267016	290601	282223	288412	275732
435.3915@6.9631085	151555	217124	197093	209772	161703	189117	221888	207396	29164	145366	218560	142945	183119	157894	242948	228169	220666	180238	157848	122111	222133	217656	212518	163671	218565	134856	1	199715	202568	168125	208069	216968	23638	220092	210818	23224	227768	162804	256791	19137	172679	207231	231928
1012.7243@6.3751526	164061	168160	215931	205325	135634	124810	152912	143115	300259	303801	211513	144419	129611	148706	150638	225274	148485	192033	313333	164015	184330	1	183472	196767	295459	263401	180658	140216	150866	130984	121932	135270	294653	167751	214665	328841	324893	312493	336953	330999	312297	322404	309052
930.6416@6.353643	1	1	137963	129691	1	1	124558	113729	145389	133711	137500	16256	1	1	75470	118287	116300	73364	123970	1	114063	101536	118219	100084	123675	128469	69193	116709	1	1	104224	101365	109768	99246	107257	135631	137651	136354	134618	132564	118958	128176	127550
968.6988@6.4013786	165904	1	244210	251208	175863	149634	175684	160082	350491	310181	234331	179833	151171	157253	152200	253594	199066	205749	347360	161894	209550	177038	217254	184885	292942	264890	166147	154237	151890	167716	19490	137139	314112	28851	205091	342280	340938	330984	340090	339760	341994	330094	322466
651.4045@6.2751665	16217	14797	17460	13590	1	8046	5292	16733	19421	11275	6447	11181	1	1	1	20172	9987	20211	33814	12825	8023	1	5120	11522	39163	24818	1	14018	20840	15127	9022	14594	26615	14878	15282	20523	19498	19441	16207	18654	13526	15846	13889
951.6706@6.3696394	1	97377	62685	117981	29414	1	43205	1	89682	1	123997	48228	1	1	1	68374	1	1	89900	43935	1	50287	1	107734	162174	85452	1	21866	1	1	33549	1	180148	57722	2221	195539	190887	81383	84524	208818	106864	88352	167908
924.672@6.3847733	171461	212112	247943	262061	187497	156343	182370	169336	376134	22396	283830	156817	180072	180539	218013	324186	257115	245672	357200	203063	271342	169173	207425	210106	322963	311054	229043	208804	201566	221062	208555	197419	318446	218005	222078	377047	404604	344956	384308	354453	402242	356715	341031
765.5238@6.3867407	83589	51740	263402	274444	36847	26006	73454	72006	128081	154868	250380	96918	29729	59298	35353	72930	75512	247630	87228	60563	262305	76039	209716	237575	369669	139688	201791	39222	60180	47469	42570	44523	285737	233470	9765	297161	299861	289636	300924	12596	297069	293466	279755
868.5732@6.3898077	1	1	6462	13718	1	6183	9198	8521	16094	15899	1	10882	6535	10975	8330	13092	15204	1	14461	7921	9544	1	17521	6850	12521	13190	7190	8005	8556	6364	1	1	13811	9316	10357	18315	16945	28150	23039	15570	15426	24679	24760
863.6191@6.3761806	42700	105310	148298	1	40211	28943	31451	33184	188602	1	35283	94307	29817	23016	31189	277826	36258	1	609810	203906	197329	246674	30679	347959	591029	164209	167555	124402	96318	1	250439	1	315465	188491	211593	344239	8651	326876	666583	351614	526365	194694	532656
819.5919@6.3403583	148961	145684	1	155236	171898	143291	150887	140277	414223	652293	150422	141597	156971	169159	151988	336006	128700	133208	384348	145013	211946	139187	117432	124863	128633	142704	132121	161922	187908	151351	130699	163542	569762	126869	143909	164051	426117	478174	160051	147102	140326	153686	426043
356.2712@6.4472957	70015	1	59623	54653	1	1	1	1	36520	78485	51939	1	1	1	1	1	1	71361	1	1	53816	58792	33747	53160	57764	50550	53672	81777	109893	78742	50409	62450	1	65071	83930	40266	65860	40927	61371	50940	36124	74682	76657
363.209@6.4017124	69604	69941	37433	51395	87300	77616	40169	53836	62064	59284	73157	77719	71990	61020	58014	44749	50482	62210	50135	42619	55990	51549	42684	57478	19921	39952	54468	46733	62557	60607	69008	71768	1	38362	45206	79463	84542	75625	83382	62099	71026	59397	87899
197.1781@6.388377	78559	69737	61379	84508	87405	87365	59528	83973	66410	82325	73692	85383	74105	76065	59319	61821	77036	64310	72494	90364	68498	66734	69541	74426	80872	62406	55224	66602	73416	91575	85528	93483	57717	51696	65920	130391	135987	124910	130028	43998	38404	135804	113123
775.5657@6.408727	279269	1	326401	377458	1	305593	1	17683	572735	562759	304279	277925	1	277072	1	423806	306468	321550	564757	279918	316678	254876	319238	291396	448872	498256	370878	234270	1	260111	264084	1	470383	358457	366097	559379	553889	528614	587569	471697	492498	584233	526009
387.1759@6.399949	35540	40054	33829	38618	37067	35171	32581	35435	38923	42265	37472	47127	35382	39944	31965	29231	38020	42270	47377	38819	35197	34055	41660	39295	43678	32843	30295	33229	30493	38074	41131	49363	1	29203	29677	60187	52408	51545	53256	53557	47265	55834	49287
178.1719@6.399603	32506	29717	1	31606	35081	23694	24823	24956	21995	31092	28588	32943	32588	31250	25005	24448	31981	22630	24620	32798	18251	21745	19471	23537	34042	31950	1	22043	18193	35078	24057	33368	13572	20449	23928	50678	50722	43677	49371	34669	37353	46779	41745
558.5124@6.396753	244312	212996	139015	224140	250147	294834	162421	240661	186312	271414	250083	265969	235454	224706	126082	35668	245237	185066	210769	248319	185394	191941	167873	221571	240109	166170	150301	135393	187675	283587	277859	292342	112604	116411	143517	518896	518602	492223	503476	481336	486864	490993	457532
262.2307@6.152594	30922	219608	184172	26527	18257694	19867776	14132410	22824	15850598	19609702	17646564	19196	17776916	16548052	12734140	13474514	284271	30197	16419874	151077	14447	29462	18046	17660980	18465388	152562	13157038	13461853	21748	26967	16640	36615	24220	11542476	13817494	29913810	30041904	212269	31280	27451090	27403844	93223	27049
183.1626@6.2972817	26694	59836	46651	26785	24789	66243	50899	63405	55722	21180	31413	75368	18342	59857	15032	50009	64678	50536	20783	63037	38314	51449	53222	66716	65421	46800	18318	5285	54262	66279	69489	36113	51712	35979	52118	33537	30415	26325	35642	39118	31431	41505	32256
335.1761@6.399209	78113	88152	88277	67658	64255	68622	68166	60543	55241	70026	1	74213	65845	83896	1	1	58983	63429	72874	74648	85794	80148	65370	98186	75778	80367	56362	66923	70348	82207	72830	112977	50542	52871	56664	91409	100786	100835	82878	98074	89008	94486	97961
169.147@6.3998804	55710	46891	36552	47803	45982	52078	38391	45419	50502	1	53800	52563	61347	42564	37387	1	45345	40558	1	45797	66840	1	37484	48042	46343	46284	1	1	51619	56630	56684	76306	40770	1	1	79694	81436	77670	80559	74234	74248	75997	73111
301.2385@6.3851566	248063	200036	164106	227607	176030	182421	182115	214097	162328	253136	181667	222888	206980	168649	187995	121300	183035	197476	232871	240482	214391	204889	6301	249890	234642	175823	193164	177412	201207	266180	226130	271299	162815	147946	195678	331767	340417	318200	328699	308966	13405	302187	285572
358.2293@6.4010963	120632	71830	70510	144127	57328	53059	72731	35021	50235	71956	1	82202	68973	39588	58759	27844	1	74444	62540	59297	103529	133637	117011	50935	70767	75800	62539	1	36291	83324	40916	80549	52903	46500	1	121716	206734	103931	86921	103173	110911	98520	69385
211.1937@6.290385	23571	24633	18850	25453	23425	29633	31489	25507	36037	28516	21458	22057	17046	14508	17857	26343	26783	19266	22764	24051	18221	26946	22420	22911	19748	19767	15338	16757	17216	20978	17307	29295	14316	16156	17359	14779	37158	33797	38657	48472	19505	31883	32318
721.4974@6.4043565	76205	48607	292519	301343	37910	29443	72603	69664	120059	145474	267979	92829	27392	55410	35953	75044	78082	271829	86277	56404	293339	68140	232757	264126	412503	7867	229338	28592	54649	40359	36465	37226	304407	12412	286126	330129	324942	311613	322428	316223	326603	319771	307261
181.1475@6.404044	1	1	1	1	1	38168	1	1	28114	1	1	1	26571	1	1	24469	1	1	1	1	37382	1	1	1	1	1	18260	1	1	1	1	1	26369	28002	1	37395	41131	43710	46268	34000	49001	35443	33793
362.3032@6.4172745	996675	1206826	1051623	898066	516848	464660	1034131	38149	1887998	1411940	446496	1114521	1129212	450971	1162132	1964408	480981	809309	1990090	1086238	605034	1087412	1089240	875291	1154993	1788571	1086614	1149452	997519	1189401	1024645	1053550	1269504	680475	611717	1398249	1324816	1340126	1352262	855582	1464340	1391350	1343346
731.5397@6.3914275	1	1	439825	421230	1	1	1	980335	708860	629648	345109	1	762722	1	1	631254	1	1	718103	618198	1	1	362281	1	617626	682517	1	1	752292	1	1036251	1	653897	1	1	722349	676559	710824	692980	721621	667885	596138	639144
687.5135@6.3732767	1	1	1	1	1	1	1	1	849946	967744	1	1	1	1	1	758871	90604	1	866377	1	463949	1	1	1	1	700854	1	1	1	1	1	1	693683	1	1	840647	851506	745556	798987	797871	841433	857120	42445
406.3295@6.4122467	1040352	539704	401204	380106	110665	464876	864323	416752	780142	711982	318027	410298	506792	136999	566725	782299	396245	335662	191814	565037	351666	361705	359351	339478	1	726282	105474	427906	927755	452891	383672	114898	572178	61610	69767	556663	585983	588774	531942	759025	1271024	461490	1351040
450.3555@6.500936	1	240698	216809	7176	340053	321105	222662	34739	406282	8101	239978	185943	1	45741	318002	487654	95615	40873	482069	11493	1	53246	168390	146319	4808	416577	54723	86584	196579	231326	222477	292797	316611	39400	167289	341331	306701	308164	321501	334653	330083	401339	9042
677.4714@6.4215884	71306	45360	323473	350088	32963	25039	72993	53454	112960	127817	301348	97169	29372	52699	30161	71765	67059	292694	80750	51497	325847	62095	262213	290057	466126	121011	259017	29677	50815	46875	36145	40059	338214	285565	324485	373078	353675	350269	355827	15340	343522	345650	321815
318.2771@6.420275	438568	623772	596718	546854	591222	608000	620264	591528	896219	886577	508806	222273	110134	581060	611358	310342	217128	594820	318998	516864	552838	605868	573521	553043	718944	974525	634683	605246	661846	588918	207279	532237	695819	534527	419335	664813	747285	680809	580630	248130	719947	749217	669603
267.2571@6.4275317	22338	22547	12566	13402	15896	17927	12288	1	19572	1	1	13357	21609	16655	1	14497	16173	1	15783	16005	38492	15098	29365	1	3406375	2692842	11499	24455	14395	29839	1	25148	12381	1	1	22236	5590641	30074	21466	28230	25444	22806	20607
299.2827@6.41671	42036	39767	46556	39281	1	1	39403	39011	64181	37856	1	36077	37626	61408	20045	64461	66069	45147	49803	12892	52837	9041	51522	37012	51685	54772	40981	48186	62951	52888	46047	52640	47238	48990	13919	60041	51814	51655	53897	57670	50349	56323	46962
296.2328@6.473312	137088	219147	191385	137230	156138	199655	155633	266567	194022	187373	125588	190626	49546	159390	15679	18587	155074	207480	239669	100927	157413	180793	157215	175512	254842	226687	1	120743	195355	134436	22233	1	158987	193134	92545	21229	175256	172105	170352	207148	207419	50434	212182
633.4452@6.4446926	58674	38991	15312	341328	25655	25632	53266	47054	86734	107343	296691	77713	20014	1	28112	63581	68802	302258	67415	43232	319649	52456	257484	289045	449643	100763	250466	27990	47701	36400	33816	36592	310131	294426	14902	351666	338182	332471	337406	339758	343093	345949	324752
436.1332@6.5514803	76498	54407	57306	65368	1	47820	74442	52744	36413	32423	1	13826	39315	1	67023	49011	17665	65223	56727	54972	81561	56562	61659	54647	52290	11159	55039	81545	58613	71330	70667	73195	69359	1	81236	61082	75715	23860	85650	50991	59449	67539	51574
589.4191@6.4655676	47809	45425	338343	349656	25668	29906	46212	41206	87018	83953	315619	60914	20399	36277	21514	64300	63872	299710	64353	48868	329491	41966	292632	314661	479067	87462	276565	29727	40950	27819	26356	22567	317753	290093	353883	356351	354386	353115	336712	8749	358899	346867	338538
1250.8094@6.463726	36808	40445	30083	26676	35364	38019	37844	5268	77721	72703	22179	32257	31627	35435	33577	66976	35014	24154	73026	36514	24750	34323	24128	3174	34610	69887	20103	34386	37507	37285	31841	1	39730	18271	22104	46809	52583	50883	40656	50199	50975	53349	49452
1206.7837@6.4888635	43646	45271	32310	22407	36945	37402	39355	38189	93658	76405	29124	1	30054	37178	41026	1	43441	25503	95293	47987	24755	38846	32413	21873	35340	69757	29657	40544	42396	42329	39870	36768	45071	22252	21042	59336	57588	57448	55674	60955	60763	67704	53675
1368.9086@6.488679	34843	23989	59311	67209	22736	17063	31740	29587	59541	54311	56357	36295	18445	22275	19980	41378	31464	59023	44332	26637	62411	31743	51331	59781	93691	1	50511	23066	27918	23270	17709	13353	71190	51327	57910	81968	75845	77647	76940	76203	73552	68697	72287
262.2308@6.4035063	18755026	16007819	14181243	199727	4369834	1	4455040	18027144	4878457	3136082	4710505	18784738	6117542	3261761	3709560	3097843	17238270	15460391	5486507	18630018	146656	149920	149649	586628	4990064	14942310	436980	4729239	15387287	20145318	154503	22083	151107	3230318	1985473	7643940	6144929	27694412	28077640	5464084	5473656	206353	7756244
558.5126@6.574014	27236	25053	13059	1	10692	37185	9194	1	21922	7611	1	27536	26328	22498	15914	16439	1	19237	9825	12126	17868	1	1	1	3657	1	1	13936	17646	29374	1	32758	12591	13649	13247	54315	49262	44087	46373	41521	46331	46460	39315
1373.8647@6.5007296	11308	5637	16406	15971	1	1	9893	6310	13576	16523	1	1	6822	1	1	9642	1	16668	21590	1	13709	1	12162	13963	21761	13927	15109	1	7534	1	1	1	16543	14851	13679	19454	18938	20161	20966	18797	18561	19331	15012
545.3926@6.4904423	39190	38676	320236	327136	26554	24159	39283	34256	88102	87201	303714	63783	16492	35266	20485	59395	58395	266390	54401	53919	300510	40410	278282	304723	425271	78741	270620	20839	1	32129	21748	29243	300922	276094	348300	315407	314339	327759	319344	322532	308660	316194	313489
1324.8875@6.508017	39026	27003	37739	79906	40703	1	54457	43534	94643	97271	93362	49307	1	59596	25086	57224	65234	92373	71052	38145	101647	49209	83000	101405	141869	81256	86602	14560	53731	33200	40660	1	114704	108585	117104	118459	117244	104070	108475	118303	108901	131578	120874
1162.7563@6.512515	70340	77968	46531	43312	71632	72519	68020	62794	156568	21700	42933	65567	61099	62758	67257	7848	71371	40708	154138	78093	39305	65390	55665	30224	64441	5914	48618	67905	70239	73492	64269	65024	1	39023	38234	102740	99869	100310	101780	94655	92582	93643	93877
546.5118@6.5074224	24785	20623	1	1	31209	22701	15816	24898	20844	22465	27164	18880	14970	24554	11719	22074	21741	1	22179	15935	13159	17030	13020	25610	20357	13068	1	7383	13435	24469	18510	22235	1	6625	1	36566	40464	41214	45453	37709	40886	43028	39972
267.2569@6.52499	3353028	3240074	160989	3559826	3381495	277693	2866125	3309493	2874510	242803	3544333	3604290	3255044	3026521	2482061	2480865	3196142	3003187	3332241	3555729	199121	1	2727718	3374784	266760	198394	2557395	2507921	2906992	3820309	3851122	3787946	2203296	2189298	2590141	5404951	378127	5411815	5347519	5284367	5112161	5126811	5018520
250.2301@6.512085	101361	100847	2491644	104298	97277	3653340	55856	97839	81418	3709105	97406	95568	96637	63892	67041	77084	97273	83835	96996	101266	2799021	3160871	82006	99293	107944	83975	74497	55414	61383	125932	72439	109684	45469	63625	75446	155993	153486	99408	161024	108253	156985	145809	141765
1118.7305@6.51335	70197	77487	52107	41221	70533	1	79487	67214	213986	139374	48653	67930	64218	63112	68881	148653	67592	43895	217374	81764	37876	68140	57756	38008	57060	189802	48420	67183	69828	69076	67612	71545	80535	40044	38871	109929	99319	124254	129278	107218	135164	107342	137150
1123.6858@6.5177307	19647	31592	16573	23914	32324	25057	25993	18003	41028	35298	13629	20901	22339	27578	25642	36701	17658	12022	58784	29061	9881	18624	14905	19300	18794	38196	11704	26955	23892	27814	21360	25173	27068	17087	1	26435	27242	39074	26817	27688	26544	28212	26827
376.2296@6.5293345	1	17523	37193	62440	140088	88980	30758	10156	112850	24213	76306	19763	21743	106829	1	83056	77015	1	1	1	1	1	1	1	1	1	1	1	1	1	1	1	1	91256	1	42251	46918	26312	28193	26323	35626	34451	23166
484.3533@6.794037	37082	253281	551165	53653	98375	90533	1	48381	33403	95988	567424	466013	514738	609168	426551	14654	489502	679360	26422	627582	21997	44763	32559	72171	405073	1	724925	25173	654048	597049	186055	684143	460851	311941	450368	105084	453960	109237	25015	104076	448280	90613	3651
320.2718@6.5165873	846582	844201	792032	870780	7802028	5811984	1017538	798448	6306599	781647	6399407	791710	843602	6525541	1	6315895	6722888	57192	1	64800	65623	64299	64691	162277	61385	65745	81043	60477	65071	1	69110	68854	72657	1	61239	1707854	1647066	1615991	1594755	1600158	1608853	1608547	1563481
361.1834@6.5130434	34221	25682	23163	50505	138109	95833	29106	22339	116922	22756	119246	25915	1	121278	1	95226	115828	1	1	1	1	1	1	1	1	1	1	1	1	1	1	1	1	1	1	51161	48520	51760	44798	42612	39677	39933	39485
360.2639@6.5142922	59419	59781	59058	57022	687359	565988	81903	67669	520580	56833	527370	59173	65094	560899	1	630728	617498	1	1	1	1	1	1	1	1	1	1	1	1	1	1	1	1	1	1	113703	119341	122683	123316	122005	125123	128459	128799
983.6034@6.516947	7163	10951	1	1	10907	8474	1	5752	20225	14841	1	9575	1	9555	9324	18212	1	1	18996	7306	1	6121	1	1	1	12303	1	8311	6929	10366	10451	13543	4317	1	1	7596	8155	7740	8685	8111	9251	10572	9340
394.2021@6.401976	78161	75567	48253	71459	115761	96016	57879	71643	77707	55601	286366	70703	121147	206718	1	14189	383301	1	21190	1	1	1	4919	14176	1	1	1	140310	1	1	32087	1	1	1	1	124981	119853	136077	117193	151049	129558	151645	121421
527.1684@6.643104	5507	6614	6047	7277	25489	17339	5489	1	27172	1	26309	4878	6204	24861	1	19769	1	1	1	1	1	1	1	1	9798	1	1	1	1	1	1	7481	13417	1	1	12462	9903	9901	10095	9033	9873	8047	7111
501.3668@6.5732226	48905	34142	266368	271116	30273	1	38993	66581	87223	80759	261120	61619	1	45132	1	71172	60387	215280	54189	45690	249102	37556	232880	237357	349960	59996	249564	55304	53676	1	59862	24440	248039	238815	304699	280445	278538	271563	269353	280869	270044	267026	260787
1074.7039@6.5276814	111236	112727	75998	67464	113300	105335	113756	98011	252442	221316	63401	99187	100037	104521	109606	198751	113732	78592	262670	121421	64290	105860	84131	63515	100486	213820	73216	109753	114495	111507	106042	115904	130560	58173	60046	171164	159462	162806	160530	161090	152547	158363	150809
1079.6588@6.5282793	29000	32733	13099	14824	28640	31806	40242	19052	54017	44778	17943	22285	22638	32555	1	51647	1	17167	70195	36854	29753	26472	20412	12072	25724	49700	1	32362	34627	31511	30611	32098	35409	13298	13622	35051	32995	33968	37277	32761	31719	30941	34190
1192.8033@6.5173483	165551	110452	328104	4641	91386	76374	140240	133374	261071	271102	3502	169701	82099	111383	87848	173693	145478	307665	215498	122206	319617	140127	269995	301883	466875	256648	267221	94683	121047	104557	88941	91030	393166	300792	314285	409281	379531	397755	10413	392327	10166	381410	377749
1030.6779@6.5113034	114904	112814	21938	18441	116850	97609	118632	91429	283998	9454	18732	97128	93055	105727	105626	247175	110120	68184	295708	116722	18224	103129	81207	52483	88425	313863	71250	110980	116158	108716	105706	134906	120213	60558	53811	206219	197489	152501	194605	202188	153996	9165	7183
696.4226@7.261664	15395	1	49461	64099	1	1	1	1	10312	1	52271	22671	1	1	1	13175	12743	45260	1	1	1	1	43901	43932	64024	1	46974	1	1	1	11611	1	56150	46563	48846	54098	56537	56623	54543	49050	61873	51192	59496
865.5309@6.603531	5989	1	1	1	10662	1	8191	5212	13491	8466	1	2423	1	8247	13466	11084	6938	1	5432	6375	2209	1	4707	1	5689	1	3589	6685	6153	7173	8085	7268	9853	5217	1	8626	5850	5298	15104	8113	4653	6895	10793
895.5512@6.546831	21613	23831	1	1	24293	20977	21842	18920	49380	40121	8296	18330	21048	20620	23725	39564	22892	1	57093	24033	1	23218	10100	3216	1	39044	7897	21110	22455	19923	22882	24440	16295	1	1	28215	27084	20904	28196	24003	20361	24533	23140
281.2719@6.7228365	120458616	236490	118361	270869	120751144	133063	66623	51721	78828	100492	119914896	123477120	229854	164607	147159	104982	164938	110296	109613	121924656	109914760	69064	76734	121623	131467	106663	29988	134387	102554	129564480	123677008	128807520	97839	126159	62328	163330	156174272	150298368	189959	201733	252078	184913	143343984
1148.7795@6.5504484	188642	127416	418705	479053	126232	78243	167445	191341	344923	330865	395190	186477	88138	107887	75159	199826	172701	437042	267088	146369	432928	160095	377030	420262	631015	331667	1	112714	140338	111692	82497	94818	497960	388010	402260	556676	527091	514612	506122	506144	519034	513754	521684
457.3404@6.5316324	53920	89452	185581	194546	1	1	1	1	81400	75815	185083	47198	1	1	1	56753	43154	156691	38126	59293	168360	1	161355	159017	256455	52760	176809	1	57608	1	1	93178	191129	177433	221069	210926	188464	200233	191703	190900	185264	204617	186743
961.5832@6.688174	1	1	8384	8780	1	1	1	1	12087	5631	7739	1	1	5528	1	6115	5489	13362	1	4989	10292	1	1	7595	11557	1	8363	1	8842	1	1	1	16746	6503	6231	10463	10482	7787	17121	7494	22134	13006	10681
867.5924@6.58122	1	1	1	618760	89566	1	1	1	3733	1	540771	1	1	1	1	1	1	555691	16339	1	3430	1	479390	525975	882300	341991	458035	1	136279	1	1	1	1	1	1	3841	704091	3814	685280	4183	694713	688708	4227
312.2668@6.568505	34276	52791	1	59110	153830	101627	37208	32869	164057	1	304560	43626	1	312887	1	90235	23854	1	1	50359	1	1	1	24926	1	1	1	1	1	1	17029	1	1	1	1	61184	67691	111993	68548	40385	82496	62936	84359
821.5713@6.626492	22659	12916	45012	47241	11133	8865	5862	17177	11401	33240	45440	22709	12044	16810	17448	8017	20824	41314	22326	17669	49870	16869	36202	6133	61421	27786	37366	13863	16102	11827	12065	9496	48338	42962	41888	54302	53893	6368	55221	55050	3286	52654	51454
986.6512@6.5218763	144278	5655	103198	95983	137494	139114	150570	132450	316106	269151	83178	125613	132736	129360	136986	3048	145176	91544	332043	155294	4162	2438	104365	57548	113216	255333	87888	137267	145693	139990	124143	162524	155118	59053	61369	162028	195021	196659	193031	197847	202956	198600	192773
689.4358@6.5607896	12342	56513	1	1	18341	22374	13341	19427	49718	44475	1	53553	11968	13341	33757	31520	15910	1	45474	18151	25150	12042	5468	1	33288	26692	1	21035	15008	16116	11483	18514	35484	28406	37367	11389	16333	11280	69291	65284	49172	15133	54098
777.4862@6.560746	7665	9308	7220	1	18354	18928	10192	11339	38329	20419	1	13333	12791	8376	12629	45763	10655	1	26962	8579	1	8452	5780	1	1	25316	1	12430	13087	10749	1	9911	8516	1	12258	14131	8909	16930	9736	7365	9233	8664	6537
917.5561@6.557416	7763	1	15507	3041	1	6937	3888	4783	15386	9484	1	8158	1	7224	1	6400	9287	12159	8006	8785	9810	5023	13638	13078	1	9922	11838	3792	6510	1	6030	3732	13213	13606	16255	12032	18120	13424	13770	18828	13431	11006	13740
1276.7878@6.5680823	40385	54212	28349	38911	57364	40324	45615	53533	64537	25338	48143	26636	50683	45756	60455	39751	42299	32973	23167	28907	31832	36268	36649	32814	23512	28542	34943	32486	37969	31272	29227	35693	20139	1	32539	53098	39570	42485	40153	36259	36438	19002	34923
1087.7242@6.5660343	1	1	170457	799194	1	1	1	1	585734	120649	1	77624	1	1	1	1	1	1	1	1	179497	59971	131374	137352	1138656	128860	147571	40564	1	1	1	1	919595	38548	745961	180661	960179	186596	177348	911704	918173	908213	190293
925.5974@6.5602727	62536	71221	42456	42739	69201	65337	69015	58308	156005	130749	42594	60533	61141	66627	119067	200707	70992	38794	166488	67381	31270	62541	3496	32256	53897	8912	42637	69255	66529	66631	63309	65566	74570	35079	31998	91670	92022	91274	89536	92360	4499	2942	4228
413.4224@6.5631127	38763	43954	45122	1	51013	37366	47657	47819	48626	35524	52300	50318	40362	1	38908	41966	45200	43290	40242	43532	47282	39746	26278	40279	44199	46217	46759	47247	43445	43547	39417	52590	43189	40131	50602	42404	55660	45929	49251	35584	42816	51501	45387
942.6262@6.55183	105174	95350	29123	19145	109162	101464	100210	35803	251295	196903	22048	1	78795	99105	103983	207567	107659	1	269321	102767	1	99011	86860	19444	29962	177061	56530	1	107342	49181	94295	43558	114125	1	1	136791	149926	145825	140246	143158	125188	129933	51707
947.5807@6.575838	37932	40197	21249	23284	34989	41238	42453	34667	85287	70407	29790	1	34395	1	1	1	31174	22298	85839	51103	1	34268	27666	1	28245	56615	39491	38698	45322	40281	30629	44744	41534	38856	1	46329	49513	51729	46109	43781	41291	46614	40688
1193.6855@6.5866942	22153	18514	15252	14847	19796	13129	19598	15003	19409	18221	15914	16131	1	21272	23002	13910	11875	11372	14971	20755	18397	18842	21404	13802	15505	1	14090	18842	1	21092	17341	17279	14534	1	19536	17569	16335	15508	18721	14833	16642	11335	13572
873.53@6.628553	11408	6642	17694	19953	5318	11501	1	12020	16457	20067	16876	18910	1	1	1	8446	8661	2826	11296	14667	22729	6418	17102	15138	70138	14598	16893	5155	7862	7689	1	1	19415	36726	17351	51913	22783	22287	50569	21945	22610	25051	26485
1070.6366@6.520705	10153	6167	17185	21060	1	1	6810	1	12660	10469	16234	9533	1	9998	4079	1	1	16304	8838	1	17620	6461	1	11754	1	9101	1	1	1	4270	1	4420	24837	16429	20699	22357	21530	15140	18025	19743	19032	14998	17090
1422.9784@6.571658	9623	9679	13194	1	1	1	9612	6995	11942	17439	1	1	1	1	1	6067	12127	1	22312	12473	15570	1	11172	1	15408	17025	12398	1	1	1	1	1	19086	1	27218	13203	18685	16089	23257	22672	17810	18386	17514
953.649@6.580334	10676	7061	18959	18019	6952	1	9925	8772	15859	14691	94140	10481	1	7654	4674	10973	10367	15760	11578	8212	18311	9888	15101	16875	24983	12144	14322	4958	8216	5942	22217	7784	21677	17081	20280	23798	24231	22333	24780	22913	21773	20772	21015
1188.7299@6.586291	64811	62211	62741	69825	50837	67165	68356	41841	83447	79449	66910	68603	12173	54447	78097	53501	69140	51800	68234	71770	58447	57066	59436	52277	65486	56013	56469	68443	58388	73670	1	66186	52891	74848	63219	68621	63368	63000	64204	53582	63476	63071	58211
958.6047@6.0410433	1	1	1	28933	33277	33940	31778	1	2981	3792	1	28435	27765	1	1	24849	33699	28472	54953	35037	16369	37143	1	2638	27468	3464	4141	32409	44882	37007	1	19113	40128	64961	30771	33981	47370	23625	31979	6700	23941	81470	35534
881.5709@6.58709	130133	139010	77415	82927	131427	125913	139915	121535	322591	268732	80940	115247	114712	129482	136917	239484	139671	84149	333569	150495	72915	127998	106568	69419	100338	262829	84556	140355	134665	135515	125576	133485	138695	75909	65745	193275	185663	187798	184537	5704	181884	188554	173202
914.5792@6.5886927	9203	14754	5449	5092	1	1	1	7320	5873	1	1	9353	7403	1	1	1	7090	6114	1	1	5506	1	1	5512	6559	5960	5652	1	1	1	1	1	21309	5778	113915	21381	6363	6985	8375	5748	6173	6230	5773
1334.925@6.5674186	17477	5868	32898	32494	16645	3584	1	22958	40480	41867	25361	8456	12925	17759	1	30025	1	1	38062	18451	33920	5591	24523	23842	43141	33570	22744	13860	1	1	6475	1	39806	24323	25544	40725	44842	38035	10054	38794	38028	41461	38491
426.2963@6.5845585	1	88150	113090	120894	1	101876	89925	136771	127380	1	98624	107907	129015	128111	1	107653	1	73037	1	87147	66947	82518	115850	74259	1	127483	78098	94527	1	91276	107045	1	1	1	75801	138272	169107	140779	133635	133108	129146	132557	138308
1149.6602@6.594361	7596	23508	20506	24927	24360	27383	24845	22714	28433	23966	22169	22836	23146	26885	30588	22576	18514	16674	22091	25356	23325	24534	22038	17311	18946	20986	18503	25279	20428	23591	21387	24950	24274	20123	24215	20426	21591	23099	19568	19865	18111	17588	18376
1100.681@6.6007557	122652	108445	89993	141522	114091	97215	99520	91320	113508	108562	98269	117086	38806	94608	108964	87856	96548	104974	92717	104285	113091	103995	112570	100638	99236	92171	97873	114809	95281	99209	90275	103807	105185	86042	106136	104669	104144	104681	105783	89531	112724	99714	103530
909.6236@6.5800214	15582	13517	3392	28452	4329	1	12954	13296	24988	25192	25096	81381	9583	11861	10839	15191	16231	27000	18880	13329	29452	13295	25080	24349	39095	19677	23924	15362	9747	11350	11125	9804	30803	26912	26529	35174	4000	32330	35338	32003	31563	31400	214635
834.46@6.7968106	5831	1	6757	7158	1	1	1	5845	4627	7756	13379	5223	1	1	2900	1	3673	7750	3608	2791	7547	1	6129	6987	12929	4491	9051	1	1	3684	1	1	6984	8245	6255	6469	13858	8633	9872	8022	8346	16145	4978
829.5036@6.6068196	18073	12920	28274	30611	9975	11964	12810	9298	19437	18365	23130	12814	9509	10170	8769	11153	1	4583	18169	10799	32550	10712	21455	21450	38119	29231	22084	10498	16369	14046	11367	11008	31095	27932	23909	31314	29800	37994	49967	44653	33573	33958	28935
647.927@6.6037107	7878	7781	1	7120	1	3704	13860	5611	11338	9181	6263	6942	1	1718	1	1	5617	9648	11212	1	1	1	7921	5435	1	1	10151	1	1	5170	1	1	14512	10077	8508	18147	12574	7515	9591	10489	12933	10357	12248
413.314@6.342313	87235	81651	105311	89580	148378	1	112531	103390	69400	175199	100344	88691	1	106944	95973	68276	131713	85179	41015	77005	91973	75666	81109	111791	137437	175441	90898	1	63970	26973	124031	84440	118462	95850	120088	116358	123140	119227	158835	112562	107425	117685	116016
1290.9012@6.5977015	20495	24887	45714	31956	14837	24651	36788	19323	47736	53935	39535	20091	1	27839	1	36457	21779	41190	52547	26687	41733	1	30883	42167	57037	45410	42021	1	24332	26220	24372	21674	51275	40756	44554	52294	63734	60552	77977	62403	63309	68804	52742
1105.6337@6.6013565	33827	1	29631	31477	38189	27371	30272	26434	35694	34663	35483	28576	29075	36103	39157	29061	28381	1	28355	37408	31778	34262	32153	23663	27265	24020	25068	37118	32307	31186	30037	35238	30281	24814	1	25305	29252	29359	31226	22088	23451	24369	24395
1056.6519@6.6023884	66571	72993	71767	74930	87723	79894	71838	83304	75281	89152	116229	84341	71926	90111	82444	73261	69771	74152	82985	94522	88358	68699	76171	70787	79569	77001	81441	76544	74426	76444	81033	83135	83365	71000	84596	89699	75080	75020	73768	67578	71849	69965	63543
1128.7534@6.653361	19589	12465	6651	1	14977	15300	1	19686	32622	30901	8826	1	14422	10414	13898	20485	6011	5031	27797	13527	1	24969	1	9782	1	32769	1	1	16239	25417	15251	14189	17465	10037	1	14306	9965	13844	25144	16929	21637	18174	20812
1251.8289@6.6074514	13273	12023	15006	237743	10645	1	10632	11052	20040	24381	1	12319	10396	11693	7233	18233	11398	18266	17625	12924	14779	9388	13566	1	19594	19380	10753	1	11074	1	1	9896	1	12964	13528	23200	22723	18087	17988	20603	21172	20922	20100
837.545@6.601154	201660	216073	132871	108063	207305	174958	204455	181170	432888	389876	133725	190757	164161	192421	187179	328894	201796	6734	491292	221929	115374	188659	154145	98943	146845	351944	117165	205179	192898	202864	185661	205417	229808	108080	97168	294579	292365	273684	278526	281954	274205	265759	264099
785.4778@6.610653	18323	12849	34986	1	12326	7476	20028	13067	22459	24454	37223	19951	9278	13931	10485	25464	17120	32348	16976	15510	39787	1	29685	34325	56153	29058	1	15116	17800	15930	13019	15579	47162	35572	37517	42888	44868	49388	41315	47205	45794	40272	40133
1084.7421@6.61134	15656	53642	1	1	12663	18256	5228	14643	36259	31933	1	10918	16941	10388	12846	35890	21205	14392	5093	20574	1	17128	12068	1	15341	29647	1	9251	15329	15933	24460	17521	1	1	1	18127	18638	16528	14489	17154	16620	21608	16205
865.5974@6.6077085	22941	17290	33055	39674	12625	9075	16200	13858	29842	8898	36789	22977	13981	13584	14915	19375	20898	35024	21781	17111	53756	16641	30151	33941	52217	27338	32047	9009	13358	15002	8728	69369	47484	33374	34947	47406	44784	6155	42419	42890	43880	43948	45834
366.1817@6.612962	92942	95256	82572	95461	61263	56859	83690	87071	64683	88027	64660	98577	88447	56112	42463	55044	64365	60533	58852	62648	58122	64344	71572	1	59620	52347	65471	66137	62327	72378	58231	60117	59064	56109	53861	76166	80328	73415	68803	73380	68682	68349	67803
1202.851@6.612327	128756	105262	135366	156720	91271	81357	107443	106110	142832	172793	115355	133003	95689	87827	1	112294	94779	88675	108976	67341	90077	68083	84531	84547	125154	106216	80890	59934	73649	70681	66972	60863	123113	113810	87566	147025	139387	145544	133281	151883	132780	122339	122368
995.5966@6.614739	129688	131248	110355	128080	142875	135289	118139	114894	139393	135575	134820	131209	121985	124574	127728	123047	114266	125275	118372	139801	126545	120587	129495	116086	124812	111429	131314	135295	123385	133579	110993	130012	131510	118555	123850	136474	133637	133290	137055	127539	111951	119168	119655
325.2984@6.629631	1	45971	43850	8456	95982	93650	47754	44900	93948	1	85106	1	58045	80897	9449	1	94435	128518	118613	146030	117697	115112	120822	88446	129275	133013	112612	123995	112544	112290	104124	120728	106564	110374	111235	93732	96033	94397	92522	88116	88961	86990	94607
367.4177@6.606529	537331	559985	582039	605647	539801	553597	534733	566140	538244	542383	513378	530793	555312	545113	542854	533951	532544	603720	516788	623108	564195	541736	625828	607342	563897	566883	576328	596014	572306	556515	571821	566124	601922	548893	584248	560970	557275	542379	563905	590616	556574	549087	530972
1163.774@6.6194124	19799	21553	1	1	1	1	17174	19534	36662	39715	21822	19457	15274	1	1	24633	1	21994	36276	22238	26510	19844	1	24252	31275	28446	21654	23405	17342	21124	20829	1	36577	19482	18959	48033	31661	37810	36203	42871	36818	29746	25099
951.5705@6.6200676	150530	150389	142853	147428	154066	140262	143042	144754	166806	155222	143549	141033	140742	151613	155261	159350	147655	132395	142023	144156	162576	148037	155313	144763	147356	143634	144550	148387	156040	151996	139217	156427	143162	151853	155207	154266	6339	147782	142499	146419	155942	149859	142073
798.4751@6.6600385	21100	18587	39238	10747	20249	21686	21840	18233	51013	39228	17992	17314	20298	23046	21837	49704	18737	11397	48125	26106	13990	20563	15065	9544	17424	36344	13907	24017	22917	21381	17468	20915	20970	9705	10984	28804	29076	27006	27756	26850	25789	28892	24421
651.404@6.6025853	1	1	1	14564	1	11469	13954	20809	26931	26001	15979	1	1	1	1	19720	13312	1	16443	1	18743	1	1	1	14724	6286	1	1	1	1	1	1	1	1	99352	21232	22240	11960	21668	24662	24088	24392	28566
793.519@6.598467	297493	309801	224617	1	301702	289346	306705	1	624175	520245	216413	283829	1	220738	23277	458598	295596	1	629883	1	1	282469	283776	10588	270799	503590	246932	292310	288499	292817	287953	281401	265331	1	1	398972	364033	321659	395708	392244	396981	384933	383384
1114.7941@6.6293716	86267	69282	112238	121504	69793	56918	86887	81496	152314	156675	98253	1	63112	1	61604	110602	77947	108794	162822	76345	97494	67114	98897	111435	158343	143102	112894	83472	1	68616	67973	52845	155746	114705	115730	165468	154127	151136	150881	168071	158455	154986	155139
928.6458@6.63796	362507	224570	915969	953151	173294	146392	316520	300939	556345	601123	21895	374354	145655	219836	166384	328347	328651	891466	400987	242753	881772	307751	705206	22495	38339	588879	728019	168987	252764	188272	168810	174555	1013279	836740	875870	1031125	1016494	24103	1024427	1042892	24927	1071028	20145
933.6008@6.6483083	88172	54333	194523	220430	41743	40535	71898	69637	121354	153467	175980	80801	36287	48072	45678	75455	73813	192002	90760	58878	200716	70738	168932	1	4682	120524	157239	39453	61844	46061	41866	38566	230576	188378	195275	236155	233142	235962	232329	234339	221371	218911	213138
938.5607@6.6269894	10547	1	10792	29027	1	1	1	6597	28138	18905	25539	4306	5303	6698	1	1	1	23983	6574	10140	20086	14120	15966	15908	35597	11212	1	1	1	1	1	19693	21906	16427	17903	29595	38489	23814	20965	20958	23321	29806	16083
912.5@6.588518	22388	14622	21134	5193	18658	16534	20428	6606	24738	18306	22868	19784	4617	22228	23164	20515	19579	16479	22163	21119	20339	18869	22140	22142	17721	23079	18832	22655	16969	19056	20409	18939	24147	18274	17262	17834	5156	17580	18450	18348	16661	17745	16534
907.5442@6.5805125	3791	165755	164989	163547	167257	167352	171822	153988	173110	165247	167822	168457	174143	178938	172523	17240	5244	153760	161947	169152	181159	3532	165945	153769	173335	2336	166434	156779	169283	158476	149133	167548	168527	170818	170549	172123	170302	150808	171375	171091	156035	2396	148413
1075.7216@6.6344314	28804	29495	42948	43822	22652	20448	26342	23833	58533	59757	1	25287	1	1	26701	35828	28099	1	55853	27681	32566	30218	35070	30890	1	45472	28868	23481	20731	27049	23015	23694	47948	28731	31712	52077	57201	54547	57960	48922	49813	49273	45566
891.6139@6.562763	5255	15525	2937	7298	12847	4907	14477	12499	26189	20963	5227	1	15244	14787	13326	6924	2050	6819	37976	11970	1	10106	6768	9599	8013	24450	1	10925	8786	15099	3499	15649	15125	5961	1	8299	15031	16712	16475	17687	20887	3093	17250
1070.7668@6.6358643	108060	122017	153246	140755	80166	82912	110622	73848	188290	178487	138426	113155	93542	59577	87088	146929	83311	133419	193120	105440	120545	97833	106093	119750	188997	12049	20701	80204	101606	85020	94003	156290	177978	17801	103418	214884	201629	187340	6004	184126	195601	206186	186200
868.474@6.6442733	18698	18787	1	17468	16810	14737	23290	17455	23656	1	18140	20168	17209	21002	20598	18889	20626	17135	19215	17011	5253	17389	22178	17893	21077	22103	22252	1	10281	18219	15021	15744	19678	22755	26421	14657	15206	14353	15163	16924	16979	17625	16418
850.637@6.5994077	114124	101987	9113	8241	123548	111364	14076	119766	116176	17689	123425	112252	19816	121592	111771	18311	124166	113773	122532	14993	96539	119948	122905	86198	123904	10902	106421	100346	101143	89577	89534	102412	11296	98595	106289	11269	132027	115380	135072	109866	127871	9590	103400
863.5181@6.639989	171297	160183	166232	162175	160347	162461	161546	154499	152892	160519	168313	168587	153354	157483	167214	165038	157588	157387	160984	158777	160834	159417	153280	162336	166203	151727	162194	162786	164462	157628	155956	156232	164652	155009	153295	163058	171819	165390	160889	165054	150290	152272	150947
1026.7416@6.5940127	119993	112769	175511	165456	108559	87227	11059	115427	245982	5896	154406	126928	100937	115699	21694	176770	10695	145338	202913	124333	142354	118716	135977	116893	22336	202619	130414	100194	116152	111144	88990	86500	221905	5883	14797	225430	207885	233155	233758	241822	223975	216060	227328
754.4484@6.668313	21313	24070	41058	13415	30573	19622	17201	1	49850	42545	12930	21063	15359	16941	22316	40543	24614	10451	50946	23306	9397	21785	18799	10229	14263	39513	16320	20254	19109	20003	21594	19451	24193	10489	12462	25280	29302	27066	25147	26472	28683	28732	23935
711.5801@6.619405	57855	10978	70753	58620	15502	34861	68669	48088	9765	59741	35168	6520	48973	31603	37111	33601	36778	9168	23892	27077	23164	30695	22162	27434	18555	27235	17784	1	24553	1	22166	16530	21694	26501	29631	8143	24202	28219	9157	32328	35916	36014	17693
833.6075@6.638933	514065	500382	505454	587586	550633	489932	528416	464736	626502	616653	574545	531866	456085	528904	514786	42159	519565	507336	631012	552881	529220	513212	570181	482637	627934	563339	512178	539843	472804	542764	466710	524139	598040	508504	536229	698441	653548	630272	623128	585836	587229	590054	574629
777.5453@6.658579	1	15128	33316	39756	1	1	12867	1	25028	1	32470	1	1	1	1	1	12880	37302	18073	1	39382	12134	32084	35522	50520	27190	33070	1	1	1	1	1	16424	37249	32524	42290	35958	37972	39405	44603	45004	41435	46013
867.5922@6.669578	216700	129144	609605	17142	4619	73570	168368	166659	333598	369284	18533	218561	74831	123684	83273	183827	182375	13357	215704	133716	588193	1	7902	10864	22462	7623	13641	90438	4426	104230	86758	1	680483	541581	584568	734403	11396	682984	13500	701857	12453	14550	682458
894.6614@6.639478	248102	250200	265064	282304	250006	242023	243346	213826	339334	331272	277465	258291	232333	255942	237428	270941	255790	254802	338723	260685	309813	238007	258667	268195	340416	269803	255420	246548	245088	249940	202832	347665	312254	229859	296131	328434	313132	316667	341783	366693	295810	282682	298692
889.5751@6.6468334	68102	44864	176084	180235	33966	29876	63683	47706	90064	108180	142324	63102	25078	38079	34391	57489	55825	147903	68327	42267	168357	55662	144174	162177	228512	98060	130229	33142	48247	32520	31387	33395	197598	145479	167899	202470	192371	203159	184474	193083	199853	198814	180338
442.8113@6.6457376	65925	41463	176428	190320	1	28965	58579	52620	95021	112809	164262	70964	20229	44581	1	64240	57816	160369	67401	42806	172111	52845	139606	159459	255297	108669	136953	1	42679	1	29688	27506	198831	163789	174481	192047	196794	197702	200322	201573	191071	200195	199396
789.5816@6.6456056	1142186	1028290	1054404	1079584	1053277	990074	1036202	965437	1210709	1240215	1129105	1079532	961404	1108882	1106973	1115388	1036603	1010330	1296832	1045592	1128995	993438	1101490	929075	1164095	1077244	631037	1069496	929161	1071402	970161	1085224	1169623	1016288	1108151	1263568	1281609	1188917	1265979	1177724	1156426	1166900	1125460
583.4295@6.57538	22241	1	41343	48173	20227	21877	49614	1	115353	121113	37197	14720	72669	1	43823	28234	73411	13099	110767	71825	34279	17721	43789	1	1	9294	1	68893	70603	67497	70492	72564	51674	35658	40522	88524	14476	94401	87456	52357	40710	77464	63948
427.7952@6.681382	85949	72196	81012	70337	74408	67365	9991	60821	90227	80873	70391	78994	9433	76223	71610	79038	72664	82293	81613	70939	6774	64218	30751	80426	72971	75287	66734	76253	64307	90511	79709	79132	18165	66521	77077	91811	7211	81455	87148	84340	82736	80777	86846
819.4919@6.644867	142842	150479	158232	147184	147464	152691	149837	140824	143129	133056	138483	151785	148888	138639	147331	149153	157372	143726	154187	150881	157194	151339	149660	148105	145457	129879	139945	140967	139753	144536	150352	144246	140932	139692	144755	148750	143830	113537	138781	3934	143860	146226	154022
982.7136@6.64723	165991	159258	200042	220748	132419	114631	142355	150654	235769	280811	174027	165291	116876	116050	146976	205961	118923	176278	239261	122636	186291	134415	166688	157215	258676	235929	158353	128155	116980	112943	124223	99082	236693	183976	169845	250863	274121	230032	293508	279279	247830	273171	255804
938.6884@6.62252	16349	180797	262999	257564	215453	192464	41688	199393	293658	340524	238904	196030	183373	216077	205982	29874	1	245684	299764	190407	251868	211960	229384	25891	321505	273152	201877	220902	216089	219531	208975	209409	330488	252022	30047	309071	341964	333596	350127	348346	323993	313118	12470
965.6862@6.672681	24708	19987	30922	29144	1	3552	25976	20733	36976	41608	31409	23896	16811	1	25639	33270	25554	24991	43836	21373	29130	24299	30509	31186	37898	37052	26158	19977	1	24994	3050	1	36268	27698	4353	43324	40709	38122	37833	45750	43765	43555	39488
806.5403@6.7209544	1	1	8990	25409	1	1	1	1	22916	17679	23769	1	1	1	1	1	1	101615	1	1	33605	1	1	24341	41400	1	29945	1	1	1	1	29775	30402	29711	25193	35591	23560	24253	26295	33356	31527	119611	31473
745.5556@6.6510825	1848448	1705139	1712957	1828551	1801500	1705917	1729174	1699192	1979547	1921607	1855126	1678621	1693438	1803717	1728910	1787865	1776039	1672945	1984023	1766502	1843010	1666001	1793802	1644879	1848397	1749210	1681118	1881949	1682929	1816839	1699021	1751597	1861892	1500483	1605033	2059163	2031670	1952213	2015330	1864213	1848766	1828358	1825363
894.5352@6.676835	9834	1	18259	21304	1	1	9451	5384	15842	11995	19789	11918	1	1	3454	8241	1	15630	10573	1	21003	1	29279	15562	31391	11745	1	1	1	1	1	1	25832	19406	21396	24221	18912	23031	20318	19631	18821	21627	18529
926.6141@6.9078703	1	1	6914	9441	1	3409	1	1	7804	7442	7378	5752	4649	1	63510	6389	1	7383	14073	1	5164	1	1	5099	7775	11388	10140	1	1	1	3474	1	11605	5928	5058	7040	7103	6504	6700	8356	6848	13173	5615
775.4659@6.6582522	115448	105623	136623	140647	127175	128092	137115	133171	129229	134171	126537	131635	129434	135373	134587	127096	131750	135830	122249	117552	123973	133702	132213	132691	135212	139279	132138	123217	134315	122853	118477	139476	132010	135483	122626	119887	121182	128598	126196	135012	132301	120576	113282
701.5296@6.657603	2781806	2775106	2687579	2800021	2805170	2686569	2702788	2721317	2952430	2755350	2823908	2737584	2721909	2753105	2880873	2821505	2774322	2747350	2934731	2430238	2718745	2465183	2846140	2651736	2807067	2819588	2653822	2732483	2750071	2805665	2729284	2741476	3001928	2703596	2688239	2984655	2963866	2918982	2946842	2918989	2846323	2876967	2861045
310.2487@6.71479	1	135279	105217	131124	161581	170722	148975	82537	250718	129331	160431	121063	114118	171282	40937	173949	184651	128799	1	38921	136613	29246	1	49413	28951	47029	1	135933	47751	23344	1	1	1	1	40292	24936	139318	162334	162840	161518	149988	155451	190346
845.5485@6.664605	25097	14282	63030	63092	1	10275	22604	22440	36129	45537	63086	24451	1	15218	1	20529	22713	57914	29609	22319	67687	22189	55493	54184	86896	38825	46569	1	19548	17460	1	1	74164	65042	61932	68780	64762	72325	69914	63485	69731	70125	64219
731.4395@6.65582	105232	106852	102188	93863	99270	99235	111552	101202	86326	103199	4927	102594	90297	96933	96175	109620	106511	113046	99743	84722	100488	94940	92071	99875	104258	97385	109303	104265	112305	86172	100314	100785	98887	113024	103004	89990	95428	101832	111353	108298	101798	96555	106425
657.5035@6.664333	3912229	3805950	3753756	3926529	3938894	3736863	3852640	3710000	4113257	4070739	3973159	3820862	3837576	3918367	3958434	3972568	3943668	3757492	4058578	3901430	4115370	3533145	4206758	3385231	3904319	3905557	3685740	4212565	3767557	3992035	3819560	3468120	4000117	3234279	3889307	4232534	4037206	4033111	4037723	3682350	3858442	3839298	3770607
840.5926@6.7439475	26983	6341	59954	53791	15909	1	20779	21294	26992	38536	52704	21716	1	1	13498	26635	1	68953	1	16230	55937	1	41123	45391	83279	34980	9178	1	13645	1	16599	1	69714	53035	54978	56205	62700	54108	59055	65160	62839	65493	36963
823.566@6.6470466	327863	6326	1034953	1065454	148102	4943	271290	250838	486995	13973	925773	358735	108873	192230	122057	290522	296081	3733	6594	206803	1010098	274903	805128	899995	29479	552887	767011	136760	214728	163998	145057	143504	22116	5887	24509	1209921	25192	32565	1155244	1192045	1179499	1160301	1140960
828.521@6.6687307	30913	16119	83813	85487	13362	9821	26784	23602	44772	51833	78713	34611	12545	17292	13712	26072	29865	1	33127	21437	82898	27258	66600	77198	111439	46098	62326	15148	15204	15833	14805	12932	92689	73533	80851	100318	89888	88814	96575	87433	91024	4170	85450
710.4224@6.739626	20976	26320	14689	19856	26651	24386	24477	28858	52762	43511	14134	31346	16184	20081	28062	42368	23206	30850	49098	26971	13800	22738	17563	9311	19883	40152	22899	24967	25677	26959	26539	15771	35260	16743	15596	34573	33882	28174	33952	34538	31049	35783	32435
771.6015@6.650881	70160	73518	77026	69359	39088	38339	73108	8037	40790	10252	39172	66494	72402	36376	17929	9362	43286	42924	34432	37935	46244	50080	44010	37938	34829	39925	37146	38971	33157	42701	33050	52568	39314	37085	35330	52863	50830	48627	51619	6142	47700	49126	8831
613.4773@6.671042	5311755	5019250	5054545	5287953	5322905	5371388	6119941	4852380	5515820	5428025	5357574	5066951	5072759	5488645	5096864	5413856	5116261	5194928	5494352	5193982	5189398	5180002	5304850	4894171	5116152	5147209	5049206	5448110	5177399	5326435	4918903	5183879	5236406	5418392	5484592	5492420	5463341	5279105	5433360	5180348	5092019	5217676	5106379
354.2746@6.6776023	1358146	1510051	1157577	1194812	1191028	1457550	1167090	1171668	1312664	1156906	1529268	1121937	1578562	1190388	1278235	1160188	1133984	285268	1126084	1267740	1281809	1220973	1304733	1462632	1170599	1285212	1155145	1272637	1177826	1224825	1534835	1652374	548794	1263443	438367	1185106	1224838	1144427	1246358	1178968	462591	1198264	1169203
552.4237@6.6742725	163736	126569	186944	174187	908593	154719	189533	134287	220038	163848	191583	137472	150821	66819	193755	158344	184823	179530	146701	151964	193356	29148	160774	43463	204592	180054	133636	177537	105845	165300	119159	152763	156848	168515	51185	155946	134279	34549	132866	177875	140258	124402	186329
596.4502@6.6615305	128671	122046	160729	58043	187828	123673	121366	130510	134505	162664	141876	120896	133803	102274	1	138366	125699	55847	136508	134948	168531	114862	164021	122016	109228	109770	119052	40826	1	135526	103714	146014	158327	148614	1	148863	141951	144835	38934	197570	107786	20042	152419
332.2928@6.6789055	72887	406560	392115	522754	509705	400783	388002	316375	479627	349250	393697	157556	355822	385293	74858	426807	308554	910828	61812	495338	384120	85746	314697	415850	69838	335245	422534	487222	83257	373909	363802	449203	77853	69408	67529	409435	504901	389698	436427	400202	64458	476553	431756
569.4512@6.67696	6363425	5820739	5883209	6215799	6146970	5824652	5988668	5725046	6556278	6296617	6058824	5969990	5692577	6329825	6233938	6220762	5901764	5716699	6315696	6288546	6356139	5911709	6334306	5621444	5972864	5988920	5933024	6510483	6397242	6417706	5539967	6356546	6818881	5946465	6246906	6509077	6235125	6234173	6277312	6017072	5595973	5844894	5838866
687.4134@6.6767735	62584	71463	80656	71778	56611	64133	72100	73650	61379	68171	70531	68449	76445	70559	63883	70785	65814	75438	64848	64166	61411	69935	69849	69550	82663	70407	76144	64462	68738	72021	73070	55234	66533	70941	68404	76680	62381	63109	68331	89799	67394	67377	76633
662.4561@6.5756774	457319	21327	66956	426914	38366	62924	20513	389973	573059	581483	439995	25852	383882	466611	446144	490284	459776	407061	13581	456758	444324	432338	481121	32711	406337	522617	408329	463664	43246	462335	426580	40825	496410	426071	470927	501053	485347	486810	497553	470517	450083	33138	463361
692.371@6.695648	10800	1	22722	14365	22806	21847	24025	22258	18314	24385	19961	25129	24364	22722	7300	21533	19031	19957	10152	20554	17362	17826	1	14147	15963	19950	20270	21667	17688	17749	18997	17671	14872	19666	14414	18053	20078	17387	21166	19541	18000	15382	19192
643.387@6.6816783	44603	40147	33930	43773	41712	47943	45972	38457	39212	33390	45738	50483	47914	40656	1	43035	51762	42058	35872	35910	51690	41133	41065	47316	51435	50073	48614	44535	51865	43953	46916	42743	40490	56241	46945	36677	37654	39208	47179	51205	51854	47996	46373
525.425@6.6819963	6721501	6573128	6269557	6670958	6625907	6254042	6413583	6089189	7025591	6758250	6718555	6204203	6368547	6764876	6852225	6526229	6588897	6324824	6822372	6829963	6958959	6288953	7545319	6150429	6491917	6475793	6344805	7047188	6298083	6910023	6241092	6841823	6781820	6276405	6760048	7053240	6752990	6650798	6725052	6265829	6260099	6278813	6141119
376.3194@6.677882	4438097	4180448	4046454	4527590	4476808	3845558	3955425	4137278	3939123	3983821	4470938	4185244	4206420	4516513	3956112	3850030	4224236	8089	3575703	4466259	4226685	4328778	4696129	4126232	4138362	3663671	3949124	4514874	4283757	4482508	4158176	4537505	4521052	4008760	4486764	86550	3939428	4001554	3866685	3841689	3771041	3709721	3723372
400.1832@6.6973195	50692	52377	12161	56864	51282	45371	45773	48083	51162	56699	60019	58225	46439	47849	49030	11230	47966	35692	46088	59291	50476	38358	45469	54092	58598	33845	38676	52121	41102	65135	41981	69782	36033	30860	45382	79575	81063	72192	79852	68149	71906	62975	60659
255.2575@6.6784077	23636988	22557522	18276240	864707	24067278	25876732	19943290	24337654	20487192	25973996	23544136	24971444	899369	21115782	17338550	18395306	23195290	21253588	22775268	23878038	19725408	22150464	598510	23480600	24370020	20289034	624752	17689398	21631426	26755308	26344046	26334704	16753696	16702865	18637284	37422120	38212512	37075100	36428332	873966	36273920	36181632	35362304
509.4283@6.6868443	71965	92119	93537	94318	89754	96590	89506	90378	93361	91556	85582	95415	86987	57868	100711	66091	63401	116246	99076	89910	80803	79085	116959	95303	61217	94912	83493	95788	83379	102297	72362	112372	105077	96980	76148	97860	79027	69436	66457	74348	78299	71363	76771
911.6183@6.6524506	107958	1	268415	293222	47249	41828	98091	87145	5513	195471	257008	14109	40057	71589	43016	98474	104128	258109	126995	71255	6263	85384	211754	1262983	7741	187881	225564	46039	79124	54896	49551	51476	300618	250850	10588	328252	323842	333236	340762	328026	320403	324648	5247
404.2028@6.6847816	43339	39980	36901	46216	1	42964	36257	39609	41552	42483	31217	39111	47882	1	30529	39583	43699	34251	47212	43673	36307	43371	1	48820	45768	36169	34971	1	33090	45832	49412	42735	1	35902	42915	64921	65708	56146	60410	57340	63065	54575	51581
465.4017@6.7020264	141046	132287	13127	120234	98311	109539	126544	110832	124216	123122	109227	126004	110644	145968	150566	126410	156117	136936	141639	130391	139284	153698	141266	116964	122460	185569	122275	174608	118307	155513	135242	117298	138668	115584	126329	147871	189968	17508	161503	107631	170357	132256	146305
481.3986@6.68557	6205911	6360901	6173738	6324101	6417968	6267980	6316526	6158860	6580853	6690630	6298944	6117772	6283495	6260928	6432166	6407723	6276228	6189327	6296121	6270060	6363801	6346582	6213931	6031708	5953243	6529127	6106190	6491083	6324860	6515883	6175091	6269360	6535752	6164662	6218054	6525367	6171297	6387760	6208220	6275703	6105407	6189767	6162187
784.4948@6.686344	39049	22262	106399	117636	19500	12614	28641	26452	54431	62816	111193	40812	15392	1	17783	32524	35039	104941	39384	25113	114520	31579	92720	98869	152462	54121	1	17591	23973	18906	15821	19467	129695	101926	114700	128318	122446	6591	126983	117248	115183	114181	119002
779.5396@6.6888223	344483	184172	1197726	16698	133791	99751	291041	257155	510081	616818	1106195	378864	101253	208585	121294	299247	308389	1100026	369089	221205	1209505	290573	956520	1074257	1769740	580675	6190	142704	222830	172286	136257	152209	1322789	1068883	1212385	1397438	1379194	1351187	33701	1330885	1322752	1314871	1271790
733.5313@6.632862	1	1	10533	10869	1	1	1	1	10853	102203	15321	1	1	1	1	1	1	11160	7780	1	1	1	1	1	30557	169153	44229	1	1	1	1	1	11760	15896	17077	17912	9167	13510	9584	10644	24553	75156	10022
437.3721@6.687311	4306657	4221203	4141079	4175751	4212036	4202325	4062559	4001636	4465609	4313715	4344947	4008801	4218736	4383009	4101668	4383258	4235785	4072448	4240869	4248146	4340402	4145003	4347304	4015764	4069500	3720691	4065647	4482613	4243369	4334233	4147237	4331398	4275339	4106307	4164376	4491571	4412114	4242058	4245433	4278044	4216815	4155623	4143359
486.3534@6.714016	1565326	1606819	1629582	434207	1351799	228401	1408350	1371450	1469475	2267631	1850266	1296638	1248800	311646	1389173	1957916	1415966	1531670	1365016	1449188	1809408	1419596	2050036	1302633	1803431	2006946	1	2078185	1779796	1424700	1354026	2104965	1367600	1323856	2034170	1482879	286991	1829334	2103843	535227	1336018	487662	403940
442.3274@6.6868634	2704152	2484574	2666925	2732268	2607713	2516190	2589527	2412790	2959483	2998734	2712524	2532455	2596737	3038481	2703812	2605599	2521378	2535274	3012681	2691510	2849914	2532714	2837043	2602069	2747157	2717446	3352269	2825313	2397407	2998406	2405555	2731516	1	2569305	2969792	3019175	3024771	1797296	2877777	2713377	2708163	2618716	2736265
421.3761@6.675514	178652	182789	176680	183325	204222	197091	162661	210026	253278	190280	209297	152851	213843	224989	233796	230786	226475	197774	177563	198834	178973	188828	177339	167838	250451	222548	214143	201939	215304	187968	21321	170154	185374	214191	178667	184607	216888	176211	179474	220586	217321	23428	215659
574.4054@6.6783214	653760	643929	668905	753407	1	633717	652788	703078	890999	632650	702211	653993	606276	650628	681183	724530	721650	647954	806753	680584	730212	658960	776464	664222	685094	720126	627106	712667	12796	676296	634237	676265	795807	663653	690821	797035	762111	775511	771606	733634	730984	710979	708444
666.3956@6.693258	24307	26299	11942	12547	24124	21700	19487	24402	59983	48911	18292	24943	23415	27013	20966	44413	27636	13864	58057	26294	13622	20922	19682	14048	18479	43474	17485	30457	32010	25009	21325	24401	26008	1	13255	30913	32879	28120	28943	37011	31121	28987	31058
420.3453@6.6913548	388924	396758	363077	365980	1	326424	381999	321665	319494	445564	329275	353741	317428	336047	348613	368767	330985	289983	404297	350708	363095	389344	378391	357085	295835	338682	331218	390094	334601	366261	351754	397885	392514	320341	388089	369918	343559	435754	373349	323179	301440	385125	323769
328.3091@6.69044	17794	1	1	13983	1	13065	1	1	16712	1	1	12936	1	18109	1	1	12187	1	16403	19307	1	1	9280	10969	1	1	1	15316	14083	21723	18785	21074	1	1	15794	19265	23577	18646	19333	21894	25978	21378	20889
298.2875@6.7806435	26911	28595	23305	29396	244500	16488	28814	22550	209579	27312	233336	24663	23178	27934	1	185759	40494	1	1	1	1	1	1	1	5814	1	1	1	1	1	1	1	1	1	1	57407	58438	55737	55196	51740	59416	49875	54054
222.0568@6.7623277	21924	27304	32874	53918	66595	23874	15366	18171	27277	17872	55865	57074	15017	22193	35031	45160	72685	58402	1	1	85803	19897	68902	52138	28214	19077	1	79103	29764	22459	19247	47593	1	16470	25393	27734	85814	30782	79502	33277	30228	101080	38815
400.2591@6.8189125	194880	195604	173802	175318	53600	44466	205039	169063	38527	199504	1	188663	177287	1	19390	1	16920	58873	57567	58710	52591	69897	63661	91138	40510	54200	62264	68425	54275	1	67197	52797	39443	11714	53853	445462	434048	467523	15505	449982	434020	480001	476933
370.0941@6.6654596	1	1	25052	1	27973	1	20231	1	25328	1	66856	1	29449	1	1	1	1	1	1	1	1	1	1	30306	24774	1	1	50504	45927	31467	1	27927	1	1	35696	56812	59702	50667	82599	44339	52202	59621	33103
352.1139@6.700052	128572	108102	101400	109190	127754	119561	113386	112814	127394	122993	126240	114975	109369	126261	122583	101161	116033	115597	93273	115749	136972	104481	129005	112859	106339	105883	108924	123416	111542	133471	112081	136553	119881	84967	129705	126305	129149	131799	126681	113292	114441	110264	105067
601.4266@6.685565	68781	72250	66020	12122	53876	53817	1	59856	42481	81513	66978	75851	61691	56790	23923	20992	63766	32235	36146	1	48594	37081	46475	37321	48187	37737	37798	49713	31657	8007	1	41283	45009	67331	48273	58681	62194	61134	56918	53755	51727	45428	751024
462.1234@6.7022195	11746	65221	109747	65117	32986	89923	1	74882	69942	77286	82968	63987	75134	76025	86643	111111	22774	107729	79686	83000	72848	53448	71182	1	18311	66171	54174	66557	75719	71024	69194	82647	1	55661	37108	114968	116149	139272	102157	104509	134187	27305	156635
414.0347@6.703904	205148	198685	182400	202309	222500	186825	202305	188006	204319	222593	194605	203912	185282	222195	222725	187740	182467	192689	190656	223940	235730	188971	217065	190807	197117	194387	182913	207413	186607	201570	190752	210938	214670	177871	199733	175734	199276	197844	228688	182781	189493	191235	183031
710.0858@6.748263	8296	96307	98929	114441	122364	99728	94264	96464	106005	119224	103192	99017	101418	8554	115911	94413	5883	1	93022	5876	112768	99794	113333	92293	98952	87016	6261	110753	91609	108624	89952	116134	8255	103897	114505	110105	108102	113128	5980	92334	97097	94274	93701
1308.8503@6.7079086	47997	52755	39665	47439	50553	47984	48482	43889	100596	91590	42219	47852	44281	46677	57567	82755	54345	1	101437	56398	1	48997	49128	27167	52035	90283	40667	46840	49175	51723	43112	46104	62936	30277	33735	88197	58362	92463	86021	58389	78497	80421	73736
735.5138@6.713228	323548	191553	1385684	1456593	141047	112524	287771	262111	501810	590047	1242614	400689	115550	207794	125102	294637	14483	1247216	355706	216951	1286551	285239	1069086	1211466	2005867	584351	1053872	136151	202889	168608	129573	141193	1461195	1233533	1380233	1501759	1498691	1530190	1471449	22640	1486210	1476925	1462243
718.487@6.813378	8858	124149	31590	134895	16516	1	1	1	15295	12033	19264	6999	1	4778	1	1	1	125800	1	1	130029	70960	18439	36734	194818	9728	20417	5025	1	1	1	1	150677	19684	131392	32013	33759	28991	44181	32150	160561	43068	137110
1190.7576@6.7571454	1	25954	1	1	21811	1	8892	19748	33736	40466	1	15731	4732	11679	19852	37991	1	6645	54116	21201	1	18362	1	1	1	1	1	23657	1	1	19270	1	25757	1	8503	22304	15638	17319	25467	25389	19306	19475	18503
1426.9504@6.7152796	46761	31200	79678	79062	25564	32329	36561	36166	64307	73206	74453	46884	23826	28097	16564	53660	37203	80077	61122	39953	85493	36532	67286	71300	117213	65533	68206	23863	32124	21591	22441	27459	97245	71748	83003	101453	92699	101078	100579	87850	93164	101186	99794
1431.9069@6.7048883	1	1	21843	21202	1	1	7390	1	20280	21150	20511	11068	1	5254	1	16659	10358	1	16813	10116	23842	1	23698	17719	33344	16694	20625	10902	7359	5611	1	1	25225	21341	22811	27243	28394	25690	27215	24018	25551	24117	21948
622.3698@6.734208	1	32330	20342	11312	1	1	27755	24337	68086	56055	1	34328	30017	1	27717	77063	1	1	56974	35528	8463	26229	28324	12365	19490	48755	5905	29594	29646	30969	31032	25122	37747	1	33849	41351	52098	51323	34319	42307	43420	30096	41302
1264.8258@6.697475	83014	81491	45765	8650	70357	65493	86527	69658	171232	165389	55986	80611	65911	76905	84645	136011	73099	50025	165660	6309	40919	6709	59695	38568	65339	140909	44933	1	72050	74097	65888	73632	77427	46665	41013	95172	6954	100623	100244	102500	99409	100444	94539
967.606@6.728619	5695	6981	1	1	6585	5967	1	6360	22646	11494	1	6038	1	7753	7805	16603	7108	1	25293	9118	1	1	1	1	3115	16900	2021	9911	7608	7635	8316	8751	4757	1	1	6181	6071	7853	5947	6052	7338	8283	5884
267.2564@6.731383	438706	400928	321699	436818	438302	470079	343756	430101	369358	464386	445781	456940	420328	407471	300243	332165	431299	371135	404226	450601	357073	389099	360056	399229	463813	361519	309906	317202	373099	518882	467962	496665	296266	289922	326963	708550	737946	708075	698675	690364	672367	682866	655250
536.2787@6.8440337	27998	1	1	31982	41747	42767	1	21431	51598	26331	54881	1	27256	1	57855	41306	51240	24918	26458	43717	1	1	42549	26787	42279	36396	42985	47099	39733	39468	36925	47500	17043	44965	42692	41140	39912	41130	35085	36784	38011	36379	30770
691.4877@6.740114	304699	176784	21369	1633306	123056	104622	253471	218053	446018	562071	1420460	394741	89773	193523	114891	295505	296192	16243	333301	207195	1463270	253190	1217369	1345952	2198382	516302	1165823	127250	197756	160990	120832	135043	33989	1348943	1567286	1678051	1618931	1637648	1610627	1628579	26059	1582499	1536825
685.5006@6.864111	19468	1	21921	14446	19862	17448	1	15691	8766	50931	15584	19285	4715	17933	1	12852	20327	19574	38030	8857	7562	17454	1	8954	17179	7989	13878	1	28500	1	18273	23593	8557	1	6269	23797	34570	24641	31012	23860	20096	19030	32507
1225.7551@6.780588	18626	19682	14969	11095	20058	14558	17516	18868	44363	1	16842	14356	16791	17093	18440	34319	8005	11577	44613	19429	1	21253	15038	10252	15911	37743	1	1	21232	19729	17939	19303	22166	12916	10189	26735	25820	26363	28537	26215	25630	26524	28143
1343.8545@6.7431965	29768	20758	57547	55901	20783	18732	24661	24907	45555	47156	58591	42566	16063	20805	21107	30510	26225	47980	37446	21261	62585	25647	48122	51741	81191	41189	41636	20660	20688	18375	16631	18030	67748	49312	54268	74913	73400	68795	66171	74313	70412	71004	68181
923.5804@6.745352	14711	15861	3863	51822	15569	12887	12244	8545	33068	22819	1	11329	14042	11900	16520	28165	13689	1	38036	18372	1	9884	6028	2104	1	25669	4547	15991	13625	12895	13810	15944	8562	1	1	15718	12946	11527	14836	12596	11758	12091	9082
1176.773@6.745936	121176	125104	89321	69792	116921	1	125912	117869	285427	254179	77892	108116	101978	116855	119004	221696	131796	72995	295137	133340	73542	117838	95478	69977	109283	236898	85885	109796	119895	125477	111326	113470	137733	1	65489	173456	177041	183420	176167	170413	14981	164322	172179
1181.7277@6.9111686	36767	34971	18603	1	35405	33420	32333	31122	76099	51477	25066	26938	27808	34973	1	56459	14479	1	81049	35036	38029	24349	32056	19698	49140	63878	19359	30745	31734	33127	1	31157	32048	1	1	51700	30923	40063	36540	52881	36560	51408	37618
647.9377@6.7566824	58793	38447	110133	123584	34509	28989	48516	44548	92078	95365	107995	57476	1	36374	29231	61209	49346	106096	76774	39703	114215	46548	98126	103372	172680	91405	96758	34117	38201	35534	30168	32105	140617	106230	116562	141304	139254	142972	138710	139833	132700	141252	140394
879.5541@6.71844	17122	20631	1	1	1	20736	4171	13907	41007	29808	3559	16509	15602	8183	20532	37524	17873	1	46705	24244	1	16538	1	1	4847	27274	4714	21642	19879	18108	2280	20948	11670	1	1	22511	16362	17551	18044	15733	16384	19498	18077
647.461@6.764299	271933	176599	1528863	1647080	122711	95290	214679	178357	426682	488593	1435558	338169	1	199658	104478	297729	284882	1369450	310091	200569	43423	219411	1255880	1395276	2177200	457951	1236743	123411	181951	164430	118253	127649	28697	1388194	1641226	1729868	1637893	1660566	1601015	1628478	49505	1591502	1553444
998.7096@6.1331854	139809	153000	208027	191844	149674	124554	157178	150194	15376	296492	181046	138365	132487	125012	133985	234664	154754	186560	18441	164526	173072	141514	174101	4419	1	6514	174519	127872	143722	142219	160664	133484	8228	181771	9140	323966	303482	10194	298123	299227	302694	9502	312611
255.2564@6.7325335	555223	1	401336	23846668	582300	786286	364313	917760	416806	527343	1	1	728854	607411	1	423441	544872	513577	402135	1	516336	498975	20053266	1	690261	554313	333220	630227	793063	498827	542872	817018	524778	1	1	935368	953775	617164	847578	1113683	905022	873922	1164585
520.3377@6.852393	42141	39317	180282	21840	1	1	1	41532	14246	6612	184253	14812	1	1	17753	61816	55093	151089	13882	42862	16249	51861	160272	161860	276377	56135	163052	1	69539	43763	1	1	168383	166807	213039	239378	242722	14744	236928	253542	233865	21624	232081
887.5111@6.6122456	4424	5950	4298	1	4545	3672	4322	5379	8195	8830	1	8209	3856	4212	1	8248	7171	1	11038	4906	1	5704	1	1	6364	6645	1	5807	1	5709	4383	3861	6765	6109	1	7700	6564	6508	7639	6471	7010	6865	6835
1132.746@6.7985883	148199	157662	112008	96888	150908	140440	157031	138639	345909	300442	93353	139126	128919	137006	145749	268839	150070	93486	363860	166805	82989	144228	112148	86845	146169	299220	103235	140109	151945	5664	136995	142606	176432	91367	84587	230313	217587	223464	222161	216469	223050	5761	216022
376.3192@6.836939	1	1	1	1	1	1	1	1	997821	867368	1	1	1	1	2500	744352	1	104010	1127649	1	1	1	1	1	1	767422	1	1	1	1	1	1	1	1	1	781564	672879	658193	949097	713163	692687	772797	666193
1142.679@6.9446373	1	1	5546	5517	1	1	1	5299	10065	3533	1	5317	1	4511	1	9265	1	7946	11249	6169	1	6532	9313	13459	14130	13043	5390	8567	5992	7394	5236	1	6623	8198	9456	14550	7168	8291	9719	7715	6103	6447	7818
1137.7017@6.769075	1	35263	24124	19302	31278	27235	32381	29891	78831	1	22645	30143	1	30259	32971	60027	34056	18576	78729	1	18725	32054	24015	19514	31079	63864	21585	31237	31900	32974	27303	32038	35417	18594	20375	50738	51190	48469	46706	46995	45284	47392	44075
826.5416@7.1566677	1	1	237600	270366	1	1	1	11711	29880	30099	234822	14234	1	9999	9911	18850	1	6311	4219	4893	240008	69523	1	7090	361133	120140	199993	1	1	1	1	11562	273430	1	9231	320189	317909	12988	314004	11866	305259	12369	275897
769.5855@6.7341013	22687	25458	14354	21232	17754	12692	9824	17235	22720	21628	9381	11844	20137	9092	26366	7753	18660	8685	34531	7296	18388	11904	10830	1	11699	26820	3275	6002	20705	18595	11477	11834	9489	8180	7130	15076	14280	16244	17568	16395	16070	5796	27504
1250.8448@6.7611365	222776	149172	430854	1	114259	109316	179962	173971	350571	359217	407471	229820	1	141018	102891	238150	188688	407023	281263	162381	426820	175665	367425	387100	653232	338912	12076	128280	154737	129704	109978	116589	524896	402791	438291	520109	522401	552830	521247	9620	531092	534287	524274
1255.8011@6.7841067	62011	35276	110089	122938	29107	27876	42792	41412	85791	92481	97403	56512	24941	38810	25918	56431	45956	106729	66664	41113	117427	44077	92419	101630	161419	83639	91669	30531	41859	33181	27655	31335	139894	104715	115411	136767	140799	137812	138043	38152	133596	139817	126062
1189.7928@6.7882857	1	1	7293	21842	1	1	1	1	17118	14153	172837	12810	1	1	1	27116	12111	20337	109194	8755	175104	11167	20091	20813	31853	136245	19085	1	1	1	1	1	202881	19715	174049	26612	27492	198946	202576	25474	20683	200127	194594
835.5291@6.7442017	20776	25213	1	1	4992	25817	19020	16565	49454	42031	6663	18877	24335	6602	26417	38854	22552	1	2874	25016	2454	19988	6511	1	1	39024	1	24486	18368	23184	1	26051	12252	1	2186	20525	19627	20345	20757	20884	16145	21471	20537
534.3169@6.7821465	75577	74728	35083	27525	77845	80468	69413	66301	174600	158435	33282	79780	60949	73822	76384	143510	82679	34554	175782	96520	27951	72503	74424	27707	47326	156001	65023	70771	71570	68154	72495	70301	78276	25509	1	91730	95825	93440	94197	84170	92363	89579	86210
1088.7198@6.7842536	176383	188884	121170	105978	167116	166970	184573	156324	389416	346070	109114	168472	154108	171216	169017	319654	180235	114082	422988	193899	88251	172171	137998	93003	153860	354568	112602	176290	177528	178506	167180	171416	206687	96089	94425	257358	245437	245286	252783	249788	242790	246837	242246
961.5813@6.7948337	1	8194	7084	6717	3090	1	1	1	8094	7423	15017	1	1	1	1	3353	4477	7767	4440	4037	6153	1	7177	7655	11011	10698	18163	1	3215	5819	1	4563	10844	9662	8794	14151	11092	8885	14646	10312	9858	10316	8399
1093.6757@6.824485	47537	51863	26483	29183	47795	43903	50414	44606	116616	91581	24156	43699	41731	44584	49345	79414	51139	29438	115081	59158	23362	46840	39478	24871	36832	96762	28985	48966	46997	50489	45673	44496	31129	21725	21798	70756	70271	66795	71465	72323	68401	62866	68025
953.5916@6.786088	17291	22512	5984	1	17296	20802	19551	17885	40963	33632	7632	18354	21055	18852	22881	37246	20546	1	48126	22037	5445	18606	9076	1	1	32961	9625	23254	20739	18728	21659	19698	10397	3661	1	21246	19611	19399	20628	19139	19819	19850	18141
791.5031@6.7675657	21304	23128	1	1	30700	22583	25664	23164	67356	46650	1	20039	24030	22747	25698	49713	24928	1	67168	24594	6160	21404	11316	1	1	46124	6798	28448	27070	27657	3510	22457	11933	1	1	23960	22277	24511	19281	18957	24575	19023	21044
332.2926@6.8545356	88985	1	101026	671677	25970	28138	91016	89476	992275	179791	82023	37768	85021	101648	95569	935865	115692	99452	916851	105407	89422	86908	140021	1	114458	916206	97731	95848	93936	620331	85408	87501	110563	474804	77838	131612	574352	609467	680362	599759	116035	112862	114145
1044.6938@6.8005447	191631	195508	135178	100250	179161	174539	209631	173058	449190	379662	118464	171238	160196	172716	197371	343021	192592	114279	466995	205334	106970	183216	144211	100280	159000	372903	128424	187836	197092	192275	177383	183618	227949	111085	108041	265203	275157	270809	266403	260988	263333	259660	267608
1167.7491@6.803261	85728	58389	176915	202774	43844	40210	71873	66345	141572	151622	176753	86328	35131	55821	41555	83131	75824	173687	109864	63238	194635	75689	160810	158741	273682	146251	147097	46248	60572	49180	42485	43992	237205	171724	186372	230073	209215	220900	221613	213507	212758	219336	211778
1162.7935@6.803701	397515	262039	782559	861309	233906	199093	340605	303407	626382	631356	723346	408781	180676	264849	183625	396112	342333	728755	486091	279322	832841	313018	668064	718287	1212655	590372	660117	233618	281574	244813	192000	217781	945625	731440	787956	993022	965567	942394	991356	901336	909439	928829	913261
269.2717@6.738841	1	1	30309	34371	28321	31131	1	28122	25910	1	15252	33495	8247	25256	22275	1	1	1	5466	7406	27039	28955	8245	1	34662	27148	8195	21832	26790	32772	30830	6525	22591	21932	20701	45345	40012	39930	37308	41754	37927	40493	39094
296.2719@6.803229	1	33487	33813	35962	343528	261476	44702	29716	273732	1	65219	33247	32782	298672	1	275210	297316	1	1	1	10623	1	1	1	1	1	1	1	7931	1	1	7317	1	1	1	72050	73897	63660	64597	68289	60715	59253	60177
1000.669@6.8060737	156239	40522	114471	92461	153565	141747	180019	145268	384233	307611	92324	154914	135452	160400	166285	299492	26750	103354	411423	183449	90198	153862	124863	68680	140778	319849	113921	172393	161459	161879	148096	179691	196677	94584	119390	211247	197948	205036	194299	201271	198126	195143	192487
1005.6223@6.8147717	51671	48560	30770	28900	56966	60330	53454	37353	120166	88247	32149	42559	37333	43403	49296	87280	44340	25952	106765	52157	24732	42701	37212	22019	41125	91714	29464	48098	54314	47884	40181	49604	61376	30214	21727	62484	66989	61370	58158	78454	56069	51905	62872
1118.7799@6.8821187	589367	434403	1	8458	293745	256453	503152	471682	817134	992880	1	583386	211097	13681	218190	607482	469026	7127	759549	12217	44284	495989	40412	39420	7262	937868	8416	290869	397404	336151	274553	230985	20168	51828	12396	69326	58724	71956	35460	50074	59308	42144	28336
873.5303@6.9535775	22542	16678	16367	13583	9194	10808	14913	15607	9646	9864	12943	1	6032	15359	13181	20341	3543	15300	23875	16316	12774	17967	38636	11320	20640	10183	9723	1	19081	13939	1	13371	14850	13387	13287	18408	15046	14895	13881	50056	14564	10652	51563
865.5418@6.8180833	25048	33281	1	1	1	29767	28680	21606	78984	46874	1	21025	29666	25651	30431	57166	26223	1	92356	31970	1	24346	1	1	1	60658	1	37096	33351	28167	27178	32168	1	1	6479	26096	27766	22213	20565	26541	25326	25397	25175
983.6386@6.8196683	52304	51816	31166	25063	54233	51279	54415	50070	137564	127210	26017	46236	39399	51120	51609	107944	55564	24537	140407	59151	22720	53894	37339	22133	44703	106902	31905	51261	51881	52252	42134	51462	57027	25403	22789	90036	82213	77969	79354	83946	74704	77101	73475
564.3636@6.8246145	1	19571	112943	127013	1	1	1	11028	38396	37751	113760	1	1	1	1	24121	27098	96378	24392	1	104347	18351	98803	109820	166912	26608	103379	1	24371	1	1	1	106092	94702	125957	164378	153160	156728	157316	151473	146356	146968	146653
747.4768@6.8108416	21455	23512	1	1	23783	25362	22589	21616	71694	50017	1	19340	26579	18397	35146	1	25865	1	73526	25274	1	23215	1	1	1	56047	1	27462	25559	25610	27471	27828	13891	1	1	19718	19181	19024	19427	20763	3121	18076	20286
490.2908@6.8233213	94229	86715	37193	27707	86553	81527	87438	78937	224870	199314	32180	94864	71105	101179	92397	173708	105025	1	211255	113546	34753	86898	84848	38469	56836	172119	80180	78263	85872	89113	86424	83052	104129	27964	23854	121959	112445	116866	114563	103743	103156	111244	103909
956.6414@6.7854247	114387	102470	85304	58380	83042	97102	118908	99413	232772	177520	58032	95023	82242	118197	127432	193518	108583	77935	221324	104294	70168	104177	87778	59421	12140	202898	103493	103508	109489	91082	14024	88070	119476	77464	74539	99921	113692	29479	13940	114455	91972	118215	119991
961.5962@6.8655605	30786	31038	24409	1	33220	29684	35523	26720	71786	67058	17443	22282	25044	29231	37353	59833	30582	6242	80852	6034	17216	33771	25211	1	24504	62924	23706	36122	35053	30081	29119	27038	46869	15817	17016	31798	29491	32206	34369	33541	33207	30264	30161
222.1988@6.8441606	39774	45512	39153	45545	43107	43333	38828	47314	23845	46562	44697	44208	38570	43312	28313	41620	38019	40915	46410	42122	21061	34311	39167	38147	45657	39541	34657	17723	1	59223	43593	46220	34946	36426	36196	61293	36197	72960	55072	80539	71985	59635	379690
180.1515@6.8435645	228870	1	51676	1	74008	60718	1	65653	20140	76016	60920	66575	61657	66804	1	14753	56505	56123	220406	66370	65517	50891	215078	54662	60865	48548	41046	185626	53210	81092	61335	86344	50943	51707	52077	340321	98610	107370	92977	83498	92280	88054	100747
771.6013@6.8455167	338837	366371	383509	346249	145828	155749	365070	330721	155004	328418	144810	345361	354561	151220	132461	160574	156766	160056	148118	157586	169599	197294	161708	125245	148693	162686	144378	170252	154400	156439	157415	163814	156456	164515	156180	198741	192801	191294	198197	193706	198161	197698	196118
426.1951@6.836308	48730	51692	36719	64285	54877	47174	42036	46897	61640	53661	52139	47228	40229	48248	47515	39793	42491	43887	51199	61535	63896	40111	49756	49842	46103	44173	43207	53253	42242	68889	38698	68093	45938	35924	53828	66501	54573	68982	49740	45375	44293	41304	33228
939.6132@6.8395257	100151	106280	60421	53595	99200	89785	104404	89499	254393	213712	51930	90327	79101	97109	96601	187129	101815	54645	267518	114757	42388	92663	76999	45131	87296	11232	63379	98466	101519	102599	93495	99686	117152	49877	46192	140152	143608	133974	137057	138383	134893	144413	133295
365.2242@6.8402305	192308	136589	125468	164080	173943	135793	129386	134684	160906	160250	153607	154819	142913	152553	149329	226664	135433	124333	148206	164842	144960	135451	168264	134531	158939	123175	123052	150201	144388	175189	144575	135308	135395	124764	140221	176763	180386	178266	173364	173001	155388	167077	142003
600.4919@6.828296	205584	160874	130018	170727	747768	43971	153452	144874	644638	170907	631575	178819	145824	599554	109657	575207	573410	113682	139178	142143	126723	122381	125990	124963	126070	105695	101976	122390	115560	157779	125422	114321	109914	88689	113514	283578	285385	268986	281189	259853	251165	240957	236801
574.4057@6.874127	137724	149328	167325	203813	140134	135999	1	137308	152429	51560	227273	122384	103643	114547	84259	129308	206617	1	87617	92547	1	133166	183860	1	251156	111610	108539	119502	145175	125585	118597	5582	1	151244	196032	167753	266589	218726	243303	230641	217613	176238	185615
360.2462@6.838026	253944	185473	188274	219009	204737	130426	191445	181168	196591	220449	229814	203795	182439	199242	217483	151954	193518	179498	191247	224781	202514	192495	213541	128534	192220	167195	181408	218927	194191	243555	186871	185069	183334	162689	210161	202567	165706	146973	215747	138803	172980	156562	184746
679.4721@6.841624	77816	69362	35325	55760	77719	73612	64170	70433	51486	94564	77639	87514	71621	75299	73562	51458	74135	43538	75816	85196	65677	54219	53568	69132	82006	65480	36321	61501	66473	95539	72798	93929	56697	33699	42867	125144	110602	117751	121686	116215	103363	100203	89836
944.5691@6.8419714	18651	1	1	1	20423	1	1	1	44757	43405	1	1	1	1	1	31502	16115	1	55611	19957	1	1	1	1	1	36786	1	1	16462	1	17818	19240	1	1	1	40999	40076	40702	38543	36978	36246	37283	38775
239.2612@6.844063	76247	71880	57707	75428	78440	81980	63027	77175	68266	82177	74795	78510	75804	78465	57312	60740	74181	67853	70458	75723	67696	74544	72179	79527	80585	71574	60052	61416	80379	83993	78889	84219	56796	52213	59828	104896	111693	111078	103597	110977	99904	101242	95825
211.1938@6.845514	206014	195642	163877	208909	207545	234782	181047	221816	183788	215125	201889	213119	214046	195565	151081	165532	202804	193553	206116	209462	178482	189145	171739	195369	213132	188535	167011	166113	185087	227656	229213	226616	151551	152049	164144	291503	303147	300431	289255	307365	302243	291179	39500
707.4676@6.843016	108058	89663	70788	135258	100506	107426	86460	90630	96690	128792	116009	113428	102239	100439	79803	58197	79294	78216	114253	116716	97773	90691	89648	107001	120875	81253	83220	80444	92666	140273	86807	116557	81393	75635	93580	165580	178187	168814	158945	149177	152119	127636	117962
337.1916@6.837979	262664	242157	208407	272247	248887	253488	245379	251576	249295	57955	33596	274786	241680	42041	221324	195458	234861	235792	44797	268446	251999	237016	241461	242236	280156	230381	218679	246986	232797	301884	261224	280286	209014	186290	226347	42753	345680	70854	315241	58000	322415	296653	293730
169.1467@6.848502	102008	80252	16634	92088	88693	95472	75946	87473	85530	96597	90244	94203	84108	77725	67901	68243	90810	74029	81354	92912	77906	77499	81875	13483	87819	81255	64201	1	80580	97776	90759	104544	72386	65470	85853	130014	130336	121903	133915	118245	117803	17496	113863
183.1627@6.8436894	122426	112218	112441	126060	123461	134215	98422	121411	104897	138693	121152	127473	111786	118541	88668	95716	114010	101129	114533	121487	110650	120505	113818	115160	129304	106292	90097	104775	112924	133769	125881	132785	91631	94906	105475	173163	192191	171935	178401	167737	163694	164613	167425
881.7633@6.844133	85100	53036	41540	75594	56436	62484	45724	60391	50211	75653	63700	76563	54492	51389	38084	37409	54491	53398	1	73157	54802	47104	49609	53989	57184	45836	40654	44485	65247	79162	66496	50997	43407	39336	46166	116345	111125	109331	110661	87916	113568	92815	91611
393.1878@6.8478804	55635	73775	59674	61858	60921	68440	1	63823	56355	64766	45168	69859	63640	66054	43372	1	61106	1	67786	55038	34990	45762	55193	58904	59988	47247	48441	1	59680	61468	1	80020	45608	1	46561	102480	75805	81092	77247	91830	81221	81228	78917
166.1361@6.8444514	81677	1	1	59871	1	74728	1	60392	50101	59995	72682	62028	64759	50528	1	44698	65400	1	1	56700	1	1	1	1	61488	52711	1	42990	52940	62399	73152	1	1	1	1	79338	82456	102504	79898	94246	90208	86304	99404
246.235@6.786449	1314760	1216868	1023370	1	1307025	17161	1098508	1334032	1152127	1366772	1285060	1	1299234	1213204	952362	16240	14389	1150397	1232279	1309842	1087665	1167619	1101859	1242506	1361181	1123040	13931	994109	1184731	12294	1407172	1441150	969213	943422	1033147	1831481	2002234	1983660	1894797	1957803	1941736	1847921	1864531
225.2095@6.836096	283351	264023	213313	281613	270873	302695	236292	277876	250252	291713	292604	289140	277911	262449	211752	221697	262071	234555	257057	282104	251146	253070	237988	260542	290459	232538	215681	7611	251900	308681	298869	314204	215234	203364	225754	389037	414107	412146	391548	397136	406294	386610	377242
197.1781@6.861031	20645	157664	132344	18781	175309	180305	141578	174077	155654	190343	174762	27733	164639	168084	124716	23068	159126	153252	1	180084	150871	148790	41611	162645	20606	151041	134260	1	159006	189356	185770	192015	130384	130194	141715	28611	253819	245833	233839	240082	237673	41702	39191
208.1836@6.843618	58329	61857	55640	27008	57955	59855	52872	64824	59581	66196	70993	75772	63215	68910	57858	43270	68036	47638	63009	61286	61490	57494	31157	56321	64220	60218	44648	64044	57373	75705	85215	58664	50148	41373	68168	95791	137577	95271	87967	93139	90556	81324	98345
646.4959@6.8438983	106060	76274	51809	85315	85773	80930	69355	74874	77512	88463	91490	89700	73260	68735	56871	50456	73395	61996	83353	89436	67335	67342	77243	70897	77910	62299	57777	62683	72993	89760	82188	65401	59775	50222	71154	121592	117691	112902	109731	108423	93751	97430	84428
303.2543@6.862312	1349290	1228737	110039	1294999	1165668	1293101	1102578	1299964	1035543	1392940	1176051	1394493	1272121	1098850	87402	72313	1070549	131304	1204819	1376242	139769	1182491	1103659	132222	1320224	137900	91589	973231	104762	1534600	1436734	139093	918822	874354	1063983	1938604	1982701	1971441	1877768	1914976	1819686	1807788	1752456
622.523@6.8397217	32194	22564	1	22291	23719	1	1	1	22803	26559	26019	26336	21207	20616	18747	1	75735	1	5336	1	21009	22364	1	17996	25633	17491	1	1	24945	31896	24323	1	19266	1	19642	42948	35741	37307	34744	35252	29692	25032	25322
239.225@6.827079	224023	205096	178953	224020	249039	238113	187685	225638	216815	229521	217155	269117	223830	214900	195118	207671	242876	219755	232922	222428	211470	197845	224965	242803	263617	191111	173046	197096	204337	38510	241084	273022	165427	193735	205429	323010	336069	324821	361273	334232	328733	321092	70569
562.5448@6.844849	4785841	4543785	3473849	4710167	4670592	5202066	3745480	4880872	4009514	5200487	4658881	4955883	4816053	4226395	3144452	3318400	4518574	4121908	4509360	4978743	3908286	4152564	3904528	4520256	4829946	4000088	3408906	3494459	4212363	5567265	5417285	5439966	3101914	2994228	3580805	7941721	7862704	7539273	7536064	7398068	7186102	7343648	7044504
899.7361@6.844976	122043	106430	83603	130847	113455	119109	93372	113003	98687	139445	119639	128468	108979	96767	77781	66587	102387	99934	114922	124953	102755	105495	98942	114347	125690	98101	82322	85360	92598	149126	124839	133998	83390	1	87442	207960	215467	199850	194264	192450	184419	176310	172245
194.1672@6.8253536	55653	19809	49195	62743	59633	69038	54515	57996	59583	64169	67174	61753	58076	50134	1	45222	53841	21518	54428	48948	50527	48753	43826	53786	61982	50027	51573	55941	18535	68231	63804	71064	1	42167	89147	92766	40183	84823	81138	82547	87730	85510	77789
389.1909@6.8449435	228450	224987	165265	197759	197683	223720	258549	218210	211109	228365	195412	252481	204511	230270	187823	181697	227472	211188	239813	230501	190873	249358	222991	208179	261275	202395	174415	233334	206008	229668	291404	221812	181910	196260	184042	296217	313763	268714	262508	298709	280933	276396	270905
1181.0085@6.8441734	99854	84028	54576	97755	89951	101242	69505	93630	64551	110694	90120	103088	90651	75915	1	56403	79643	82898	84711	106599	69783	75769	69495	92679	99519	84859	1	1	76320	125165	111172	128923	48680	52115	63225	213815	204933	197342	194468	188821	209790	177512	166699
463.2268@6.8469915	59746	45205	36282	64236	67107	59619	38510	57156	62748	67980	72264	56366	62915	58810	48153	54016	57751	49606	52001	59227	66312	48811	1	41539	66450	52174	49987	55370	54746	71799	42789	73441	44584	46742	58917	81982	76415	73855	77595	61004	71320	50192	65222
579.4168@6.849111	63205	44380	15526	67466	57699	20953	43626	45657	47923	56938	58043	54296	48830	47165	145909	43521	42837	42025	45311	52161	61240	52146	65012	41712	72629	55655	65475	48889	54468	51224	44028	48834	48994	1	85621	74705	63754	70657	58456	67177	8391	59814	58712
662.4591@6.8548055	274794	232303	189460	243359	113780	194992	176181	166452	109893	195523	271744	180474	134369	179643	184843	1	256938	113454	194645	211193	240644	202888	231478	193549	224349	193071	173348	90068	211905	183221	196372	303189	120062	203878	242597	174900	381566	362160	338890	351878	337553	192937	254646
618.4327@6.865015	103816	84625	73300	151607	90228	86701	66395	74478	134306	123184	89205	133037	79581	98657	46222	3473	133882	125275	74393	92568	149452	80245	143510	135931	136938	98495	60645	603507	84762	98106	94290	126319	1	610219	87493	186048	218635	161989	164621	148583	192311	150564	99488
900.5426@6.879506	27442	28085	12264	22236	26567	24021	22291	20707	64445	57816	1	22613	19878	21515	20203	48628	29478	12347	76412	34335	1	22521	20043	11253	25136	48096	12287	23144	24636	27449	24648	30963	25957	9582	1	48425	52408	51262	48561	49632	48382	47116	43635
1216.8608@6.852511	17130	20891	41326	30419	15211	1	16093	7866	34726	43235	24363	1	9045	13334	18457	32668	20930	29574	36901	6123	28186	21129	24254	24912	8268	33659	25226	1	15208	1	1	10693	54386	22686	28144	29994	30356	41239	29788	35204	30411	38747	36439
895.587@6.8508997	170985	172589	106307	96839	155716	4137	169381	145270	425114	337365	85446	154941	140523	161129	168235	314253	176208	94965	436062	188809	77114	155148	126075	74839	32800	362383	106046	168012	166223	167186	147942	161911	202258	91680	78870	232279	229756	230070	228996	226089	217884	222829	222233
517.8244@7.346569	15777	1	10326	1	6183	5953	11633	9466	116046	113749	33893	15395	1	11161	1	1	11971	26052	1	1	35236	9369	22353	32891	48960	17654	26330	10193	1	13628	7651	6678	32000	34627	36887	31939	33789	34039	34228	31724	30047	3967	34829
945.7333@6.903001	19499	15343	1	1	1	13193	12915	9000	12512	1	1	1	1	1	1	1	1	1	1	13087	11438	2006	1	1	1	1	1	1	1	16280	1	24627	1	1	1	31887	35374	29849	27699	29804	27297	24841	24041
1172.8365@6.875032	22331	8472	50777	42144	24535	7645	28119	31141	77176	61088	42240	27914	19720	31097	20510	65238	28710	38760	57417	41975	42414	33025	35469	38015	49527	59135	44554	29479	33886	6816	25443	21751	63366	35996	47418	48315	48367	61236	47281	57074	55189	53140	57161
777.4893@6.845705	41371	42891	1	1	38117	37535	38922	8839	109339	71806	1	33242	33117	34636	47049	74810	30068	1	101351	40432	1	38479	1	1	1	83012	1	37974	40097	32630	33913	40897	1	1	1	38253	35271	41486	9314	41902	31878	6627	39247
649.4974@6.860233	47403	31456	24514	40045	23351	28453	25758	29036	28823	35859	38013	35829	24329	26254	26014	27603	10498	1	35325	35036	35538	29468	1	1	43068	28288	23166	25586	33732	36804	1	33882	32775	30571	33619	49157	54876	52724	51822	45727	44920	45196	38770
446.2645@6.874521	125634	112156	62818	1	100760	97953	109078	105914	276463	255230	38169	122764	90389	120393	97372	250881	144295	42649	268671	134539	51469	114947	93586	42066	74849	231238	96317	100507	112493	110744	104773	111096	125590	1	36447	125696	126199	126337	124895	124800	128720	123595	124378
974.6164@6.8712344	37130	19174	56344	81630	1	1	20858	19696	52948	51948	67304	30498	8495	1	2925	29806	31087	63988	34061	17746	21756	21747	52678	63888	144178	42647	49590	9880	13838	15798	1	17674	73785	73202	59598	148813	144418	135427	132567	130733	127628	129599	122738
695.5005@6.8823996	95143	38043	23214	27967	71684	26825	68329	70062	25154	134370	48716	79973	86437	73717	24945	28247	42018	26522	30805	45533	26535	25814	25963	30657	56927	23532	19564	53483	111534	34205	83840	82164	30021	29144	38743	86595	100585	96387	93258	98342	103014	84520	82605
879.6136@6.873782	12254	1	34331	34332	1	1	1	1	22466	22324	27598	15265	1	8564	1	13569	1	30231	9209	1	32808	11077	27567	27039	46568	23899	27052	1	1	1	1	1	39056	1	37313	33231	30195	31303	28644	33032	30529	33812	31460
969.6602@6.897119	5145	84672	302177	327401	49999	41726	115093	98748	218487	209705	1697988	135946	44556	72487	53210	131519	127216	294175	140989	81676	301775	98317	262143	278323	2544741	214981	237101	54629	84738	65063	53283	62850	2197915	6631	305875	1984575	415527	6778	1821729	415867	410172	1818833	1769923
1128.808@6.879917	27399	29832	56529	51539	38191	1	43317	39283	73693	77354	47581	31878	27013	1	1	62968	28349	49023	63213	41144	43527	28471	47804	20228	71737	64964	51716	32908	34596	25291	26465	15119	78360	53034	52114	73894	57676	72743	57466	65952	62939	64014	64544
990.5906@6.927303	10967	1	25091	27129	1	1	1	1	14594	22631	17268	1	1	1	1	11994	8681	15638	1	1	14693	1	4577	12746	37527	25118	10249	3610	1	1	1	1	15493	22210	15574	33403	33821	36927	36246	36195	35619	32292	33683
856.5168@6.872538	34556	33435	19838	12989	36229	26029	30555	23756	77665	59638	15229	26264	23477	28119	27411	55794	31808	15119	83601	32884	14912	26084	22757	11854	25679	58598	18966	28084	27054	29129	25739	35432	6576	14899	14407	49054	56305	50786	50847	49812	46483	51298	47720
851.5607@6.897558	234441	234009	160399	110626	223439	214417	15128	206287	580528	481771	130893	227157	192788	218792	230161	418369	242520	136570	611095	267464	113588	229983	182621	117162	38808	471970	145631	206807	238500	230061	217108	172496	283202	122511	122515	337765	312307	318554	329102	320631	306215	297274	291371
979.7732@6.9161744	44492	4021	10537	22622	1	1	1	19625	28560	12585	21497	1	1	15163	20562	24668	30194	1	20819	24440	16254	1	1	1	38473	17172	14711	1	14096	20723	1	26987	14972	24932	15152	47209	41130	45991	45597	38884	34977	34392	30445
410.3547@6.9557176	296009	295366	332837	341476	195313	190898	339545	305268	185260	348052	194671	21033	12745	166341	1256106	174720	170938	128993	138584	123067	125870	161659	132962	110788	113595	158258	1	33439	36841	9152	134324	124840	156999	33125	146852	202658	213138	20697	20274	194736	172798	182948	182115
1084.7834@6.8534913	1	49173	24087	68751	32526	1	44990	1	80809	91775	68473	46162	39124	1	1	68065	1	32382	23428	45508	17865	52304	13807	13353	18914	84612	31619	42258	43789	41214	35675	31031	21833	1	13749	17333	29113	82457	16284	20889	32271	22017	30626
709.4709@6.893304	49186	43907	26642	1	31623	1	28802	1	41686	1	32901	23985	1	1	23733	33670	45524	20308	1	1	25029	1	1	1	23066	28344	1	1	1	1	1	48869	23627	49107	38950	55050	49940	42985	24556	37747	36600	46623	32457
94.0781@6.9365234	38724	29678	25567	45116	18806	21934	38209	29632	21352	38128	23145	33218	10417	16506	11309	16054	7706	30437	28803	20730	24794	1	50996	28869	30300	25793	23030	33760	20258	27122	19090	35634	25184	30720	17823	27625	29358	26754	20610	30286	24404	35065	11331
432.203@6.894332	141403	134797	81845	63140	111088	93627	110453	78641	146126	68067	159661	109946	83661	107472	102879	132064	137411	82478	105175	112828	109462	101106	94952	101361	111699	88351	91351	88963	80388	102294	70021	111820	111827	154164	94230	113315	102459	103635	110462	100555	97837	98434	96951
330.2771@6.8539386	59860	3153320	1316958	1271241	46048	1489318	1900909	1410451	1812957	1361316	53605	1796351	1472031	40642	83254	2861909	50321	1720440	1731409	1373179	1742971	1843519	1693622	12193	2798510	1740784	1573529	1448083	1413484	1766002	1321717	115985	1799846	2821478	56149	101849	2782364	102883	2782177	2825230	102605	55995	2685804
698.5022@6.893611	242060	171058	85061	112100	102179	99255	131442	80640	129695	92075	114336	100185	81917	104254	104021	185662	178626	101657	129346	134713	121069	135206	157522	97488	167526	98276	93937	115069	89768	104678	89096	154248	111815	168997	128224	213611	200624	163452	166743	185980	142810	160284	184407
256.2408@6.8954167	214042	199919	19936	33933	25098	24732	126472	21166	136425	37428	27502	47617	19637	107054	111175	148562	164407	110551	114188	123909	39849	112412	119356	22021	167353	28526	27147	32558	36267	129516	18093	46406	130712	205053	43948	50798	163068	37590	162580	157941	136978	157252	179760
713.466@6.893171	327102	318747	125986	229291	141057	113107	199114	128681	175595	105574	197557	209432	101512	163751	192916	208469	310406	175264	156422	159542	219479	179649	184007	161973	302265	129750	164743	179293	105286	161798	80449	312220	220509	286163	210780	293861	280474	300434	307140	250444	260992	227442	211222
1028.7805@6.8932147	158190	115019	38308	47470	36955	42591	57781	54552	62929	43737	55173	63056	49753	39546	44392	93703	117995	56343	54588	53001	54328	60218	55424	39690	107676	54190	42878	44040	38800	54289	30896	88964	63842	112371	57194	103257	108858	108400	103030	94704	88351	88296	82388
527.1478@6.8950024	42444	43472	23517	28516	26787	23532	25802	21061	30006	21351	28798	31907	24261	27102	33904	41636	46127	29234	35963	27551	46847	33106	28690	33013	45718	33577	24625	30444	23430	32438	33897	39885	30164	36981	42149	35562	36373	40561	33875	35389	34857	38789	36130
468.2517@6.8953056	147090	152772	90044	140143	128037	87512	99565	84178	154782	121240	125341	110293	89076	102121	122982	145599	154688	98972	122518	125317	126882	96713	118515	115162	159572	111574	115757	126704	97124	132154	79489	172126	142392	97953	154946	194380	159323	143933	143185	121833	117761	126985	116991
139.0612@6.5469427	165713	48645	55809	66390	188053	1	228752	74321	109344	49473	104413	133832	45141	104954	144450	106160	104278	115047	74629	175786	119159	103620	319939	217339	148531	109511	1	147975	109776	41381	107907	138525	111990	101119	63624	106538	91306	237248	88765	83460	93153	103062	103908
722.4795@6.2245235	37754	44312	50382	51730	44708	38820	60754	37914	37895	1	46010	43354	37257	38726	48460	64703	42035	48209	90254	45438	57372	45870	45226	39384	52481	75349	39742	40515	39438	46960	41258	40264	52948	43238	44437	74133	67149	75316	78141	67498	71736	69046	52753
835.5874@6.8305526	12649	2297	43071	49544	8416	9212	19302	19548	29341	26066	43436	3156	1	9092	10110	28333	13711	47571	21425	19605	38545	23069	34384	42856	55885	29164	37939	5808	10044	7516	1	1	47107	34933	43357	46560	43290	39288	44130	40878	3529	40685	43463
769.4309@6.9158688	67906	53669	22942	29198	1	34015	1	22753	40794	1	31722	33482	27919	33913	20822	65539	61235	27575	1	27818	34842	34618	39394	26769	49186	9090	25812	34968	29943	45635	1	71093	44191	328866	37547	82895	67055	52011	59119	52916	53450	50590	49707
925.6341@6.9013267	225625	137365	524617	897589	83230	67286	183474	142702	336370	345243	497546	223990	3517	123447	1	7787	290425	818439	222529	5384	557566	167693	677330	744408	899301	353261	665046	87978	123611	99024	81897	102077	624171	567967	542112	1037273	717709	708444	693880	716507	987493	701908	680234
414.23@6.8951664	206294	137419	82342	119686	87100	85112	135772	94411	148179	107577	99242	102246	81450	93174	115586	132516	158879	90119	99185	124428	109459	105055	108917	92556	136639	108420	95313	123036	101127	109207	79581	115483	134421	122531	120918	151110	149219	153227	132091	154067	133573	110129	97056
1040.7542@6.900429	49829	49190	79696	79546	1	1	1	54761	107083	98749	67577	61720	58501	1	1	61264	1	51761	101944	53115	53420	49094	66341	59926	85649	95886	67398	43063	48613	38922	1	1	95637	1	58790	82634	90918	94374	82634	82145	88741	82359	81959
930.5902@6.8959494	51673	24027	65336	76021	1	8394	25034	20681	58264	44115	66852	31846	10287	18887	13800	30423	29699	70868	32902	16613	72844	23272	68029	61391	1	45508	49676	14579	14575	12582	16281	17192	103586	88171	70590	128916	135666	126320	123904	124560	116766	119742	127224
812.4905@6.9028306	37896	41408	19081	11942	5184	36167	35487	26215	82086	63863	23778	28408	28367	32348	28103	73237	37573	17039	82256	36338	17293	31081	25746	16562	30905	64989	17066	40194	33202	33866	3435	41317	5982	17011	14344	54423	55384	52940	49176	53478	47947	49516	53617
807.5345@6.9038486	305354	326374	201795	160102	257227	288756	311530	227497	731130	612105	158078	292495	271858	289407	287340	537971	271383	158212	742102	342023	134159	303204	206157	1	267743	574255	221766	314711	312767	304135	289644	298857	377772	172644	170183	396395	421306	417789	359528	431937	410400	410696	411261
615.3986@6.8598933	39201	40645	1	1	9587	46005	44269	18045	98598	65893	1	35890	50974	3834	56166	71596	49179	1	100569	52229	1	40430	18538	1	1	77965	14878	51764	45727	43269	42814	37565	1	1	1	32625	8372	24421	27299	32294	32071	32463	27269
1454.9445@6.9075403	25971	27001	20723	15805	1	21146	27824	21281	49537	1	19421	22562	24279	1	1	42009	1	17525	48865	27375	1	27649	1	16679	25161	1	17028	28112	25560	26926	21788	24531	34787	16156	1	33216	30117	30405	31527	29000	32431	32662	32682
979.7011@6.9328084	11572	15694	6840	12623	12114	7623	13421	7412	19877	21337	11856	11145	1	10725	8827	15056	15047	14479	21610	12355	17259	10952	13985	12195	20738	17653	13826	9618	11950	8388	12058	12940	1	16001	15593	21543	19699	21830	19940	20892	22925	18529	21167
773.5531@6.665276	17293	17548	3480	6955	11609	1	6129	4692	32067	7686	1	4560	30292	4652	13478	21626	15513	4874	54777	1	1	19427	1	19597	1	9024	21881	4146	5135	27371	11453	15847	3317	1	1	8234	8850	45393	61649	8164	19587	17950	5097
791.5625@6.88565	23179	1	63288	33244	34727	1	22921	1	25829	5394	58456	32421	1	20286	33157	1	22951	51177	14231	1	4254	18727	36416	27545	54871	44404	22655	14389	1	10084	9895	9443	64651	9166	26532	36920	60191	42890	57233	39263	48163	39134	62376
881.608@6.9229493	5760	196488	940666	1001935	142585	120545	266817	250580	533247	570106	863594	9500	113323	7295	129375	6116	9928	854101	2644	215491	922182	268402	744087	853124	1444837	542927	715858	142746	214684	163391	136592	157959	1082006	873637	953470	1142196	1139725	1128014	1103371	1125763	1109000	1118698	1102627
952.7026@6.918746	70710	92779	86488	89983	115519	76477	92623	72681	142311	131553	95919	94754	84659	94573	102346	122737	81558	100990	153750	89437	94875	109060	98554	113077	116645	123848	99962	78969	96560	77231	85582	54967	125822	87292	98024	153529	121604	117232	136696	127026	113552	112273	135730
246.2347@6.908534	148828	1	1	1	115327	1411582	1	147676	118129	1	149689	1	133110	1	1	999791	1236566	1	132338	144071	135241	1	1	1	1	109721	1023291	99469	1	1441986	152395	1	1	1	1	243641	253104	196151	228458	157280	244147	224654	223860
264.2459@6.8815713	356095	104309752	372887	4625422	403605	468383	98825008	324140	295030	555876	3277676	4820670	320305	12392	330108	372011	486785	446885	344861	3410409	2798740	436455	2777059	3172256	435659	253495	94350256	11568696	403607	3724039	388082	3689014	10188481	9740276	11632244	4765565	5100674	5008085	4847879	484779	4859497	4675064	4705476
653.399@7.016172	19400	9579	29151	28545	12644	1	19823	13856	17108	12391	34986	11435	1	11893	10915	1	17226	36680	9429	5211	30130	16695	22726	26479	47866	28762	22802	11304	1	12320	12566	1	37777	27124	40064	26172	36824	36488	33627	38840	44646	38507	30474
550.5435@6.9265924	32412	30709	11085	38374	41408	41990	40682	38551	32296	41056	35963	39185	33905	30395	25680	22215	32156	29724	41215	36906	31976	31603	35509	36497	38715	24168	26953	1	36462	47779	41269	39250	1	22446	30266	68261	71821	65378	66394	63758	58666	61114	56805
269.2727@6.8979735	3588916	3119525	2566428	3611974	3560290	3761420	2835213	3469686	3125513	3856307	32767	3745026	28127	3196224	2517555	2518149	3243746	2963288	33852	28852	3037188	3077871	28990	3292261	3669807	2817754	20226	2773260	3045844	4095619	3685612	31770	2474091	2325569	2792003	5855031	5881673	5631782	5556066	5290781	5141012	5161262	4965512
898.6351@6.9234114	247213	159770	759483	770304	119851	113091	241226	221174	414960	469370	663299	318369	105321	177802	120731	248447	234219	681413	298799	177660	684824	243755	571530	671876	950464	27586	599825	119195	220114	146084	120981	135315	804997	43057	720517	715135	721227	716450	719519	729672	725788	736131	731164
903.5908@6.920765	90436	55911	264879	280923	46368	37821	80596	77757	152431	169200	228094	103984	35117	61058	41899	82659	78437	213401	97061	67658	261406	77043	215844	216750	340512	135826	202306	47506	63347	48323	46466	52227	300402	208378	265739	271751	265527	263442	268795	238308	249109	237372	232689
562.5436@6.9228144	151372	128282	121650	172134	191720	175894	123974	1	123239	201342	148871	193534	163958	146777	111833	1	137158	156623	167911	188350	152317	159076	145977	169983	160124	141872	114661	108834	141414	192108	205588	191984	93701	96549	117745	346665	341668	291040	331010	315561	216116	293153	289550
282.2761@6.9149933	3542061	2844430	2389606	2573525	2956466	3301479	2405228	3064177	2808358	575181	3374434	3772597	1	2561538	2011718	2377206	3098165	2594210	2419735	3374396	2782493	2985751	1	3319190	3124692	2265766	2285027	1	2136413	2961043	3137924	2899385	1	1	16651	4651655	2250268	4805197	4849030	3675911	3925929	4548460	973842
908.5417@7.1564684	54677	8195	108735	1	1	1	12743	1	21627	16797	17843	9034	66442	12612	5144	1	35917	28810	14610	1	32152	12367	32243	29170	44482	17196	19625	1	69450	6924	1	1	47197	70071	104400	29659	35380	17279	18703	41700	8563	41005	68516
908.6767@6.8638177	117016	152670	158274	26246	19018	129058	133353	93409	170549	143382	15621	128639	119801	123897	24836	126463	1	134617	142204	118493	150031	144924	148811	137510	32602	141203	32593	1	27768	133935	120471	107506	156425	122118	102114	161299	162110	29398	170748	142671	170590	134295	165630
891.6491@6.9268475	79948	74651	76603	86372	70802	62255	73784	60899	95584	83563	84984	76895	64054	65482	72548	81780	75067	74849	91599	65365	75873	73176	76549	67800	105618	97691	87016	70512	64306	72021	67649	72315	109468	74977	78144	108032	111727	95198	107294	96363	107830	82643	89602
360.2485@6.914253	68717	28303	48304	1	33257	36153	46940	40781	34259	27786	45459	37310	29070	33980	1	20950	42259	27089	36993	55037	35265	43007	46697	47211	42630	27642	38073	90789	48116	51495	36640	31663	29690	1	32810	62583	74375	51603	47341	47667	33527	36149	50204
571.3725@6.9025297	40432	43955	1	1	55457	50596	46074	51208	112463	78170	1	41701	55873	40760	50280	83721	44929	1	112145	47058	1	47583	15930	1	1	93577	1	42617	39219	39062	47394	43116	1	1	1	9214	44668	38898	40374	43058	35969	35838	39222
1484.993@6.924685	47887	37179	79646	85310	31793	25270	43945	36231	74147	68323	76957	53720	1	28984	18488	53280	40893	77387	61289	33810	84209	36566	70774	75570	3130	66395	1	29181	33785	29801	33911	27597	1	77819	84032	96060	98489	93927	97552	96274	98329	94722	102781
847.6234@6.9356656	246986	221919	229760	236966	219735	205865	215920	215614	288419	284900	238715	236481	204224	225499	227377	254178	224233	242243	309953	226197	256324	227571	241091	223677	253913	268738	228522	219050	213287	223028	204427	219995	292498	237320	234964	269337	280142	291270	301822	266517	265399	281663	256942
1366.894@6.9267955	50807	53467	36810	30714	50202	45620	58330	45942	111943	101994	31252	47856	42352	45802	47513	87113	52963	37145	121089	49633	26060	40759	38942	18648	48924	27530	38862	47495	51682	48748	45887	46189	64947	29261	25241	75694	72471	74387	73362	78046	72313	78613	71270
869.6068@6.943005	55151	54291	51223	55017	61938	10001	15615	46348	59759	57238	55448	53274	10512	58264	59637	1	50615	50063	55428	68490	1	10861	51027	60236	52673	52189	53010	53750	50278	12542	36713	45534	48950	44793	9574	56841	48164	59801	57397	9547	61190	56781	59675
837.5821@6.918745	494778	11467	1559641	1631370	211525	165781	420076	377332	786433	863224	1413793	550786	171008	287918	178594	425253	428830	1420641	532694	2319	1463514	411695	1192706	1405056	2282340	827097	1190377	205797	310519	237848	203322	220674	1740133	1424290	1578574	1755548	1775179	1779948	14189	1772858	1750992	1745445	1712588
969.6601@7.0240393	145354	4700	9984	1	1	1	1	1	6410	1	7103	1	1	1	1	1	1	8409	4176	1	6015	1	5662	5971	10189	1	1	1	1	1	1	50956	7921	321425	9636	5786	12452	419515	9979	11182	7282	10218	7243
859.5646@6.9609113	52747	1	110702	124530	16829	1	49974	25903	54850	65287	110514	37767	1	35452	1	32172	41275	83406	36773	22951	121070	49209	89997	94413	146019	65933	99157	1	1	1	24671	3046	123403	99338	91849	101258	97908	106932	98593	101848	106201	95939	96642
803.5972@6.9451118	502995	470716	503401	519554	514536	475528	479200	464590	547469	538433	490357	476415	460169	469296	488419	513160	460639	484405	585096	473471	461902	462994	514341	475292	526640	530611	472610	485061	449239	464211	458864	470690	545335	452211	540564	565508	554654	553762	538760	546841	553381	502624	531827
1248.7964@6.9365973	32402	1	1	224773	1	9102	36897	17726	45970	1	1	17068	17475	25998	31389	43846	18395	1	69786	23185	1	1	9459	1	1	46107	1	38851	20621	22632	24746	35602	9571	9811	1	32244	23881	27162	13614	27102	24586	26692	16435
724.44@6.957805	45143	41067	1	22121	36130	36622	32725	1	82127	76406	22344	40804	30501	40470	1	68139	1	22237	88560	1	20598	33784	25223	22124	1	1	27423	29867	48882	1	40704	37640	40538	1	20716	59572	54293	52181	46884	44840	45251	56123	42153
769.5861@6.9943447	11037	26111	31675	28343	1	10365	49742	27214	16937	43547	17390	28761	26075	21637	64301	15987	23567	12957	10322	17266	77947	17966	29332	10980	18955	66302	12780	17815	47708	14489	15390	22828	27328	19466	17137	18507	26772	4454	38099	18674	31957	12522	12596
1322.868@6.940347	62489	1	46920	1	1	60286	6828	57483	140298	161132	39761	58203	52908	1	55456	108895	61217	43467	149510	1	34527	1	48109	35089	59179	166734	43085	61831	65789	1	58321	1	1	37948	1	89043	90782	94432	125995	92064	90056	89309	84191
322.2874@6.7990775	41711	41617	38919	45265	27434	233618	48743	34474	240285	73413	251924	43691	37825	254490	1	245971	261944	15632	10572	11367	1	12984	1	16445	8503	1	1	1	1	1	11765	1	1	1	1	75174	81990	69655	76992	147835	69478	87949	169851
824.5546@6.969534	1	1	1	18547	30963	22174	7093	21952	54655	48810	13691	21729	1	27510	1	4894	25186	1	38500	28815	1	7626	15874	23759	33855	50762	34101	36611	7301	29333	1	1	28118	1	21364	37380	31353	40527	28722	29488	34313	35134	28328
1445.9229@6.953959	28748	1	42207	52298	1	1	28568	25420	48142	37970	40905	29198	11413	21478	15639	1	21512	40487	1	25859	45493	32961	39828	42010	65039	41193	39615	21806	20672	1	18395	15723	51613	44445	42769	55468	53637	54505	54568	55384	56541	51096	52259
759.5708@6.9549737	950369	821214	823535	847010	830455	803652	863362	822829	965985	921702	943806	854667	863111	862638	843853	903378	805383	837431	875754	808982	803990	883571	874605	779204	840444	935097	785382	954272	897159	930686	838372	851826	922893	853739	893496	871576	990726	972236	953799	945708	898029	914105	859048
432.2848@6.938672	56983	31124	118166	138857	1	1	43371	43307	81163	86450	120720	52920	1	45229	27984	84048	47412	96150	58685	61126	1	43811	105362	99119	185550	61075	100915	25637	50282	28134	31905	28359	159661	21495	147024	141419	12559	14060	137802	131188	123711	11129	140924
336.1605@6.9636493	83864	79750	83329	73684	108893	102377	157826	71238	99937	85212	97424	86121	1	84116	73427	80019	94883	252696	249706	225051	249765	257666	234166	225161	233332	218257	277460	258322	331335	239765	242618	263172	356405	1	240816	168891	167584	176038	164047	159078	156558	163209	153247
793.5561@6.9689174	489837	292831	1743505	1883851	211558	166340	426007	375844	775456	887269	1604316	601627	170400	298045	192912	433651	438191	1586328	545299	327932	1720189	420990	1400335	1603746	2629356	847924	1350222	198573	317638	236114	195940	213423	1926374	25210	1792412	2037725	2017026	1983404	1958504	22818	1947161	1924218	18861
356.1398@7.022354	791796	799309	758865	835532	1	737671	818782	795147	630254	781115	826508	771973	800657	747692	809918	1	1	829140	682983	798425	820899	780488	790165	801359	745291	807338	872792	871898	826174	878282	828937	927817	846438	714491	892475	928642	896561	726041	765648	712802	763290	739033	795294
404.2904@6.9662204	1	49387	1	54340	422616	355516	49091	1	351254	47417	340170	41953	40074	340060	1	371983	349547	1	1	23207	1	1	1	1	1	1	1	20584	1	1	1	1	1	1	1	104271	108258	90620	105870	110943	111128	103856	108066
715.545@6.9653482	1456283	1324991	1365539	1315403	1512873	1529229	1365291	1294945	1615086	1480674	1497707	1433640	1409327	1488382	1440490	1358488	1486931	1406450	1525566	1508216	1433623	1399170	1488674	1268398	1515537	1530986	1396707	1557969	1474373	1494988	1297814	1322181	1506879	1315323	1396866	1614416	1472308	1536936	1566351	1569011	1601282	1447381	1565058
1278.8403@6.968297	115367	117865	88180	70340	103307	107825	121022	101125	250275	229739	74759	103332	88086	104356	103885	199813	122262	74684	274587	126651	68350	107339	87044	61344	102051	217296	81307	122919	117711	111575	100749	109040	135756	69671	69067	166976	157269	165200	158839	158433	168403	155133	152106
1396.9406@6.970321	129915	92519	245553	264637	74485	68879	111418	92709	214468	213996	224750	148411	63393	79197	61785	139992	99791	231877	180201	97307	246548	104090	202992	228774	368764	196445	209931	78399	87285	82946	71607	70883	295962	234786	248476	320907	7580	295574	295797	296043	290977	299155	285749
1401.8962@6.967681	36807	25539	63648	1	1	21289	30066	27603	53794	70382	61706	36947	15949	21648	15937	39761	31854	67918	47078	24920	79369	27774	52553	63451	112099	51571	62103	21186	25098	20814	19219	23148	79009	59441	75887	95758	93152	92697	96506	90191	88461	84532	75108
532.3014@6.966001	1	39114	1	1	58858	39265	43768	35297	72591	61587	1	1	51098	37410	39611	64746	32927	1	77235	1	1	33090	18588	1	7236	64763	1	38998	30621	28265	34333	38116	1	1	1	36735	25368	31904	38348	39643	30966	25649	28763
527.4915@6.94744	51176	50949	39339	55397	104109	83825	80519	95642	41976	4753	81275	1	123198	41798	54086	48333	50810	56736	53576	63415	34941	91972	84931	105131	89456	40283	88744	84558	70339	159884	83498	65022	20361	52113	128052	138787	111025	115033	98206	118872	133526	114735	123610
690.2977@7.0401754	71027	69177	82061	1	69700	74406	82180	71312	61436	1	57531	70040	60820	57531	73257	70591	68307	8008	1	1	61510	68400	65856	57983	65897	12584	70944	1	66432	75827	76653	75030	77115	61115	74107	75790	86773	75932	69803	69044	68779	70101	64928
1160.7523@6.9572215	29675	43626	4345	6869	44699	7226	46976	31961	100115	60104	1	31770	30676	27802	36603	57031	42250	1	101546	55048	8106	39578	15780	1	1	70814	1	34434	38040	50542	35312	59007	25557	1	1	41399	39074	38851	41562	7293	31486	32524	44163
671.519@6.975606	2015119	2085325	1933357	2121062	2219492	1908415	2177302	1957071	2229814	2100872	2209268	2030602	2218805	1946106	2203716	2122372	2047893	2086454	2140901	2156231	2171164	1698962	1844694	2100473	2159439	2123556	1689072	2276731	1906597	2000416	1837378	2153427	1950638	2152334	2145352	2354374	1866913	2180138	2004887	2055797	2183292	1723012	1938149
680.4149@7.048226	1	46477	17937	1	50942	40264	47120	34391	106121	85373	13682	41697	33053	50690	51076	69994	50986	1	99262	56378	8440	50693	44977	1	20324	77727	42795	1	1	46193	40949	43121	61392	1	1	62254	61615	59015	62808	7010	50670	59283	51433
773.5507@6.7963014	12167	1	11568	1	21025	22570	4831	4136	15445	1	20700	6104	1	16210	44065	1	8541	4006	1	1	30143	1	18005	1	1	5771	1	19459	57064	1	5368	16842	1	1	1	19216	6357	20943	18609	30756	6599	6834	21002
1234.8156@6.9753847	134333	133003	90996	76486	109252	13538	133249	115607	378567	316371	76615	115829	100946	116093	116494	293456	126539	74957	351016	164226	66884	131121	93047	69307	110459	322906	86409	1	180642	132040	120183	146280	148713	74927	68375	181564	238454	242821	242687	236679	215773	225131	174136
424.1274@7.0997386	74843	31736	40364	29958	83016	19901	13934	91223	78603	28712	83209	69197	100048	81270	92811	32059	1	37856	92977	31278	29747	91483	101708	80620	63133	85571	84286	81629	96236	89512	77888	38922	44739	79020	104523	85331	60003	95311	55410	86139	39044	85600	83240
627.4928@6.986003	2934464	2658602	2796875	2820990	2799417	2894153	3007256	2839545	3089389	2243630	2924304	2814787	2488174	3087311	2930783	2995041	2874337	2033135	3004508	3158907	2708954	2823963	2944661	2804989	2673583	2772970	2835969	2841088	2590773	3116064	2710070	2363506	2910505	2865497	2767852	3227951	3040164	2932633	3057275	2744253	2890951	2401308	2560759
749.5291@6.9912877	449874	260789	30765	1972536	180901	140952	375971	325774	663024	812714	1698241	548116	125768	274798	164533	428803	413221	1657712	479839	286694	1820852	378605	1472615	1664659	2674994	774243	1391374	191245	290810	231854	175220	209911	2012513	1669355	1904540	2124882	2070571	2090044	2013221	2037286	1989248	1984048	1948363
935.6753@6.9860015	25905	4535	29484	30608	1	1	24131	23058	4598	14230	28099	30714	15776	24453	23807	32324	29191	28983	12477	23192	28177	23035	28223	32004	44070	37054	26465	23630	25962	27330	17731	22055	1	4716	29256	36145	40809	41072	47629	40544	40219	42356	40558
893.5646@7.03106	19804	23983	20135	1	21357	16367	12913	16520	29975	27591	10109	3514	17928	11326	20876	37115	8229	1	39722	1	7455	16342	1	1	1	32910	1	14091	1	18783	18133	18277	1	1	9768	19802	14196	16478	10509	22379	14547	13852	17071
583.4665@6.996147	3868729	3958578	3373403	3860706	3426335	3835544	3382516	3672122	4150413	3866225	3902542	3153982	3822693	3927389	3759810	3846583	3221313	3260739	3556650	3871516	3840383	3194651	3958295	3396649	3460502	3910059	3769398	4114578	3693751	3582223	3637893	3933861	3708002	3702747	3805792	3504506	3359517	3479919	3728524	3420586	3878336	3784222	3844089
1308.8875@7.0176635	278973	187100	538859	581467	150763	137355	224063	227889	460409	457056	520265	299960	122399	186400	132581	304136	8901	516963	375677	192443	560524	225678	12683	500053	25032	12913	459664	161387	198415	164445	149626	150499	670443	513209	564032	13197	667811	687940	669316	671725	15087	648135	15981
544.3952@7.006609	415244	395870	375155	369410	383737	389433	397143	359642	479857	452088	443255	399192	374376	404106	437016	398129	377494	348637	452370	418723	404141	392456	423926	382234	372902	395126	376119	483457	405348	445097	404846	424350	78962	331640	396422	435242	428930	403221	416616	389059	379056	389551	379234
1200.7144@6.7698393	12955	10226	8758	8516	12826	6855	9013	5131	16301	9369	1	1	1	8501	8898	16428	8535	9007	17844	10091	1	6309	8701	6239	7967	10741	6156	10226	6385	6202	1	9335	1	10401	8778	11177	14654	15262	12080	13611	8471	14059	7365
1195.7434@7.0027122	80086	66721	38824	40721	42868	54607	57771	64396	105213	112997	35801	51376	34584	61555	1	108004	65398	35965	131947	49451	31277	55984	49095	32442	45490	106612	34181	62102	60875	60877	65694	66260	56410	29582	27100	76826	90451	74537	72669	77992	83155	69945	79617
1190.7885@7.003664	206046	205504	146881	130079	198171	183320	216824	195868	461124	422112	124330	200710	170324	186512	194648	374800	206337	132341	507456	228685	102328	199454	152322	110678	186496	400915	134253	205197	209374	210403	193699	198001	251969	116750	109110	302141	304093	307083	310336	306504	290374	295060	305179
290.2611@6.9112425	52115	8681	1	1	13403	600212	46797	16203	478068	596392	76783	27657	18177	7961	1	46364	69703	68619	507070	542443	54906	55562	472229	484297	580969	55183	45143	1	59862	71350	61496	653469	46902	36630	39513	907367	915924	134631	921139	904849	853738	881092	842550
539.4403@7.0053134	4576188	4372053	4229174	4380126	4568495	3871181	4391067	4218993	4669314	4518713	4640444	4442483	4502945	4499686	4593057	4401626	4338442	3435279	4080579	4522259	4428138	3935267	4640191	4382684	4021884	4331957	4369438	4602808	4386785	4735667	4305075	4054416	4519373	4368487	4239089	4811000	4166602	4610556	4417831	4414743	4403645	4299289	4362620
837.581@7.0340643	1	287278	34196	23370	1	1	1	1	14792	18175	28070	12237	1	1	1	9291	1	42343	17124	314251	42491	1	32550	21979	1	26867	21250	9399	1	1	1	1	29691	24848	31164	40217	35190	31407	34480	32515	42748	51461	35361
495.4141@7.0134587	4404788	4428685	4296395	4496858	4326427	4018912	4592696	4072771	4656343	4498701	4686553	4304732	4413390	4712003	4026059	4459190	4017855	4368108	4407498	4282503	4645605	3963305	4274189	3869166	4412944	4203686	4231478	4802053	4025310	4770589	4342794	4524547	4562768	4269652	4563628	4870268	4692431	4703948	4543074	4399155	4509127	4325101	4374727
488.2755@7.000646	36942	31789	1	22171	42540	38808	41708	33300	86615	67661	1	35057	46464	38443	45260	69469	34672	1	90307	41458	1	39044	26934	1	11474	76914	1	48231	33910	31875	36257	41270	16253	1	1	38470	35907	28631	27469	28172	30418	26027	26284
500.3689@7.018887	817211	774669	760626	830661	804854	773130	781517	721922	904126	923551	199543	753295	762513	782631	837380	820709	743680	783979	855750	806831	793786	746755	826130	775424	854072	903138	773321	812193	816386	838493	772745	893133	878555	827091	859165	821486	856622	883377	844066	848538	806042	769706	794090
705.5034@7.018882	367416	244107	1914880	1958866	166826	125871	338758	288781	603669	688867	1674693	518473	124883	278349	163145	369850	372813	1737633	433406	275529	1784291	345754	1502438	1743846	2600611	698343	1502154	166445	233569	199886	157704	161434	1914557	39042	1950066	2084361	1965003	1986421	1936443	2008419	2017170	1984218	2007046
390.3348@7.0148444	1199071	1253469	1168232	1375535	350739	2402353	1403797	1256508	1122051	1153803	1329066	3236898	3085410	2368887	3064185	1199931	2692165	1	1123998	1463586	3015229	2661394	1	1190054	1069588	1067233	1312472	1325546	1243150	1226224	1294831	31249	1217081	2665998	3345116	1270034	3060689	1228298	1264603	1169998	1129378	2692311	1143138
368.2904@7.02525	1396575	1239411	1257462	1282658	1	1204986	1135076	1240809	810326	982289	883486	1074232	1308402	156027	1341172	1135295	1139631	1152109	862327	1214793	925286	1162646	1290831	1	792816	1213494	1088244	1343450	854040	1262318	1186072	1211382	1181682	1123929	1232998	1333746	942315	879102	1235871	821099	1076067	1139238	1144661
780.4221@6.688748	17027	17326	20118	21659	22274	18803	20252	20976	8988	1	24596	17365	21929	20756	21153	1	5298	11076	20026	21502	22697	17100	26023	19347	19040	19431	15119	19243	21934	19241	20612	1	1	22242	25340	20698	13748	15839	20530	19889	19125	20442	19526
451.3875@7.0202127	3266812	3124466	3184391	3194580	2920936	3099876	3123433	3095813	3277325	3014214	3007880	2866222	3178044	3394181	3417533	3181105	3036322	3239851	2902086	2836793	3196053	2907731	3037901	2777026	2961016	3346679	3096106	3309730	3378525	3429755	3299191	3018888	2963713	2864924	2952092	2975840	3410714	3311058	2898569	3221354	3310698	3200337	3330563
1146.7625@7.0220947	208197	219203	134521	121648	200278	190788	223775	187488	606335	546991	123844	198314	171218	196152	196833	420068	207708	132550	644650	293024	103334	201810	162649	110163	181156	542735	138242	214805	217601	216026	201525	205753	245386	112625	106652	321504	336549	431293	405183	330793	307567	305744	366208
456.343@7.020493	2080110	1843072	1699093	1805015	2349829	2603553	1845891	1777848	2004217	2048405	1939963	1843674	2277559	2137384	1974061	2086955	1973871	1780817	1880166	2634202	1976816	1820102	1861849	1683176	1757458	1933980	1726367	2425829	1912382	2148696	2150027	1793209	1997148	1814152	1943164	1875572	2036039	1999616	2110093	1836277	1863226	1826506	1891007
269.2723@7.0099645	751365	658711	536617	731793	766968	740285	584875	680787	627443	805677	3588376	771080	3416567	698736	499774	552601	692404	630692	17053	3682393	652730	654562	3059212	698712	828398	639323	2599213	551219	602713	827181	771456	4121235	484596	462270	547844	1342263	1301114	1145544	1244722	1219435	1167098	1139218	1109546
479.4177@7.1213923	141979	135157	93390	102263	108184	227743	125382	110119	143791	110842	286351	104439	106693	109470	133912	221759	121579	106334	116162	1	113137	139642	135017	128940	95401	134610	116409	162067	115903	262840	122568	14784	130470	124412	28564	137523	97044	15720	104046	14296	117157	125658	122959
468.3071@7.0461197	127378	137810	92420	131955	88475	125994	115622	111986	90074	151423	88603	115896	121219	5802	124269	76523	83860	91396	87356	105773	91239	10921	104577	94986	81603	147755	85556	114740	90631	82334	82372	102243	94716	97929	86814	102889	135854	82483	129672	85499	131234	95149	80236
264.2458@6.9866953	57614	425972	36323	456005	66723	100986	373507	44959	68206	1	65545	535642	1	387196	80855	106647	105668	126610	61586	372308	330566	90207	72745	514272	93118	71055	272440	91013	94978	393664	114425	490969	62114	50013	83569	599241	97678	499676	79937	88183	82629	570456	545379
592.2691@7.026975	1	8883	11840	8318	15724	16783	10410	1	12580	7437	13261	8071	13100	13523	7939	12605	13080	10232	13134	14000	12712	13959	15606	11219	13915	12048	16564	22553	17334	1	11823	12071	15913	13353	1	11750	10792	13345	12309	11823	12053	8478	9849
296.272@7.0267825	184259	164921	158722	181022	276640	265828	157414	133300	273520	138154	242828	150898	159218	297721	280179	272437	331677	258193	270017	345137	268707	260917	211954	105621	301148	208043	179463	283543	280136	301908	308832	199575	190493	205839	282282	251183	244564	237600	253992	228384	228508	234491	219084
383.3037@7.0322733	1	1	1	138994	1	1	1	1	145430	173482	113999	1	1	1	1	188694	1	1	124270	91410	131034	1	121935	1	1	127107	114822	1	1	1	64745	1	1	1	1	142630	131428	152153	154084	142316	142376	132661	171572
388.2589@7.028505	56118	38155	52549	84173	1	1	55034	1	85272	98626	55342	1	1	40138	1	92270	1	45221	66778	52535	76383	69731	73660	50938	93269	1	64623	1	36324	1	28352	1	71327	55447	65624	90436	89549	72085	85093	66822	67473	74774	69187
542.855@7.046117	1	6808	1	1	8061	1	1	7097	14483	9079	1	1	8000	1	9498	1	11373	1	14245	1	3488	8237	8985	5594	1	1	1	1	1	11980	1	10691	1	1	1	13000	9061	10303	7919	7477	10679	6731	9292
1230.7488@7.0385647	19496	9903	41071	42157	1	1	10352	1	24381	27704	35856	14455	1	1	1	25111	15873	25852	24917	1	42733	13236	28086	36921	61564	40216	19731	1	1	10467	1	1	47509	25668	36056	50470	60691	37500	43605	50292	32069	49312	40394
1112.6558@7.072964	15771	15457	1	9210	13939	9727	1	10829	23871	31885	6718	1	1	1	16622	21885	13542	1	25155	15648	8522	1	1	1	9857	21843	7553	16896	15062	11083	11656	1	16736	1	1	23070	20854	19722	17231	18962	16039	23119	14012
1107.6909@7.0414033	84579	98241	52424	54247	91099	71043	93581	79282	203831	180197	49881	69771	76443	94561	77872	174641	90665	42484	233835	115843	46834	87017	63187	45694	71887	169319	54904	96456	74733	100491	90019	98423	101354	44019	46381	117993	119183	124456	116732	106865	123778	108466	114648
1102.7358@7.042415	281125	291946	187377	164066	286556	283284	307751	256828	689804	25941	179054	259568	241629	266459	279030	539757	287348	181092	732850	325880	148950	280652	235036	164623	294359	613582	182119	1	306920	291926	279805	298959	355181	169956	162359	432071	403250	474961	466432	443776	425300	438620	408143
661.4773@7.0470424	332561	231075	1840337	1989412	148732	117119	260485	212888	525807	626175	1755730	466364	95376	224171	135597	380597	352608	1642073	383425	238917	1841551	259415	1571515	1764651	2644070	550550	1556038	164018	202551	179019	146608	183562	1920332	1691908	2025779	2066998	1996618	2045393	1996912	1958438	1945262	1966924	1910145
302.2612@7.107276	76625	89152	1	80960	101176	95686	99539	82065	1271931	1	85362	92449	84677	87720	1	1091655	1024194	15651	14728	1	1	1	26059	46313	1	1	1	1	1	1	1	22747	1	1	1	27943	291579	288490	289533	279228	20799	22709	24115
967.6078@7.048958	29049	34445	1	1	39311	36536	33280	27016	78334	49834	6048	28492	31722	29473	38296	61272	29436	7350	89409	38895	5531	30132	13664	8394	1	51601	9763	35243	34074	33564	31864	34366	21405	1	6276	34189	29082	31118	27842	35004	31232	32491	33006
1186.722@7.0509324	46123	1	46017	84396	1	54493	1	37173	88687	100203	1	54875	1	37524	1	1	1	62090	4691	39835	1	1	47437	75285	111344	84474	55118	37960	1	1	9433	1	82609	60765	52825	90502	65362	90223	8447	99543	105000	88214	77821
961.5821@7.0590715	12755	11281	18412	21683	1	1	7738	8601	14725	17383	17369	10864	6335	9094	6372	9364	9469	18573	12082	34580	20034	9560	18836	13878	27002	13674	15382	7322	7049	8807	5905	1	23946	17404	21117	26005	22131	24069	22639	25245	24155	22684	23098
418.2497@7.034919	27569	1	31252	1	302648	242824	11363	37729	280376	28093	304228	31479	1	205244	38663	251906	217288	1	1	1	1	1	1	1	1	1	1	1	1	1	18547	1	1	1	1	18862	73020	93323	120362	97061	39241	98077	138089
898.5795@6.3869147	1	10340	1	1	5370	27505	7382	1	4298	20246	6210	7200	1	6239	6371	18127	3965	4544	11731	5402	4195	1	1	4847	8960	22128	4368	1	6992	1	1	5100	11150	1	16592	10371	9198	10600	6134	9164	10705	5884	9525
1063.664@7.06119	112192	1	70154	56915	94487	105063	109390	83186	235670	221807	64600	93086	100485	111431	103938	194806	111232	1	261554	127441	59611	104738	1	49937	90880	201544	75665	129407	135958	102886	1	126050	119258	1	59408	147361	151055	135823	148004	129250	130801	143478	124324
1058.7096@7.060968	278163	296860	181216	158309	282046	274706	287067	247247	879586	738698	155732	257364	230921	275027	271644	588511	320849	153647	798034	312374	131016	273530	203083	144627	238192	706619	177839	281728	281902	298799	254728	274431	378886	140085	135447	409141	409843	464750	463104	457995	398049	463989	387777
1041.6823@7.0627165	1	129436	1	1	1	13048	1	1	24719	20956	1	1	1	1	17139	27051	17112	1	33664	11932	1	1	1	1	14333	25461	1	1	14003	1	130954	1	18183	1	1	17329	19405	24393	21892	18719	22690	18774	20309
402.2747@7.0646644	136553	153236	167361	135063	2269247	2107202	164842	144646	2047001	169614	2007180	170521	142572	1655533	1	1890617	1670785	81629	65469	1	46174	47328	1	94313	73142	46348	55224	68219	87136	1	57916	1	84393	49114	42986	483270	471675	536470	482934	506926	510917	517953	463950
923.5822@7.0759907	42557	45655	7399	8996	48782	47427	44363	32593	103336	80523	8332	37152	40370	41695	48639	83298	42152	7325	123207	11271	5998	42040	16660	5291	12400	79103	12107	47197	43385	37566	45244	51313	25212	12299	9965	41003	46572	49214	44349	7598	45954	43486	45149
945.5896@7.1888394	1	5508	6829	4605	1	1	1	1	3366	1	4910	7109	1	1	1	1	3747	4110	5991	1	4114	1	3379	4139	8467	1	3619	1	1	1	1	6982	9788	5887	2919	12653	3995	4845	5838	3982	7711	3314	4063
928.539@7.006241	7162	2913	1	1	8945	7796	7093	6890	15597	3697	1	5980	7847	6732	8076	2814	7165	1	4524	7612	1	7500	1	1	3077	3750	1	3372	6922	8771	6499	1	4957	1	1	9230	7928	7150	8018	10849	7850	8546	6695
1142.696@7.080525	35979	27642	68960	74139	25652	1	33108	34240	43258	59714	76370	37303	22867	18035	23633	22800	38958	61757	30085	17497	2562	26335	61656	64714	96291	42195	53227	18158	34334	24758	1	16174	85441	63910	72055	81602	82564	89125	83650	74295	82513	64232	75815
617.4508@7.079722	258344	202967	1744905	1903315	132460	119993	231669	177406	465096	477099	1618566	406035	77494	180158	126755	302086	342285	1568514	354340	220025	1743328	212528	1562771	1673309	2528470	482059	1590369	1	198424	148585	1	1	1792517	1580377	1932674	1960853	1899826	1831844	1830738	1786537	1843217	1810955	1754459
1019.6383@7.081601	125650	107679	61218	55430	115530	100050	107610	92700	245260	212073	60276	97572	88417	102731	105828	183854	100550	53348	272887	129230	49720	103131	73108	51751	80214	194482	60406	112512	101562	107730	97825	114385	104371	45303	52060	156866	139747	153375	148555	148627	129500	123578	124726
1014.6829@7.081369	316392	333452	223099	177043	327116	308479	329649	298203	752004	661776	193252	310366	280010	301014	314646	600029	326482	203704	799662	361203	162306	319772	234901	179499	272531	628419	227321	322845	324089	330087	309304	315609	368118	187259	152634	464251	466952	471969	459825	470667	458683	461338	461845
997.6547@7.085314	64517	4990	52596	3259	76159	71042	84285	59467	196957	155195	50301	80012	64470	71648	56653	150156	75228	44328	178916	82704	34401	77713	47539	46616	67712	159965	44938	76979	79461	78794	75487	76007	91549	39987	41802	114097	121096	117827	103883	116253	117905	115236	116871
1024.6031@7.080698	1	13472	1	1	1	15355	20037	16884	33221	28506	11548	16071	1	15546	16436	24152	16022	11008	30914	18074	12164	17697	1	1	13785	26512	12243	18755	17373	16782	13303	19451	19896	10630	12355	21437	23072	24257	30982	19789	22974	24916	20602
879.5562@7.0866737	49528	59768	14973	1	61435	60544	53013	44901	120237	100632	12677	46656	52266	49828	58958	105668	49849	10545	150797	66586	10398	49301	25487	11350	18598	96951	1	58317	53363	54250	56055	62017	34365	11786	11216	58334	61009	46677	58252	52378	53807	49366	53187
622.4056@7.0303135	1	29747	168263	16118	31429	1	1	7927	61148	60427	39027	42495	1	1	11936	1	14567	266699	1	1	289785	1	1	194018	338698	1	1	16031	1	1	1	1	193973	247637	235549	219733	226149	231999	253613	240711	239828	14955	220672
717.4663@7.113475	20573	24423	14825	1	31573	32427	25257	34025	53448	43492	1	1	32793	29733	27045	48975	32424	1	67274	28484	1	26439	1	1	26441	57911	1	1	31291	28781	26073	32233	1	1	1	18236	27080	26664	24091	25426	23160	27049	23644
1098.6722@7.106295	74442	1	101726	1	6703	1	54533	60500	119018	1	1	6696	1	48776	79218	1	63106	1	107226	57962	1	7441	106943	103866	139371	1	1	1	50375	1	1	43885	148319	1	86498	141945	130467	134493	156637	125395	123427	137563	134241
454.2707@7.224034	113630	150843	1	64418	102239	1	134608	93444	56775	163842	127031	49358	134029	88703	16966	88917	142433	45368	1	105513	117875	1	52914	1	1	1	1	85621	1	1	110830	118849	53245	1	37023	54448	51784	109014	21274	30088	105012	4800	4574
981.6809@7.09061	18153	14493	35626	36733	10356	8381	15702	14683	28078	31012	32739	19110	7707	12535	12606	19149	16282	34243	6485	12310	34497	16165	30121	29151	5706	4827	30254	10837	13310	10139	11426	9017	40994	33722	34948	6632	5991	44797	42349	40748	36615	44370	40221
980.5716@7.0993705	38241	32972	17182	21249	15312	1	24939	18104	45490	46466	19243	28868	14487	28281	18344	30787	21441	12332	52054	28799	1	17964	17372	1	17574	43381	10037	20250	33599	18781	20014	36845	24745	8549	13360	25689	31752	4845	29813	28092	33783	32736	30589
975.6122@7.089389	112137	104180	8656	56162	111075	92926	111348	90600	220722	12933	59142	91254	85102	100172	113935	185553	100029	55272	248798	116380	48673	95414	64995	49470	81965	194529	72050	108367	102094	110964	105347	107840	112569	50950	51845	145540	136368	150379	145097	137682	121043	138242	118824
953.6288@7.1243997	172772	189825	185081	92536	173965	5785	192933	6212	414027	383589	97654	167327	137828	5674	165261	334560	183879	95064	472110	204578	78627	160409	141054	80857	149919	362643	5620	165581	183816	191553	162198	163664	203519	5279	81948	285021	9409	266675	4885	273794	255990	267615	259212
970.6579@7.109832	1	1	119478	91389	1	1	1	1	517368	392098	87990	174981	1	1	185400	1	196927	102502	551537	1	88351	1	131371	91279	159235	432973	130313	1	1	1	1	1	217626	82894	57293	8615	286127	6104	273815	271107	261222	276346	267255
958.5842@7.10342	15644	19725	11504	11298	19997	21773	16640	21150	40366	41030	11198	20078	19052	15761	18063	40915	17780	9489	40940	20449	9220	19564	12392	10503	14251	27713	11346	15858	16126	16621	17794	15775	21262	10252	8551	28267	28515	32094	23006	24415	22468	22513	22046
283.2872@7.0152807	216216	204240	150138	194881	1182076	234174	175771	222973	901514	1210014	202868	1310552	246026	209639	765059	880429	1221732	153812	153147	218290	178667	174914	251784	165214	243104	183293	157344	161972	192074	251975	229257	248467	121213	135463	164099	1956212	2009648	292226	5415	325828	375340	1781580	1883565
895.6244@7.154339	1	4765	1594418	2312577	242178	7588	440837	1	9671	930960	7963	585987	1	9771	205591	482765	481037	10590	626586	359131	8147	431248	5792	1	3267021	946237	1	242700	347418	284924	217755	12322	1885587	1489861	1653825	4186283	1898665	1934247	1897685	9235	1915230	4098150	9022
835.5299@7.111779	60154	65239	1	1	69380	64987	60194	1	142973	112791	1	47290	56068	59588	67656	117967	59436	7066	165036	64985	7208	57086	1	1	16123	109212	15464	65487	61495	65850	63160	71554	1	1	1	72884	64392	57826	63679	56031	56447	58940	60123
444.3602@7.098554	234965	247700	284675	238818	332204	59217	9506	248433	288090	231914	276482	161019	237392	58722	262901	294902	332758	301436	48711	293929	12257	289497	252260	241569	279977	282430	285497	286498	298501	284446	299198	280451	304969	64112	276092	305078	275514	282441	301018	302417	296913	297742	30134
1631.085@7.1218476	7541	1	11822	13231	1	8718	1	6028	9934	9786	12892	8485	1	1	5834	5835	1	14016	10414	5968	13683	1	7771	10199	16068	9170	9109	1	1	6518	1	3562	14941	12580	13958	18290	17187	16215	15556	14024	18565	15212	12860
390.3348@7.117507	753962	882755	947717	851980	1	1	826348	858261	1227164	1185045	724195	1	1	1	904078	1072468	933236	907296	1285700	909145	1	899176	819356	835939	1018566	1133886	704198	1	810020	902484	781792	2096797	266403	768223	1	1039299	981563	1011466	1016697	1053700	960959	1165659	966276
573.4244@7.1159735	1	1	1625176	1680939	1	1	1	1	343468	495489	1568165	248805	1	143444	1	308528	274523	1362157	232301	1	1491192	1	1391931	1411071	2220011	370490	1393578	1	215927	1	1	1	1530659	1453661	1922686	1644873	1660176	1721891	1626634	1626979	1613573	1614887	1590754
1027.7041@7.033055	17414	15382	3411395	3498007	170610	1	30320	16472	108066	2350369	2984364	69087	1	29433	134974	36772	1	3048868	66177	1	3298144	46990	138274	126380	4871076	1	111767	14602	28390	19463	1	1	3902587	3094836	3323711	4012239	3903877	4040972	16685	4031987	3914849	3948919	3869078
1054.6417@7.0947647	45408	33648	92852	4400	19697	15459	44435	24763	71567	70623	90556	45355	21800	29001	27231	28358	25888	91105	50176	27583	97562	39924	79594	90167	127287	49848	73376	21760	24588	27186	22244	18033	110828	86639	93505	116635	112944	120263	109662	104131	108522	106078	98967
829.5037@7.0577784	39460	20099	71377	63118	17321	2918	26183	17457	52046	44856	14364	18603	18611	18532	10582	32545	25988	26223	38881	19164	20123	24537	17470	57529	21428	50077	47940	10893	22709	20102	19351	17545	22395	14593	20779	71200	76550	76356	68415	75515	74093	17105	68519
376.2591@7.1179514	65308	57739	61930	58264	813204	676037	64280	58656	637756	65195	623732	53272	61210	617763	1	646588	625896	1	1	1	1	1	1	27670	18647	23329	1	1	1	1	1	1	1	14920	1	148112	152787	163005	158905	166796	160715	168039	155929
937.6538@6.6694283	5169	19807	50261	56727	15511	1	21790	19622	40497	8317	45030	26626	11072	17714	5823	29386	23678	30145	51490	23757	27469	21818	44661	24602	41601	40648	25195	21623	21595	21625	21240	22478	60769	25502	51798	68784	49236	6808	8306	60630	48602	47669	54546
578.3794@7.1236115	1	18934	128674	133263	13430	17541	25026	1	40149	41982	1	41616	1	23314	1	34419	35986	119591	31889	11155	121273	22256	118360	114884	170637	40044	117225	21269	33178	17416	1	1	130086	114577	150946	137896	135448	137448	131728	144689	128644	134039	131095
1098.7944@7.126587	7199	41948	51467	47444	1	1	27835	1	45968	60086	1	1	23023	28973	22857	42970	1	49456	56891	29076	1	24349	40910	38557	1	70936	1	1	1	1	24115	23435	1	1	1	15288	53438	75372	63000	11872	61000	73194	64316
931.5857@7.1292887	65466	61056	86611	32518	80567	65794	74330	72585	143203	135391	33789	64346	70972	74650	70747	123298	68259	38864	141764	82201	31981	67449	14794	39177	51722	123366	48369	73911	73557	64375	58350	76198	81511	31501	30928	92965	89615	93545	95185	92043	91039	85341	70261
909.6027@7.140128	307756	322511	194319	6265	9834	280230	9656	262388	776485	645156	7220	289270	244989	9481	309840	577388	10558	159698	830184	345088	140555	6343	226408	138714	254557	615323	186682	309057	15313	317022	7173	4236	354145	145643	9373	477172	468728	465679	454406	444018	437485	442218	429432
914.558@7.125327	34737	36328	21507	20165	32066	28812	29125	28593	73331	56438	16953	27528	27064	29866	31781	53723	33671	17964	77161	34302	16492	29923	23236	15612	27600	61860	19636	33502	33008	30356	31863	35817	41196	15995	15924	46067	44183	47068	42718	43370	40321	40397	38398
930.5326@7.1267486	1	12044	5044	7271	7470	6983	1	8962	21503	17556	5675	9145	7493	8762	8864	18756	10323	5559	24748	10361	1	8209	8755	4310	10171	18305	4996	10590	10413	8770	8799	9455	13115	6821	4054	12869	12942	13731	16585	13140	13587	13532	12035
926.6312@7.128392	55316	63303	24891	26536	56955	52812	47084	49682	114858	120251	26649	59316	50068	54133	63126	99853	71859	36957	128808	57054	29676	63413	37461	26790	61074	114225	32706	51283	56474	56646	53495	56430	78086	30640	20837	85140	82885	82858	94819	87446	77040	85449	84524
1054.7765@7.1290827	1	27956	36026	41491	1	1	40389	1	68112	72158	1	31979	1	1	1	36738	1	1	65185	27712	31770	1	1	1	55332	69615	1	1	31903	1	1	1	65690	31197	26301	62566	68468	64505	51942	67222	65797	62703	53535
636.2985@7.1392736	22440	21273	41095	20666	37389	42328	28458	29486	37691	22043	28618	28019	30395	26007	29657	32363	30721	51551	58281	53999	49126	43272	54660	48872	47085	45087	37864	60527	47549	53324	52842	56687	62093	59289	51017	41648	42610	38612	35067	33553	43161	31380	32191
272.2506@7.14627	15293	20710	1	17449	16360	14140	14106	46344	21344	14741	1	1	18068	1	28952	15776	20008	27829	19316	17364	15753	1	1	1	19766	1	1	22645	1	15798	1	1	13849	14951	1	17023	21190	16947	19813	31490	19655	19737	17897
898.5853@7.0823965	11843	6196	17536	18608	1	5869	10168	9280	12106	10247	15706	7814	1	6749	5558	7298	9453	17195	11207	6835	6592	6824	17061	16525	4952	12400	13676	6857	9368	5730	7028	5581	8101	13997	17171	26146	8893	21604	20360	19820	18865	20458	19979
983.6784@7.1456985	1753165	168959	4002587	14260	89260	84474	148527	152719	2683950	2869275	3028	1768057	71043	111434	116887	187280	9462	3627477	302732	119803	3941851	5384	3310970	10706	5818976	818875	3199659	123772	166134	98792	91983	106590	4599259	3653025	4057309	4801611	4807469	4808240	4661615	4636724	4549495	4598931	4532271
893.6282@7.128176	31061	19839	74558	81299	19328	15354	27460	26288	47422	5919	62385	30545	14676	26366	17008	28506	28213	65213	40093	24921	65673	31875	56893	68201	102452	45829	57891	17254	28234	25612	1	22502	75306	64033	80910	77593	78965	88406	79396	76345	79024	80271	79905
785.4773@7.1028633	29487	24584	27255	82323	16017	16250	29864	23969	59072	55369	78443	41441	13993	19786	13203	27638	36840	21324	46577	25545	21450	40800	58563	69606	107339	46431	65023	24042	19806	19768	19850	17566	75047	20174	22113	88465	95020	97706	20808	85754	94054	82792	91167
988.6343@7.141129	23279	14016	67548	148778	11153	7218	18874	17474	45818	59103	77489	34731	9632	14793	10665	20704	16665	79134	24464	15174	61393	24859	55921	77162	113341	41465	72957	10490	21019	13741	10558	10630	78335	47041	79718	104914	98890	106649	267764	96566	95611	102031	97811
1547.9889@7.1627297	6649	1	15595	15926	7349	2724	8613	1	11712	1	17918	1	1	7207	1	1	1	9611	12490	1	13908	1	13034	13767	23573	9417	11464	1	8061	1	1	5851	15930	13436	13584	17988	14129	15777	17956	13361	16938	17195	19606
518.9568@6.838164	13009	51363	30127	47876	29279	8606	35916	46801	40094	6320	35878	13487	10167	20624	23735	10848	23809	13692	24061	1	25070	14271	31790	27804	11905	15455	31186	1	14811	23844	15396	32324	32461	1	10556	30402	23813	34046	18085	30499	20052	21741	11141
1010.7457@7.1534925	1	5037	35594	56372	39964	21723	28593	1	70262	62386	1	47484	14373	32276	33880	47829	40415	33542	42527	33261	37041	37159	1	38133	37759	62619	6673	28114	44976	28598	23102	30900	69385	53091	50407	74775	40358	70215	57085	55388	54159	55207	76086
865.5766@7.1461387	11265	20000	4621	192181	370017	348422	387385	342327	969341	810284	8007	17800	12268	12705	374988	714125	3712	205464	32979	425918	170389	364066	286534	178055	304216	782413	13397	381500	6271	398944	354118	404248	453085	173477	179053	587798	20236	594182	6194	562367	547361	545971	520916
1543.0352@7.1482034	31039	19932	41713	48185	16041	1	21165	20053	35008	35089	48567	28542	13576	18853	12222	34709	25244	44172	1	25248	46245	24288	45750	43487	71392	1	39818	15795	16421	21009	1	20289	53834	41015	44404	54294	58293	60105	57872	57003	52721	51175	53469
295.2877@7.1507173	1093263	978984	793310	1029251	1027716	1151605	851320	1061439	933258	1133861	1124549	1120164	1027369	970055	741046	776672	1026506	876044	1006789	1067560	883494	946924	877876	997729	1087988	882235	768084	780325	929234	1243370	1145287	1246236	732535	714296	810650	1739648	1778391	1696862	1676621	1654964	1621699	1642775	1567197
747.4773@7.1510286	69425	70204	1	1	72240	72658	64715	61578	153443	89410	1	57492	60845	62597	71281	124706	68904	11906	172859	72382	1	66054	25215	1	1	122280	1	68986	64789	1	69522	71367	33759	11100	1	68844	49778	67654	63785	62735	64036	67614	62818
982.5627@7.1865387	1	1	10621	13311	1	1	1	1	7863	1	10457	1	1	1	1	1	1	12344	1	1	15521	1	9945	11471	1	10930	14257	1	1	1	1	1	16649	1	14254	25389	23450	2538	22496	16181	17775	13549	20741
629.4142@7.1234694	35495	34518	1	1	30307	41941	1	30161	83123	65948	1	1	31438	34048	45434	67827	23703	1	88950	41968	1	32934	1	1	1	68706	1	3169	36347	25015	1	36418	10684	1	1	28855	20171	24181	18150	28391	21978	33090	24110
966.7366@7.174258	104456	112931	5363	41570	87335	83057	91774	21954	55974	61897	1	1	104147	1	1	28355	32374	20882	65601	20697	1	4278	9145	13539	96098	108053	29076	106869	1	17783	1	1	97266	16192	1	55484	45370	56220	76216	114915	55190	117318	35331
529.398@7.1592946	1	169066	1162265	1257159	1	1	1	144459	336355	388118	1078636	1	1	1	1	218336	1	929280	232293	233066	1037719	1	1183535	1084672	1680751	282643	1165151	1	1	1	1	1	1082360	1067827	1372307	1505024	1290877	1174489	1170774	1242523	1421193	1213181	1205582
849.6024@7.092965	34940	31677	80950	81463	18565	16371	31425	33791	58943	4936	71515	36208	19871	28096	24899	34166	39427	71698	4712	25034	87672	30929	67967	71515	112795	6639	63487	21100	22490	20790	19948	19131	94021	77653	79186	101081	94672	7241	100646	92419	11805	100120	89332
939.6496@7.17689	345121	214420	24937	4182970	140562	111825	249677	231801	488621	2492802	745793	316552	113065	182994	122054	266614	306343	24357	358090	188169	902295	234277	3167983	29118	5765614	551673	3042905	137759	229943	153569	129049	134972	27120	867237	3999362	42641	4584244	24753	4513335	4497739	39839	35181	35499
966.5889@7.1625113	36762	20834	96926	111813	18277	1	36214	27588	62004	70814	99462	49525	11715	29904	16456	33014	41889	88012	42746	33161	109792	36381	88344	88569	138476	44026	77623	17390	23296	17372	17173	23978	121185	92382	98319	104267	112511	116131	114836	112516	108914	103815	107627
1503.9637@7.1613092	18440	14399	31311	31957	1	12200	16169	12310	33815	27499	27197	18431	8442	1	1	22697	1	17271	28875	15955	32224	1	28747	18688	39105	25182	21001	1	13068	1	1	11833	32558	22623	36662	44688	38046	37863	35057	29226	32435	38525	35617
534.3533@7.1661124	39424	37242	176943	177270	1	1	40067	37681	68854	73386	178899	54972	21509	40820	20832	54673	32670	146817	52929	45399	165244	34911	155239	159625	249200	57239	175794	27714	41490	28230	18415	1	185244	167485	218103	190036	187547	187591	187521	183586	187556	186440	183271
1380.9099@7.1485424	47333	54562	40491	36988	50703	73956	52449	46887	106440	97460	33061	51582	34172	5790	50272	82251	1	23740	1	43753	1	50674	1	33513	52366	1	1	54620	54780	55889	34182	36586	67669	36279	27355	65941	76757	77900	54099	60803	81127	75555	69586
746.4066@6.9096828	1	1	12229	8871	1	3936	8894	9171	16928	19617	25414	1	1	4904	1	1	3711	7529	10043	8783	11446	12795	9249	10326	15177	18904	7983	1	6506	1	1	1	29528	8024	9926	11891	14460	12928	9804	27993	9841	29802	12079
1499.0096@7.1650915	42532	40278	96911	97216	29816	25100	34990	37196	87250	80121	54725	52485	21446	1	24730	60058	50536	86280	81115	40009	97556	1	61588	87063	138267	77539	74625	1	31405	27484	23841	25849	102513	90938	85841	118918	112781	116933	116248	111521	115293	119029	111385
741.4513@6.907804	31872	31712	66445	33181	31104	22396	31445	31078	43969	25463	71408	42844	1	13325	23763	32687	31563	42094	17940	33204	39818	12573	37928	83074	118838	50573	33286	22083	20918	20476	34366	38375	46177	76502	79833	53267	54169	53309	59908	46733	48758	48336	87408
854.5585@7.187199	11246	8347	22742	22871	9308	1	5149	1	16952	20101	21821	11800	7198	1	1	13984	1	19126	11852	11548	21761	9885	25033	21012	5809	15099	19068	1	11441	7548	6981	4930	25641	19431	1	28091	27503	3606	10159	26031	27594	22656	23972
949.691@7.167368	1	1	11820	9269	9459	10678	7113	8052	21149	15020	1	7283	6340	6504	1	1	10350	9826	16407	8975	7255	5966	10748	11062	16036	20713	8695	9128	1	6610	1	8573	18928	11794	10438	15132	17859	11916	17439	5032	14582	20903	13406
1088.7833@7.1736193	118230	50225	130222	147669	68740	1	57031	24817	75030	1	1	67952	1	1	1	102658	109579	1	93181	1	1	61841	1	99337	1	50450	76375	40081	29374	47504	1	46914	82713	123885	137552	88387	147662	138169	81785	68080	76607	121651	103561
821.5505@7.2112875	24349	462135	252994	220802	443347	400166	440059	383920	1111472	962217	228279	421259	342757	20264	436627	847867	473587	224551	1246064	485450	182277	408640	331148	203795	361864	14585	269047	446784	434212	442537	401244	8291	516562	1	4099	680545	663487	649613	645609	623273	625559	622022	602567
826.5057@7.1726246	59726	60020	35579	32208	58162	52824	55096	44279	137782	116354	30222	52005	45479	58095	57081	103932	63876	28108	140851	63554	26195	52434	46010	27874	45379	107637	36980	58343	56651	65782	51213	58407	67178	27239	29618	84120	85080	83932	85626	76754	77468	80127	76766
444.3601@7.1693206	92459	101303	107126	95642	81447	75179	220374	100233	64999	111003	87294	1	108130	63333	126135	60506	65436	1	50516	1	303540	93112	55924	1	57285	49626	53199	56471	54374	57247	58995	1	53046	1	57013	59132	71662	131974	66099	60083	64177	56681	289529
842.4805@7.1730065	11020	13574	1	1	15612	12960	12690	11643	26782	23544	6967	1	9785	10679	9714	1	14945	4273	28712	14000	1	14976	9528	6060	14153	21707	8350	12309	10676	1	12109	14608	14897	6987	7765	17502	18030	19932	18092	17612	20584	17239	18555
905.6651@7.1937466	14442	16433	19242	22318	14854	15408	15886	6260	23028	22307	14612	14257	11655	9892	11562	23884	13153	15617	30250	17525	12705	15673	12611	18610	25662	24952	13632	14748	15793	8429	1	12880	22279	14059	15722	24203	23848	28105	25431	25274	26746	24494	25116
923.6518@7.1376014	1	2840	1	1	1	1	7562	8213	7006	10080	10324	213388	4315	1	1	1	1	7026	1	5640	6619	1	7572	10515	13293	1	8459	4030	3124	1	1	1	9528	7290	9925	10711	10831	13281	9143	9577	11743	13355	11010
1454.9817@7.1151476	83783	66931	160442	178691	48225	46358	73484	71730	140312	140028	1	97087	49604	56803	42962	100068	78062	155020	13847	1	1	12903	1	153326	1	1	136600	53934	60577	51093	48576	50130	200722	158470	169537	205897	203727	4801	6476	197552	190385	15568	193461
1459.9384@7.1816783	31935	27153	51277	52958	18116	16680	23704	24833	48017	42003	64140	37237	16489	22720	18918	34440	25581	55432	39297	22284	68766	27249	47462	50291	82367	40518	43740	23747	23638	25313	16190	20592	63793	50570	53916	75525	73657	73068	68249	70072	71783	65528	65561
1336.882@7.1855826	77782	82325	62601	54919	79195	76642	88053	78804	169284	163425	57370	81577	66786	76383	73353	141673	83767	54453	179036	91303	1	76750	66162	43281	80149	145214	63086	78701	87081	80414	72793	76005	100990	56705	49754	125739	122318	114797	115112	118608	119351	119329	114412
900.5787@7.1712093	54281	10180	134845	150028	28786	21310	42370	39395	78451	98040	122896	53964	19631	31214	22363	49048	48485	114114	56100	36287	133847	43596	127425	116765	204217	90022	115469	25753	34709	31395	26945	25946	13245	146369	156605	156028	159463	188042	5960	165137	164381	111480	150344
917.6062@7.194495	218553	131704	525215	1	103796	84850	173586	161362	323119	341383	19026	214801	86814	125748	95899	186262	175371	492016	232199	142403	549735	171596	453392	481444	19732	328325	416698	120636	138896	115584	95372	110682	620029	476959	542500	20895	630850	622496	609162	18111	593706	14407	567901
895.6232@7.25251	552879	333153	31411	46233	8953	192733	16639	420105	968755	22079	46745	17222	191112	308301	9369	21283	15734	1495124	23600	15582	1625119	13553	1300059	1476529	56646	27038	1270371	24949	16711	11837	12109	245917	52034	45410	49665	34818	46579	44094	43909	47485	45772	39565	1804360
697.4254@7.072825	27973	1	71806	73207	21991	26602	30185	14229	39225	23592	28742	17313	11979	15590	14824	29038	34638	48013	36863	23376	13917	28470	57650	65112	95666	50367	58000	19577	18762	12982	1	1	52670	31845	70803	55497	71146	33966	39275	64681	16876	33270	73510
861.6389@7.1860704	4088	26732	29110	33101	29372	18614	23580	18342	44985	48784	31962	25652	19635	22248	33692	43375	29890	7845	44572	20336	21136	21903	22850	23007	4312	43437	7291	20516	24940	28340	20899	26232	40584	31371	28202	43090	57803	43138	45113	54090	39929	44220	44847
922.5644@7.20952	1	62429	114317	1885	75672	26556	1	1	154896	153448	107347	89511	1	14134	53102	1	1	91125	1	75654	106491	65378	108831	77690	156968	1	103869	14040	1	1	1	59561	158509	90386	117001	149066	146563	154077	167956	152763	131582	136559	134411
1415.9124@7.197482	69026	64072	113156	120123	44051	19358	60319	61775	100097	82452	109653	45954	19099	26418	68355	67405	49578	110835	57279	25252	101692	44299	100011	131691	179823	83511	97716	48065	54259	28459	28324	33318	128963	52995	125430	131034	145329	144398	137282	123602	125096	120096	122160
777.5243@7.164753	24935	19845	277648	236466	487888	459779	494674	446662	1274003	1072556	241053	467995	403403	474006	20226	977257	544543	258126	1364616	5167	201571	6768	367966	219583	12709	1036973	312556	488017	503792	513615	473023	8220	16528	216286	219924	713339	707984	4462	695691	731775	13724	712600	682516
1410.956@7.200452	122952	101146	230252	341962	101759	75007	105645	105644	222532	221640	255118	150103	1	179243	83334	152571	142531	236152	184153	104920	335566	119179	223651	239613	399430	216785	224927	95228	101136	80180	75540	81888	337650	306403	278508	377360	324519	335973	305478	331364	305731	322441	289364
782.4795@7.197773	62494	59563	36913	30443	62149	56623	61463	51161	148947	115471	31175	55766	46110	58214	58179	104959	63706	28980	138211	59761	30219	55573	49249	30837	1	108237	44294	60794	57316	66653	55063	60939	73964	27172	27908	77972	79320	81042	78735	79033	77107	81803	71523
1292.857@7.199627	101085	104318	86419	58882	77366	98256	109601	95588	222972	195264	67466	89129	77565	98565	100514	189855	94570	60443	233044	111083	44918	93812	63991	59112	93345	197765	71226	104558	104872	78955	93522	6039	122452	56447	51448	150014	151427	142702	154269	147593	147377	145179	146719
879.6315@7.049816	8746	1	17864	15041	1	5663	1	1	9792	15049	1	8259	1	1	7977	8851	10190	11774	17685	1	12691	1	1	14086	22467	1	1	1	1	1	4738	1	4469	15572	3094	18304	15320	17848	6142	20018	6730	6609	4909
817.6127@7.203042	26881	1	42239	1	1	34124	27994	30479	71346	56479	39981	36855	1	22484	41319	49141	26534	26075	62483	27520	28943	1	45543	1	42168	42942	1	26706	29303	28123	23881	27192	53653	24178	33452	59357	45179	48481	55215	44839	49265	60127	43595
868.6253@7.2167416	47373	23542	106778	91243	1	23155	37712	28806	64829	70491	81709	55335	20478	29085	25712	38956	36988	92423	40349	26589	117784	46520	83049	89478	126266	54566	80841	21277	25652	35985	26606	28342	105738	88374	94261	114127	104314	110783	107634	145875	102497	124436	104365
873.5794@7.210547	71193	42975	177676	189787	38636	1	50162	56508	106531	107952	161224	72539	1	47493	31211	59480	62075	171682	67725	49781	170206	53479	147030	171138	265726	104167	148260	36699	44747	1	31278	37779	210996	166760	195755	204946	208810	208784	200149	214558	199694	192013	205257
856.5527@7.211894	96741	59848	259748	287730	47050	38593	80893	81044	146156	162560	252439	103179	35524	57715	38318	78748	86142	242618	102342	63493	279306	81385	224559	235882	386994	152888	209967	49223	62805	55218	40611	44650	307836	241842	285855	322271	317647	320376	297770	296393	293456	294735	279151
851.5984@7.221383	24945	479613	57392	2746111	348207	283106	666443	619782	1304579	1429273	2327717	26664	277993	477954	9448	719040	721119	2387710	907396	519091	2606064	671580	2065909	2323796	3856472	1421383	1989449	348511	525253	411660	329287	371635	2935353	50349	58547	3153764	3010884	2991974	2950144	2955384	2880878	2970316	2892791
283.2883@7.15445	1321949	3975961	914439	4376869	4454628	1265873	3546857	4435363	3820773	4738754	1272686	4640376	4277890	1086588	3010393	3228584	4297962	1053798	1069637	4442443	967259	1071278	3734643	1144772	1257888	932015	818914	818127	1019778	5145422	1386211	1334018	767237	754025	849006	7149600	7346302	1824881	1722425	1849362	1842422	6758183	6609058
416.2544@7.2112827	46846	51078	28373	1	43805	40978	48433	36955	128398	107725	1	46696	33003	49427	1	97501	69944	1	112660	54435	29730	49698	38071	26230	1	105570	1	1	53468	57344	38591	48349	50255	30416	52152	53243	64329	55220	45838	52279	57835	44460	46320
878.5364@7.289655	19241	10948	50425	67331	14075	8655	17770	14210	30733	31664	51834	21419	9047	13750	3418	15364	17483	47667	19374	5683	54163	17611	40107	41755	88288	29342	39648	10461	5345	14778	1	9957	58890	52167	52304	55351	6452	72955	60720	66768	55592	65265	58444
773.5863@7.226252	37217	29161	36152	33274	35825	30138	40520	31035	57111	58884	35420	15844	31563	29221	38761	66122	42059	37194	64353	41964	33653	36947	1	40161	51310	49871	35292	40217	20000	41366	30488	35947	49450	36427	18637	51641	57829	55353	61278	54460	60345	66081	56246
1376.8418@7.217756	10694	1	23849	25723	1	5636	16609	12477	14987	1	18093	13342	10245	7351	1	1	11404	16689	1	12838	21417	6720	20585	20454	29040	22726	14191	6694	10636	10338	1	1	26880	17658	22327	24446	26243	34291	24466	23146	25377	13361	24016
490.3272@7.218319	57974	1	190260	195426	1	1	1	57456	77395	110425	173586	64766	1	44543	34890	85215	78310	157826	1	68598	173430	55860	164749	170419	262071	67589	193842	1	70091	29387	1	1	209557	170444	224526	205752	191371	210761	223795	201611	195084	217578	198360
1371.8846@7.148843	71713	45112	127163	140565	36449	32911	51186	58748	96424	110602	130165	73701	27911	4733	3129	69664	62144	6592	81066	48179	143318	52738	114123	115912	205639	104806	100934	9431	50473	44045	31875	35553	164185	4947	141546	169209	164293	165978	167976	165489	158792	158347	155509
1366.9294@7.2211785	184929	137065	393086	417453	113741	99065	1	160741	313175	309806	365970	207198	80911	130077	95663	209049	175493	356534	267438	131264	400648	149102	316397	354099	589099	1	325124	107834	143746	115900	95306	104156	462805	360375	400934	478659	465172	460814	445465	457744	473821	464153	459994
761.5551@7.1742177	1	1	46152	26103	1	1	1	13577	18165	1	37258	1	3925	1	5924	1	1	33027	9019	1	39868	1	1	1	5295	1	12056	1	1	1	1	1	25613	30709	1	24406	50933	55394	22320	30508	48191	46636	52734
1248.8304@7.221674	171489	174562	123465	82544	178031	132219	177943	157771	340209	316749	33484	158435	131968	160475	169115	281706	165914	114430	374349	175694	109688	165773	172313	106207	166443	305787	112831	176863	172540	175548	161547	157819	211477	99751	112359	239654	242348	236928	233463	236081	244981	251125	233953
1253.7858@7.224593	62609	52411	36591	33616	45882	50752	59298	65689	118483	118257	35630	46877	36135	36052	57565	101579	56687	30264	113157	60340	24797	36276	43378	1	43944	97224	34081	51811	51556	46681	42342	56380	59757	1	25951	64548	60938	76707	61979	78004	74922	60865	61190
738.4533@7.2194905	67008	67345	46340	34961	68550	62024	61026	53529	139510	124266	24908	52990	42822	55459	68837	111901	72353	34637	141213	75548	1	60047	52889	30964	54661	114175	44873	55836	61134	68390	58467	67612	66039	33323	36906	91280	94195	86803	90075	81409	81643	86881	80740
733.4981@7.226237	592535	567531	282651	250438	531045	497286	527932	486053	1363069	1171109	258224	520930	398734	516859	525398	1047488	591127	260096	1491646	614102	217721	530570	422257	234511	405613	1111233	362722	503647	520964	542528	503825	535176	625860	231524	236782	793484	764329	757629	759713	731250	740735	735107	715552
539.5278@7.230864	107077	93509	85808	1	199914	149979	135513	172305	36151	1	102964	57147	175511	1	40390	55286	95225	166420	1	112748	79499	111866	240247	208551	188653	92055	211585	136786	93431	258866	191992	139895	35501	143062	191121	150253	128595	136730	124514	111601	88067	158701	148889
729.5598@7.2436347	48714	52084	39673	44677	1	33268	40814	37092	68266	72339	42799	45508	41977	35431	43585	76664	42603	41141	72934	50900	39353	45484	46560	49492	56890	63462	44252	43813	40160	40772	38812	39544	67080	41767	45590	62756	73833	69748	65777	61778	69514	12605	62201
611.549@7.226784	105888	110686	110747	12237	2891	1	99845	129112	125249	111022	99964	97923	112225	103942	114983	107209	111780	117679	12797	137284	103354	111642	125386	108845	127949	1	10494	142696	110639	120496	110375	119829	122858	106642	127167	108757	117282	105915	112346	102445	108645	100910	99706
1327.8585@7.236844	99672	66881	184492	198533	61368	51446	87357	93768	164857	162833	198566	96785	52304	60269	53858	104102	83187	175270	142690	66024	205659	83897	193471	178295	290331	134795	156867	65876	76382	60722	51390	65125	237355	176710	211850	239979	240048	237427	239384	221635	227887	221645	225174
807.5713@7.229893	889109	494379	2956510	3345927	371181	288549	722968	5941	1345152	1577171	2830866	1042810	275135	529030	322295	774498	785920	2711466	993772	574791	2991714	731810	2499330	13001	4515540	1457645	2359033	370292	531349	437890	336755	387087	3400960	2777902	3164404	13501	15655	3512944	3426081	3402270	3344606	3395980	3324348
812.5263@7.2384915	113352	74487	335551	375275	54627	43999	94229	87416	165708	196134	321386	126860	50492	71038	46774	98148	103065	303740	123551	80088	342745	91104	290380	293413	484162	170352	264896	53244	74930	60144	47036	53285	393060	314634	372280	397910	397505	395063	395519	376241	362121	369393	368762
1322.9032@7.238211	294379	204589	631290	667073	161764	152258	250944	234355	449930	522789	584836	306001	132401	179432	142458	376828	230498	620982	380797	211096	648214	239161	563062	595591	865743	516911	570862	175096	191175	181242	147278	227114	753182	665964	669368	786464	741854	794280	748577	747688	714409	731733	763638
828.5004@7.163613	25013	19608	56170	59729	8757	7022	22512	21949	31201	29813	51296	27492	10800	17331	15941	9450	24339	52433	27004	21106	59036	16011	45822	54265	88611	8292	43104	12709	9066	1	12841	14912	59888	49985	5081	62152	65549	66145	64404	62532	66770	62630	61531
1204.8055@7.2432714	180679	188610	175673	128387	165439	153339	181620	155494	410164	351453	150678	157660	125873	174331	170415	312854	182196	122794	427650	196336	101279	172157	123604	100451	167464	317696	122255	181535	162973	184472	154441	168695	220618	131971	131842	257023	239100	269917	262796	268224	237296	261138	237924
1209.7587@7.24366	59723	80680	43266	1	55958	62881	70220	48966	145934	122181	57683	61139	47655	59642	1	113662	60052	37132	155282	64571	1	68068	54460	24859	46758	104080	31827	71416	63239	63202	67802	55056	83456	48263	36134	87213	79892	92355	88824	80375	65430	79015	79151
685.5336@7.246081	58130	57787	46953	40686	49948	34199	52687	46753	74092	78016	49183	44671	39598	50727	54065	72694	45527	38780	93716	51526	50143	44728	44334	39670	65879	68690	52200	47654	47063	48956	43852	44412	64850	41039	39151	66057	67595	76137	73926	63633	67456	73063	72295
444.3601@7.2703724	1	1	91167	66737	75199	78907	1	51680	71767	1	61490	1	59003	1	1	100590	73399	90779	1	1	55004	1	57606	37341	60608	63931	63979	67625	1	66600	59160	56826	95849	65256	1	94787	61238	48764	65977	118811	35238	17951	61263
394.3058@7.25006	128935	109011	1	122979	218271	187200	1	128823	202229	103863	193506	110773	124449	190053	1	186721	218512	1	117202	104014	74328	96811	92371	88698	115991	100349	98507	92419	95449	111139	125975	97579	95252	1	120983	117877	126748	126312	143570	124219	137141	135110	122473
845.608@7.252018	18276	24750	42512	13435	1	25466	18579	32041	12807	24117	29603	18498	1	13128	126279	1	34056	41121	16755	24580	22750	20195	24806	25771	1	3275	22007	17903	14721	11230	23653	26282	8815	17343	21753	24471	30962	32140	9614	19237	16052	22139	12374
1288.7914@7.22578	18936	21406	30918	39660	13783	13107	3403	25270	28536	31408	34716	23622	10161	17497	11302	19171	1	29280	26929	19441	37444	17530	30906	36959	50478	26687	32090	17423	19682	7878	14053	16851	43115	1	36075	43082	41540	37508	45268	40978	35489	37849	38564
689.4718@7.2091804	620120	603623	286256	251120	575061	517601	569324	507307	1408438	1240882	247747	570194	415930	558796	531666	13268	663282	272066	1511287	624941	202538	556606	488599	232880	35899	1146734	390053	531509	555609	570520	524786	539395	42535	226585	236538	818346	778448	781544	801136	750871	21113	757409	740270
694.4271@7.256984	89320	86063	52896	40818	83332	77813	76908	75957	169651	153032	44146	77453	70892	70303	75935	133915	85902	44458	175786	87296	33959	76677	77807	48709	66867	132772	57575	74678	72033	78953	80244	73925	92658	47332	1	113397	104612	119662	104080	97736	102005	105981	95760
1283.8323@7.2528195	125753	83270	242556	276368	69859	57817	98931	99962	202057	219953	256057	122695	50900	79898	56022	129866	110670	231278	162969	85829	255504	92682	216092	228314	372133	175578	203607	71379	84120	68761	61950	67659	303263	241292	260906	297607	298363	306308	311234	296267	7078	292157	290864
1142.747@7.2582874	67447	65729	1	1	1	69134	63282	63159	125813	112300	6436	1	1	1	1	1	1	1	140751	73443	6492	58026	35060	1	11151	110258	1	1	58393	50711	64540	62335	12383	7069	1	61226	62661	59880	58479	52799	51239	62166	62129
641.5062@7.1587977	64581	67056	65892	49517	65576	64416	50348	64714	94183	101471	71744	62659	46716	64461	53333	97841	30730	63335	94432	6554	5083	54847	66928	55373	64562	40615	54746	67120	53343	15843	13085	54445	68569	34639	50558	79080	16175	93068	20241	91235	85533	91118	88209
1170.6946@7.1667366	10285	7330	1	5396	5755	1	8318	1	20651	20080	10972	1	1	1	1	17159	1	1	21492	1	1	1	1	1	1	15529	1	1	15083	1	1	8026	16706	9134	1	12362	13750	6309	15786	9374	14489	10226	12330
1165.7327@7.2596836	77375	73863	44161	1	65225	76050	67114	75859	163339	146356	1	49822	62293	54836	1	129630	81867	1	181924	84910	1	54123	1	1	1	133614	1	72477	77624	77792	67103	70285	71547	28598	1	88929	91358	86771	95576	96126	87386	85473	90406
706.3536@7.249957	12556	12626	11165	15583	1	7049	1	11445	8294	19314	11121	1	4834	13344	1	6176	1	7689	1	1	1	10783	16736	11514	3389	9794	11029	11596	10928	1	10604	8245	7796	11032	1	9205	9752	9913	14184	15184	12269	4798	8545
658.3695@7.2763376	39281	29330	38859	51178	21470	1	45096	1	21871	38540	39345	28833	47306	35305	33447	1	1	51974	12114	33629	42103	40507	55062	39662	39876	42223	48150	1	5850	39178	33709	32216	39900	58238	12247	40076	34688	55200	32829	50550	52505	47022	45207
1160.778@7.2642055	220319	230286	166515	135258	221673	218790	224649	216992	514366	444587	137832	202464	185114	210409	211808	414686	235578	136322	566167	248831	133655	230885	166653	122670	222499	430690	161108	221940	229302	226450	199381	212336	264737	132349	129362	307679	325090	328341	336793	333326	314695	333553	321039
266.0536@7.215459	25605	25686	27526	24369	19228	15948	22559	26634	17649	21988	17488	24473	26964	17983	22188	19069	19593	9248	26894	25269	4521	7934	45370	26163	4815	52116	6554	36097	26582	46708	19592	7500	6253	32508	26164	22302	22452	19630	23354	24357	20310	22388	20629
394.2134@7.2634325	689132	23567	38381	835979	661673	532214	743359	622550	588906	781332	696255	786409	744102	623270	826452	567640	640614	616919	720982	771780	10927	641269	781726	535238	754415	721328	583170	27425	680858	721357	12177	798775	754259	706420	782279	784545	779575	22879	740677	721259	609476	646740	630146
353.1875@7.267237	130533	119571	101814	94289	82970	87906	113886	101720	110855	113065	99120	110210	102306	115213	102429	88369	115407	89795	84510	87879	90022	101876	97950	81461	95208	96699	103822	100379	95167	99525	103764	92517	1	116083	96369	96092	22725	95562	90199	103877	88650	95725	76383
[truncated: 64,087 more rows]

## Sheet: LC- raw
Compound	HC11	HC13	HC14	HC16	HC19	HC20	HC21	HC22	HC26	HC28	HC29	HC30	HC32	HC33	HC4	HC6	HC8	SLE1	SLE11	SLE12	SLE13	SLE14	SLE15	SLE16	SLE17	SLE18	SLE2	SLE20	SLE21	SLE22	SLE26	SLE4	SLE5	SLE6	SLE7	QC 10	QC 11	QC 12	QC 13	QC 14	QC 15	QC 16	QC 17
[truncated: 33,135 more rows]

[truncated: 7 more sheets: CE raw, LC+ ST SLEvsHC, LC+ ST HChvsHCl, LC- ST SLEvsHC, LC- ST HChvsHCl, CE ST SLEvsHC, CE ST HChvsHCl]
