# Supplementary material for: Ranking the impact of human health disorders on gut metabolism: Systemic lupus erythematosus and obesity as study cases
Source: Sci Rep. 2015 Feb 6;5:8310. doi: 10.1038/srep08310 (PMC4319156; doi:10.1038/srep08310)
Supplement: Supplementary Information — Supplementary Table 5 [file srep08310-s3.xls]

## Sheet: LC+ ID SLEvsHC
Mass	RT (min)	Database mass	Error (ppm)	Names	Formula	p t-test or M-W U	p Bonf	X HC	X SLE	HC11	HC13	HC14	HC16	HC19	HC20	HC21	HC22	HC26	HC28	HC29	HC30	HC32	HC33	HC6	HC8	SLE1	SLE11	SLE12	SLE13	SLE14	SLE15	SLE16	SLE17	SLE18	SLE2	SLE20	SLE21	SLE22	SLE26	SLE4	SLE5	SLE6	SLE7
85.0893	0.195558	85.0891	2.30701	Piperidine	C5H11N	1.76429e-06	0.00885984	565016	431769	554253	531848	496666	569882	610573	576010	528377	517500	615984	527354	648530	548284	525498	652405	509703	627382	374520	428462	455410	450273	414243	458494	109884	471860	406825	453725	523068	450358	511390	409876	451867	453481	460729	487385
115.046	6.10304	115.046	1.12674	1-Isothiocyanatobutane	C5H9NS	4.14848e-06	0.0208911	70090.2	141694	86084	99636	49898	24949	117467	119455	24949	24949	138273	99727	133052	103208	24949	24949	24949	24949	149975	118754	141694	182884	141694	143121	139794	141694	129102	133530	141353	141694	163799	129217	141694	141694	130994	137811
115.046		115.046	1.12674	Isobutyl isothiocyanate	C5H9NS
115.046		115.046	1.12674	xi-2,5-Dihydro-2,4-dimethylthiazole	C5H9NS
123.033	0.194655					9.30131e-06	0.0468228	83920.8	68331.4	82073	80141	83307	91618	83920.8	83920.8	84523	80700	87778	85394	88795	85508	79555	83920.8	83920.8	77658	73197	63780	75398	58971	74817	75792	37556	73349	68930	61725	66814	71334	81445	56192	77690	67666	62161	83149
130.113	0.16439					5.16945e-08	0.000260258	11064.8	0	7620	7620	7620	7620	21635	15240	7620	7620	16597	7620	15281	7620	7620	7620	15511	16573	0	0	0	0	0	0	0	0	0	0	0	0	0	0	0	0	0	0
132.024	0.196158	132.025	-0.0425318	THTC	C5H8O2S	1.99584e-06	0.010068	982988	304805	891419	818107	716307	884800	1213185	960117	895857	960117	1082499	823098	1293499	845985	826783	1280846	984867	1250323	642349	17559.5	17559.5	17559.5	204686	718737	35119	17559.5	702150	17559.5	835306	733464	17559.5	17559.5	17559.5	17559.5	705880	750755
132.024		132.025	-0.0425318	3-methyl sulfolene	C5H8O2S
132.094	4.95837	132.094	0.737446	Tetralin	C10H12	4.07704e-06	0.0205387	26061.8	3178.83	19678	8914.5	8914.5	8914.5	49149	45602	8914.5	8914.5	50062	8914.5	8914.5	17829	8914.5	46775	67897	48681	0	0	0	0	0	0	17101	0	0	0	0	0	0	0	0	0	0	40118
132.094		132.094	0.737446	Dicyclopentadiene	C10H12
132.094		132.094	0.737446	Mentha-1,3,5,8-tetraene	C10H12
143.04	0.160711	143.04	-0.676914	5-(2-Hydroxyethyl)-4-methylthiazole	C6H9NOS	4.85117e-11	2.44208e-07	39570	53564.7	44633	41368.6	41344	37909	41162	36938	41368.6	37553	31185	39424	35617	46251	42299	37531	41368.6	37169	54135	41391	52482	56704	53913	51321	53564.7	53564.7	58551	47206	55872	53589	53532	48427	60604	55870	60322	53116
143.04		143.04	-0.57024	4-Methyl-5-thiazoleethanol	C6H9NOS
143.04		143.04	-0.57024	5-(1-Hydroxyethyl)-4-methylthiazole	C6H9NOS
143.04		143.04	-0.57024	2-Propionyl-2-thiazoline	C6H9NOS
143.04		143.04	-0.57024	5-Acetyl-2,3-dihydro-1,4-thiazine	C6H9NOS
143.04		143.04	-0.57024	5-(2-Propenyl)-2-oxazolidinethione	C6H9NOS
143.04		143.04	-0.57024	Raphanusamide	C6H9NOS
145.149	0.193665					1.41594e-06	0.00714828	7751.06	26053.6	2652.5	16217	2652.5	2652.5	16142	2652.5	2652.5	2652.5	20546	7121	2652.5	6189	2652.5	16988	5305	14289	24989	38402	26053.6	26410	26053.6	26053.6	14096	29582	22246	26053.6	25204	23493	26053.6	26053.6	28311	22711	30108	27091
154.174	6.09274					7.16207e-07	0.00360434	7024.31	45209	0	0	0	0	33485	0	0	0	37834	0	0	0	0	0	0	41070	55361	43532	46264	40294	52139	38237	39636	45209	44160	50307	45209	45209	47547	45176	44999	44871	40403	45209
161.048	0.189043	161.048	4.44765	4,6-Dihydroxyquinoline	C9H7NO2	1.74254e-06	0.00875916	7023.12	35793.2	29170	0	0	0	24143	0	0	0	0	0	33190	0	0	25867	0	0	32455	28699	35092	28838	38864	35793.2	35793.2	35940	33274	39550	29029	36491	34400	36655	35246	31096	51033	46029
161.048		161.048	4.35291	Indole-3-carboxylate	C9H7NO2
161.048		161.048	4.35291	4-Hydroxy-2-quinolone	C9H7NO2
161.048		161.048	4.35291	4,8-Dihydroxyquinoline	C9H7NO2
161.048		161.048	4.35291	Quinoline-3,4-diol	C9H7NO2
161.048		161.048	4.35291	Quinolin-2,8-diol	C9H7NO2
161.048		161.048	4.35291	3-Hydroxy-1H-quinolin-4-one	C9H7NO2
161.048		161.048	4.44765	3-Formyl-6-hydroxyindole	C9H7NO2
161.048		161.048	4.44765	2-Indolecarboxylic acid	C9H7NO2
162.053	0.189315	162.053	1.87957	Lichenin	C6H10O5	8.81287e-07	0.00443495	25414.4	1892.28	11143	11143	11143	11143	22286	34351	51831	64793	11143	11143	11143	44720	51028	37334	11143	11143	0	0	9331	0	0	0	0	0	0	0	0	24730	0	0	0	0	0	0
162.053		162.053	1.87957	3,6-Anhydrogalactose	C6H10O5
162.053		162.053	1.87957	Diethyl pyrocarbonate	C6H10O5
162.053		162.053	1.69125	1,6-Anhydro-glucose	C6H10O5
162.053		162.053	1.87957	3-Hydroxy-3-methylglutarate	C6H10O5
162.053		162.053	1.87957	1,5-Anhydro-D-fructose	C6H10O5
162.053		162.053	1.87957	3,6-Anhydroglucose	C6H10O5
162.053		162.053	1.87957	3,3-Dimethylmalate	C6H10O5
162.053		162.053	1.87957	3-Ethylmalate	C6H10O5
162.053		162.053	1.87957	2-Hydroxyadipate	C6H10O5
162.053		162.053	1.87957	2-Ethylmalate	C6H10O5
162.053		162.053	1.87957	Rhamnono-1,4-lactone	C6H10O5
162.053		162.053	1.87957	2,3-Dimethylmalate	C6H10O5
162.053		162.053	1.87957	2-Dehydro-3-deoxy-fuconate	C6H10O5
162.053		162.053	1.87957	2-Dehydro-3-deoxy-rhamnonate	C6H10O5
162.053		162.053	1.87957	Fucono-1,4-lactone	C6H10O5
162.053		162.053	1.87957	2-(Hydroxymethyl)glutarate	C6H10O5
162.053		162.053	1.87957	2-Deoxy-scyllo-inosose	C6H10O5
162.053		162.053	1.87957	Fucono-1,5-lactone	C6H10O5
162.053		162.053	1.87957	2-hydroxy-Hexanedioic acid	C6H10O5
162.053		162.053	1.69125	3-hydroxymethyl-glutaric acid	C6H10O5
162.053		162.053	1.69125	2-hydroxyadipic acid	C6H10O5
162.053		162.053	1.69125	3-Hydroxyadipic acid	C6H10O5
162.053		162.053	1.69125	Glucosan	C6H10O5
162.053		162.054	-3.67581	1-Methylpropyl 1-propenyl disulfide	C7H14S2
164.048	0.192858					7.37495e-07	0.00371006	1.1236e+06	791748	1117644	970698	975930	1044948	1211327	1204967	1024564	1006015	1270903	984996	1326422	994025	1001471	1353552	1139629	1350543	872588	843224	834072	957124	820261	222635	221798	895903	887218	851870	916930	833775	941385	791748	826264	799459	844709	890508
166.136	6.09135	166.136	1.45997	2,5-undecadienal	C11H18O	9.06213e-06	0.045608	54149.1	88730.9	27086	52052.4	26239	41759	74411	74585	39873	31795	76142	52052.4	80804	29330	52052.4	57391	76652	74162	96554	71862	86617	85880	89829	92778	84184	88730.9	82043	91665	76059	86047	139777	88730.9	88730.9	88730.9	86100	72838
166.136		166.136	1.36813	Nopol	C11H18O
166.136		166.136	1.36813	Limonene aldehyde	C11H18O
166.136		166.136	1.36813	2,4-Undecadienal	C11H18O
166.136		166.136	1.36813	Dihydrojasmone	C11H18O
166.136		166.136	1.36813	2-Hexylidenecyclopentanone	C11H18O
166.136		166.136	1.36813	2,6,6-Trimethyl-1-cyclohexen-1-acetaldehyde	C11H18O
166.136		166.136	1.36813	2-Heptylfuran	C11H18O
166.136		166.136	1.36813	Norecasantalol	C11H18O
177.001	0.167439	177.002	-0.0600002	5-(1-Hydroxy-2-chloroethyl)-4-methylthiazole	C6H8ClNOS	7.37495e-07	0.00371006	230636	93913.7	162837	190799	189956	176594	232709	231828	182578	768040	262582	156818	235723	187833	111884	240420	229108	130466	101399	101180	84849	96497	104917	97969	31961	91270	103190	103676	86338	102619	103556	97562	101873	92327	93888	95376
178.03	0.193876	178.03	2.4159	4-Amino-7-chloroquinoline	C9H7ClN2	1.69164e-07	0.000850746	0	111959	0	0	0	0	0	0	0	0	0	0	0	0	0	0	0	0	130786	107995	116940	104103	113091	114807	67505	110878	102630	105269	121180	120779	118299	112858	109982	116740	113053	128359
178.03		178.03	1.21597	3,3'-Thiobispropanoic acid	C6H10O4S
179.095	0.20203	179.095	1.47961	PHENYL-gamma-Aminobutyric Acid	C10H13NO2	2.05612e-06	0.01037	315429	186101	316430	311899	281917	313722	325840	248703	253280	367328	440966	333236	475699	316782	250604	259428	263689	287343	258279	186101	129173	155475	186101	184621	123807	196892	176538	245040	197667	175745	176893	150416	176022	186101	186101	258851
179.095		179.095	1.65001	Propham	C10H13NO2
179.095		179.095	1.65001	Xylylcarb	C10H13NO2
179.095		179.095	1.65001	XMC	C10H13NO2
179.095		179.095	1.65001	Salsolinol	C10H13NO2
179.095		179.095	1.65001	Fusaric acid	C10H13NO2
179.095		179.095	1.65001	Phenacetin	C10H13NO2
179.095		179.095	1.47961	Phenacetine	C10H13NO2
179.095		179.095	1.47961	2(N)-Methyl-norsalsolinol	C10H13NO2
179.095		179.095	1.65001	Homophenylalanine	C10H13NO2
179.095		179.095	1.47961	methylphenylalanine	C10H13NO2
179.095		179.095	1.47961	N-methylphenylalanine	C10H13NO2
179.095		179.095	1.47961	Maltoxazine	C10H13NO2
179.095		179.095	1.47961	Ethyl N-methylanthranilate	C10H13NO2
179.095		179.095	1.47961	1,2,3,4,5,6-Hexahydro-5-(1-hydroxyethylidene)-7H-cyclopenta[b]pyridin-7-one	C10H13NO2
179.095		179.095	1.47961	2,3-Dihydro-5-(3-hydroxypropanoyl)-1H-pyrrolizine	C10H13NO2
190.07	0.156305					5.94847e-06	0.0299523	21428.8	257677	0	342860	0	0	0	0	0	0	0	0	0	0	0	0	0	0	266714	278232	261215	261327	267618	272359	64238	263405	277595	278605	284953	267844	281766	288442	258073	247087	261039	257677
194.987	6.79469					3.37553e-06	0.0170149	2345.62	21938.5	9517	0	24248	0	0	0	0	0	0	0	0	0	0	0	0	3765	25497	36907	11456	21938.5	26436	6060	21938.5	6144	21938.5	26892	25099	15964	21938.5	22485	33700	21938.5	21938.5	26622
199.197	0.193279					1.79797e-06	0.0090612	782	8069.56	0	0	0	0	0	0	0	0	0	0	0	0	0	0	12512	0	15372	11586	7731	14122	3865.5	11762	18008	3865.5	3865.5	3865.5	3865.5	3865.5	13739	3865.5	3865.5	3865.5	14277	3865.5
206.085	4.3003					1.69164e-07	0.000850746	0	355968	0	0	0	0	0	0	0	0	0	0	0	0	0	0	0	0	353699	357109	357943	363357	349096	355468	216131	359907	361200	349722	365031	465340	361157	344573	357975	386502	345956	357257
212.048	3.18508	212.047	1.18831	2-HYDROXYXANTHONE	C13H8O3	7.40221e-08	0.000372516	20372	0	34583	35441	33251	34437	1678	1678	32905	36836	3356	34559	1678	35038	35478	1678	1678	1678	0	0	0	0	0	0	0	0	0	0	0	0	0	0	0	0	0	0
212.048		212.047	1.18831	Urolithin B	C13H8O3
212.048		212.047	1.18831	4-Hydroxyxanthone	C13H8O3
223.026	0.239031	223.026	1.32609	Sulfallate	C8H14ClNS2	1.31291e-06	0.00659454	3220.06	24958.6	0	12854	13266	0	0	0	0	0	0	0	0	0	10756	14645	0	0	28903	13964	30513	32373	13964	13964	13964	27928	30558	35193	13964	34380	13964	13964	29665	40013	28826	33155
228.148	0.195781	228.147	0.438741	Leu Pro	C11H20N2O3	7.3178e-07	0.00368489	701579	410068	760138	667047	588976	703983	699727	667540	764001	740196	711835	736142	681089	603104	653413	796417	706182	745478	399097	456862	376224	400685	429342	416017	141632	410068	490981	410068	438826	410068	430131	490995	452430	370348	453890	403556
228.148		228.147	0.438741	Ile Pro	C11H20N2O3
234.091	4.30009					1.55391e-07	0.00078027	0	21948.9	0	0	0	0	0	0	0	0	0	0	0	0	0	0	0	0	23526	21532	22630	24276	18929	23017	15237	21948.9	21948.9	21948.9	21111	29272	21948.9	21948.9	20279	21948.9	21354	22224
236.119	3.83467					2.30745e-06	0.0116285	26266.3	12010.3	26471	17708	30369	27559.6	20843	25758	22716	27559.6	24708	27559.6	28565	29279	27862	31019	27559.6	24724	18110	14397	7198.5	7198.5	7198.5	7198.5	17102	7198.5	22422	7198.5	7198.5	7198.5	22756	20079	7198.5	7198.5	22136	7198.5
246.094	0.196958					1.69164e-07	0.000850746	0	484524	0	0	0	0	0	0	0	0	0	0	0	0	0	0	0	0	508796	434077	537438	532356	532793	518523	20127	501790	455096	510950	516330	523166	548690	474199	522672	504698	534849	544888
246.219	5.58605	246.219	-0.802864	8,8-Diethoxy-2,6-dimethyl-2-octanol	C14H30O3	6.36227e-06	0.0320162	12808.6	1192.06	11200	5600	5600	5600	5600	5600	5600	5600	5600	11755	94844	5600	5600	12652	12886	5600	0	0	0	0	0	0	0	0	10981	10476	0	0	0	0	0	0	0	0
248.214	4.77514	248.214	0.78756	Sterol	C17H28O	1.17901e-07	0.000594012	144322	646.5	30286	144322	44906	144322	276576	225276	38265	144322	223609	28706	150063	144322	22638	218872	231551	241111	0	0	0	0	0	0	11637	0	0	0	0	0	0	0	0	0	0	0
248.214		248.214	0.78756	3-Hydroxysterol	C17H28O
248.214		248.214	0.78756	Heptadecatrienal	C17H28O
248.214		248.214	0.78756	8,11,14-heptadecatrienal	C17H28O
248.214		248.214	0.726086	5-(2-hydroxyethyl)isolongifol-4-ene	C17H28O
248.214		248.214	0.726086	5-(2-hydroxyethyl)isolongifol-5-ene	C17H28O
248.214		248.214	0.726086	Avocadenofuran	C17H28O
250.23	6.15834	250.23	0.376412	12-(2-Cyclopenten-1-yl)-2-dodecanone	C17H30O	7.40221e-08	0.000372516	115147	0	6858	6858	24712	6858	326865	271988	6858	13716	277087	6858	282039	19944	6858	273185	269262	42406	0	0	0	0	0	0	0	0	0	0	0	0	0	0	0	0	0	0
250.23		250.23	0.559349	3,4,7,11-Tetramethyl-6,10-tridecadienal	C17H30O
250.23		250.23	0.559349	9-Cycloheptadecen-1-one	C17H30O
250.23		250.23	0.559349	8,11-Heptadecadienal	C17H30O
250.23		250.23	0.559349	9,19-epoxy-3,6-heptadecadiene	C17H30O
250.23		250.23	0.559349	3,4-epoxy-6,9-heptadecadiene	C17H30O
250.23		250.23	0.559349	6,7-epoxy-3,9-heptadecadiene	C17H30O
250.23		250.23	0.559349	9,10-epoxy-3,6-heptadecadiene	C17H30O
250.23		250.23	0.559349	9,10-Epoxy-3,6-octadecadiene	C17H30O
251.261	4.67919					5.09461e-07	0.00256231	11142.6	32775	13379	20962	22152	6689.5	6689.5	6689.5	6689.5	16770	6689.5	16595	6689.5	6689.5	21528	6689.5	6689.5	6689.5	36178	36371	32775	38433	34221	32775	27107	32869	33353	32775	33922	32683	30983	30410	29655	29890	32775	32775
252.137	2.87349	252.136	1.37158	3-Ethyl-1,2-cyclopentanedione	C14H20O4	1.89297e-08	9.52921e-05	118302	75110.9	101208	109874	137204	90227	117317	114653	111443	99367	128780	117021	146474	108862	124741	98794	133048	153813	83175	74112	65931	70115	108151	58308	59092	72361	75110.9	68901	75110.9	94675	73884	100320	81915	37407	75678	77750
252.137		252.136	1.37158	2,2,4,4-Tetramethyl-6-(1-oxobutyl)-1,3,5-cyclohexanetrione	C14H20O4
252.137		252.136	1.37158	3-Methyl-1,2-cyclohexanedione	C14H20O4
252.137		252.136	1.37158	3-Hydroxyoreadone	C14H20O4
262.266	6.80075	262.266	0.944666	1,3,6,9-Nonadecatetraene	C19H34	6.47809e-08	0.000326203	7490.81	0	12001	3348	3348	9694	6696	17176	12790	9289	3348	3348	3348	3348	10709	3348	3348	14714	0	0	0	0	0	0	0	0	0	0	0	0	0	0	0	0	0	0
262.266		262.266	0.944666	4,6,9-Nonadecatriene	C19H34
262.266		262.266	0.944666	6-Nonadecen-9-yne	C19H34
262.266		262.266	0.944666	3,6,9-Nonadecatriene	C19H34
262.266		262.266	0.944666	6,9,12-Nonadecatriene	C19H34
268.987	0.161225					6.31092e-07	0.00317645	51674.5	28671.9	52711	51674.5	58444	52122	45692	51674.5	59141	56552	43354	58092	44752	53479	50381	45246	51803	51674.5	19293	19293	39387	40995	19293	19293	19293	38668	19293	19293	41561	19293	39291	19293	40801	38586	19293	43875
270.056	3.42342	270.056	0.371198	Nordazepam	C15H11ClN2O	4.12541e-07	0.00207904	1765.69	27766.1	0	0	0	0	0	7326	0	0	7916	0	0	0	0	6693	0	6316	29944	28288	28267	26535	29821	26438	17161	26630	28445	28498	37405	27464	29494	28061	26942	29670	25926	24801
270.056		270.056	0.371198	N-Desmethyldiazepam (Nordazepam)	C15H11ClN2O
271.251	4.24789	271.251	0.261196	2-aminohexadecanoic acid	C16H33NO2	7.37495e-07	0.00371006	290251	42593.3	172475	111025	104171	141852	494810	446161	138108	96918	503978	117394	482640	110602	147588	493365	586444	496490	37206	34547	42331	45269	41296	44534	33854	30006	28405	49408	47132	41224	46335	49907	48460	52532	49382	44852
271.251		271.251	0.261196	2-amino-hexadecanoic acid	C16H33NO2
271.251		271.251	0.261196	Myristoyl-EA	C16H33NO2
271.251		271.251	0.261196	C16 Sphingosine	C16H33NO2
271.251		271.251	0.261196	Hexadecanoic acid, 2-amino-	C16H33NO2
273.267	4.25818	273.267	-0.421513	Hexadecasphinganine	C16H35NO2	2.93165e-06	0.0147496	33929	66534.7	37790	30484	43604	48150	36344	26486	44587	30975	35365	32338	23014	36274	43606	22694	28363	22790	55029	68761	65505	64928	70688	80692	55455	68099	71290	35123	78550	70301	77216	59753	65511	65505	76459	68759
273.267		273.267	-0.198159	C16 Sphinganine	C16H35NO2
276.245	5.77279	276.245	-1.08705	5-Androstan-17-ol	C19H32O	6.78664e-08	0.000341809	35238.5	241.111	24909	24909	24909	24909	64008	24909	24909	24909	49818	24909	59305	24909	24909	56221	60465	24909	0	0	0	0	4340	0	0	0	0	0	0	0	0	0	0	0	0	0
276.245		276.245	-1.08705	3-Androstanol	C19H32O
276.245		276.245	-1.08705	3-Hydroxysteroid	C19H32O
276.245		276.245	-1.08705	7-Hydroxysteroid	C19H32O
276.245		276.245	-1.19752	5-(1-hydroxybutan-2-yl)isolongifol-4-ene	C19H32O
276.245		276.245	-1.19752	5-(1-hydroxybutan-2-yl)isolongifol-5-ene	C19H32O
276.245		276.245	-1.19752	5-(3-hydroxybutan-2-yl)isolongifol-5-ene	C19H32O
276.245		276.245	-1.19752	5-(1-methoxypropan-2-yl)isolongifol-5-ene	C19H32O
276.245		276.245	-1.19752	5-Androstan-3-ol	C19H32O
284.251	6.96928					7.70707e-08	0.000388121	59980.6	0	6075	13671	6075	6075	150840	134298	6075	6075	127270	21110	126155	16474	12150	108733	109627	108987	0	0	0	0	0	0	0	0	0	0	0	0	0	0	0	0	0	0
285.137	4.46149	285.137	3.1384	Coclaurine	C17H19NO3	3.48881e-07	0.00175687	5111.75	69115.2	0	0	0	0	0	0	0	0	29740	0	0	0	0	0	33034	19014	92237	58821	41764	39322	108467	42285	62541	36141	69240	85299	80081	86570	41972	46265	69115.2	105541	78901	99511
285.137		285.137	3.1384	Cherylline	C17H19NO3
285.137		285.137	3.1384	Hydromorphone	C17H19NO3
285.137		285.137	3.1384	Norcodeine	C17H19NO3
285.137		285.137	3.1384	Narwedine	C17H19NO3
285.137		285.137	3.1384	Apohyoscine	C17H19NO3
285.137		285.137	3.1384	Morphine	C17H19NO3
285.137		285.137	3.1384	Erysonine	C17H19NO3
285.137		285.137	3.1384	Piperine	C17H19NO3
285.137		285.137	3.1384	Erysopine	C17H19NO3
285.137		285.137	3.1384	Secodemethylclausenamide	C17H19NO3
286.051	2.97737	286.051	1.73633	N-Desmethylclobazam	C15H11ClN2O2	1.69164e-07	0.000850746	0	19199.7	0	0	0	0	0	0	0	0	0	0	0	0	0	0	0	0	17631	18260	20852	20255	20055	23018	15029	19609	20271	21118	26952	16697	8402	18801	20032	17417	19376	21820
286.051		286.051	1.73633	Oxazepam	C15H11ClN2O2
286.051		286.051	1.73633	Demoxepam	C15H11ClN2O2
287.283	4.55313	287.282	0.662526	C17 Sphinganine	C17H37NO2	1.60376e-11	8.07333e-08	116956	184523	33568	29205	25512	24026	25255.3	25255.3	25255.3	26315	18737	28725	27726	21761	28450	18741	23171	22382	59105	63536.7	73462	71322	62435	54110	63536.7	77753	47461	57120	78054	61949	76859	63536.7	53525	52822	63536.7	63536.7
292.241	7.58398	292.24	1.93548	Linolenic Acid methyl ester	C19H32O2	1.95398e-14	9.83634e-11	25255.3	63536.7	33568	29205	25512	24026	25255.3	25255.3	25255.3	26315	18737	28725	27726	21761	28450	18741	23171	22382	59105	63536.7	73462	71322	62435	54110	63536.7	77753	47461	57120	78054	61949	76859	63536.7	53525	52822	63536.7	63536.7
292.241		292.24	1.93548	5-androstane-3,17-diol	C19H32O2
292.241		292.24	2.03991	Androstanediol	C19H32O2
292.241		292.24	1.93548	3-androstanediol	C19H32O2
292.241		292.24	1.93548	Methyl linolenate	C19H32O2
292.241		292.24	1.93548	Pinolenic Acid methyl ester	C19H32O2
292.241		292.24	1.93548	9,11,13-Octadecatrienoic Acid methyl ester	C19H32O2
292.241		292.24	2.03991	Grevillol	C19H32O2
292.241		292.24	2.03991	5-Androstan-3,17-diol	C19H32O2
292.241		292.24	2.03991	16-Hydroxysteroid	C19H32O2
292.241		292.24	2.03991	Hydroxysteroid	C19H32O2
292.241		292.24	2.03991	17-Hydroxysteroid	C19H32O2
292.241		292.24	2.03991	Steroid hydroperoxide	C19H32O2
292.241		292.24	2.03991	Androstan-3,17-diol	C19H32O2
292.241		292.24	2.03991	Homo-17-oxa-5-androstan-3-ol	C19H32O2
292.241		292.24	2.03991	5-Androstane-11,17-diol	C19H32O2
292.241		292.24	1.93548	8-hydroxy-11-octadecen-9-ynoic acid	C19H32O2
292.241		292.24	1.93548	3,17-Dihydroxyetiocholane	C19H32O2
292.241		292.24	1.93548	3,17-Dihydroxy-5-androstane	C19H32O2
292.241		292.24	1.93548	Androstane-3,17-diol	C19H32O2
292.241		292.24	1.93548	EPIANDROSTANEDIOL	C19H32O2
292.241		292.24	1.93548	Acetylenic acids	C19H32O2
292.241		292.24	1.93548	3,7,11-Trimethyl-2,6,10-dodecatrienyl butyrate	C19H32O2
292.277	5.89005	292.277	2.01409	3,7,11,15-Tetramethyl-6,10,14-hexadecatrien-1-ol	C20H36O	5.35974e-07	0.00269822	12743.1	360	6495	3247.5	3247.5	3247.5	34285	23755	3247.5	6906	3247.5	3247.5	39284	3247.5	3247.5	28918	35019	3247.5	0	0	0	0	0	0	0	0	0	0	0	0	0	0	0	0	0	6480
292.277		292.277	2.01409	9,10-Epoxy-3,6-eicosadiene	C20H36O
292.277		292.277	2.01409	6,7-Epoxy-3,9-eicosadiene	C20H36O
292.277		292.277	2.01409	3,4-Epoxy-6,9-eicosadiene	C20H36O
294.257	6.24705	294.256	2.07339	Sterculic acid	C19H34O2	1.14945e-07	0.00057891	54383.9	547.444	37589	16392	16392	43037	138535	98483	16392	16392	101524	16392	94633	32784	49536	106362	41601	44098	0	0	0	0	0	0	9854	0	0	0	0	0	0	0	0	0	0	0
294.257		294.256	2.1771	10,13-nonadecadienoic acid	C19H34O2
294.257		294.256	2.1771	18-nonadecynoic acid	C19H34O2
294.257		294.256	2.07339	Methyl linoleate	C19H34O2
294.257		294.256	2.07339	3,7-Dimethyl-2,6-octadienyl nonanoate	C19H34O2
294.257	6.35489	294.256	2.75307	Sterculic acid	C19H34O2	7.40221e-08	0.000372516	53285.2	0	31063	9169	9169	9169	133296	9169	21736	9169	108031	34366	109414	18338	9169	106746	117024	117535	0	0	0	0	0	0	0	0	0	0	0	0	0	0	0	0	0	0
294.257		294.256	2.85678	10,13-nonadecadienoic acid	C19H34O2
294.257		294.256	2.85678	18-nonadecynoic acid	C19H34O2
294.257		294.256	2.75307	Methyl linoleate	C19H34O2
294.257		294.256	2.75307	3,7-Dimethyl-2,6-octadienyl nonanoate	C19H34O2
296.272	6.80323	296.272	1.29985	Oleic acid methyl ester	C19H36O2	2.24145e-07	0.00112762	147062	1437.28	147062	33487	33813	35962	343528	261476	44702	29716	273732	147062	65219	33247	32782	298672	275210	297316	0	0	0	10623	0	0	0	0	0	0	0	7931	0	0	7317	0	0	0
296.272		296.272	1.19684	Methyl oleate	C19H36O2
296.272		296.272	1.19684	12-Octadecenoic Acid methyl ester	C19H36O2
296.272		296.272	1.19684	Phytomonic Acid	C19H36O2
296.272		296.272	1.29985	17-Methyl-6-octadecenoic acid	C19H36O2
296.272		296.272	1.29985	Lactobacillic acid	C19H36O2
296.272		296.272	1.29985	4-heptyl-2-methyl-2-undecenoic acid	C19H36O2
296.272		296.272	1.29985	2,5-dimethyl-2-heptadecenoic acid	C19H36O2
296.272		296.272	1.29985	10-methylene-octadecanoic acid	C19H36O2
296.272		296.272	1.29985	2-nonadecenoic acid	C19H36O2
296.272		296.272	1.29985	10-nonadecenoic acid	C19H36O2
296.272		296.272	1.29985	7-nonadecenoic acid	C19H36O2
296.272		296.272	1.29985	11,12-methylene-octadecanoic acid	C19H36O2
296.272		296.272	1.19684	13-Cyclohexyltridecanoic acid	C19H36O2
296.272		296.272	1.19684	Dihydrosterculic acid	C19H36O2
296.272		296.272	1.19684	11Z-Heptadecenyl acetate	C19H36O2
296.272		296.272	1.19684	Octadecanoic acid, 10-methylene-	C19H36O2
296.272		296.272	1.19684	4,6-Nonadecanedione	C19H36O2
296.272		296.272	1.19684	7-Methyloctyl-4-decenoate	C19H36O2
296.272		296.272	1.19684	Isopropyl 9-hexadecenoate	C19H36O2
296.272		296.272	1.19684	7-Ethylheptadecane-4,6-dione	C19H36O2
297.267	4.27071	297.267	-0.0510839	Spiroxamine	C18H35NO2	1.07942e-06	0.00543672	20386.6	67512.6	11479	41485	17118.5	11479	11479	11479	23868.5	43483	11479	19932.5	23942	24481	35182.5	16339.5	11479	11479	69227.2	86835	73708	62131.2	60206	78686	62936.4	68076.2	72005	45915	66783.4	81218	56345.4	71007	61260	73758	57957	67171.4
297.267		297.267	0.154237	3-ketosphingosine	C18H35NO2
297.267		297.267	-0.0510839	Cassine	C18H35NO2
297.267		297.267	0.0515767	N-(2-hydroxyethyl)hexadec-7-enamide	C18H35NO2
297.267		297.267	0.0515767	Palmitoleoyl-EA	C18H35NO2
297.267		297.267	0.0515767	4,14-Sphingadiene	C18H35NO2
297.267		297.267	0.0515767	(4,8,d18:2) sphingosine	C18H35NO2
297.267		297.267	0.0515767	Lepadin D	C18H35NO2
297.267		297.267	0.0515767	2-amino-octadeca-4,6-diene-1,3-diol	C18H35NO2
298.288	6.78064	298.287	1.10494	Pristanic acid	C19H38O2	1.20923e-07	0.000609114	74550.9	323	26911	28595	23305	29396	244500	16488	28814	22550	209579	27312	233336	24663	23178	27934	185759	40494	0	0	0	0	0	0	0	5814	0	0	0	0	0	0	0	0	0	0
298.288		298.287	1.00263	Tuberculostearic acid	C19H38O2
298.288		298.287	1.10494	Nonadecanoic acid	C19H38O2
298.288		298.287	1.10494	2-methyl-octadecanoic acid	C19H38O2
298.288		298.287	1.10494	15-methyl-octadecanoic acid	C19H38O2
298.288		298.287	1.10494	5-methyl-octadecanoic acid	C19H38O2
298.288		298.287	1.10494	11-methyl-octadecanoic acid	C19H38O2
298.288		298.287	1.10494	12-methyl-octadecanoic acid	C19H38O2
298.288		298.287	1.10494	13-methyl-octadecanoic acid	C19H38O2
298.288		298.287	1.10494	14-methyl-octadecanoic acid	C19H38O2
298.288		298.287	1.10494	3-methyl-octadecanoic acid	C19H38O2
298.288		298.287	1.10494	4-methyl-octadecanoic acid	C19H38O2
298.288		298.287	1.10494	7-methyl-octadecanoic acid	C19H38O2
298.288		298.287	1.10494	8-methyl-octadecanoic acid	C19H38O2
298.288		298.287	1.10494	9-methyl-octadecanoic acid	C19H38O2
298.288		298.287	1.10494	16-methyl stearic acid	C19H38O2
298.288		298.287	1.10494	4,14-dimethyl-heptadecanoic acid	C19H38O2
298.288		298.287	1.10494	17-methyl-octadecanoic acid	C19H38O2
298.288		298.287	1.10494	Heptadecyl acetate	C19H38O2
298.288		298.287	1.10494	Methyl stearate	C19H38O2
298.288		298.287	1.10494	Isopropyl hexadecanoate	C19H38O2
298.288		298.287	1.10494	4-Hydroxy-6-nonadecanone	C19H38O2
298.288		298.287	1.10494	6-Hydroxy-4-nonadecanone	C19H38O2
298.288		298.287	1.10494	Nonadecylic acid	C19H38O2
298.288		298.287	1.10494	pentadecyl butyrate	C19H38O2
298.288		298.287	1.10494	formyl octadecanoate	C19H38O2
298.288		298.287	1.10494	3-Methyl-3-butenyl tetradecanoate	C19H38O2
299.265	5.50153					6.47809e-08	0.000326203	54410.9	0	32173	89287	69745	80835	32173	32173	69458	82657	64346	69728	32173	87135	32173	32173	32173	32173	0	0	0	0	0	0	0	0	0	0	0	0	0	0	0	0	0	0
299.283	4.5132	299.282	0.635961	Sphingosine	C18H37NO2	2.94084e-14	1.48042e-10	27824.8	77178.2	33895	35870	31732	44286	20203	15821	32952	42629	16168	34270	28538.9	33139	31100	15779	11988	16826	75770	77667	88726	81387	90198	61569	65800	79911	81678	65294	68445	74093	107797	83281	79007	78974	56536	73075
299.283		299.282	0.533992	3-ketosphinganine	C18H37NO2
299.283		299.282	0.533992	Threo-Sphingosine C-18	C18H37NO2
299.283		299.282	0.635961	Palmitoylethanolamide	C18H37NO2
299.283		299.282	0.635961	3-Dehydrosphinganine	C18H37NO2
299.283		299.282	0.635961	12-amino-octadecanoic acid	C18H37NO2
299.283		299.282	0.635961	2-amino-octadecanoic acid	C18H37NO2
299.283		299.282	0.533992	2-aminooctadec-4-ene-1,3-diol	C18H37NO2
299.283		299.282	0.533992	5-hydroxy,3-sphingosine	C18H37NO2
299.283		299.282	0.533992	(8Z,d18:1) sphingosine	C18H37NO2
299.283		299.282	0.533992	Palmitoyl-EA	C18H37NO2
302.224	5.5111	302.225	-0.3619	5,8,11,14,17-Icosapentaenoic acid	C20H30O2	1.23038e-06	0.00619182	40629.5	3847.44	40629.5	20885	43235	8794	52378	49094	40629.5	40629.5	78620	40629.5	48528	6110	38171	45123	47738	48878	0	0	14424	0	0	0	0	0	0	19473	0	16739	0	0	0	0	18618	0
302.224		302.225	-0.260923	EPA	C20H30O2
302.224		302.225	-0.260923	3,5-Tetrahydronorethindrone	C20H30O2
302.224		302.225	-0.3619	Pimaric acid	C20H30O2
302.224		302.225	-0.260923	5-HETE lactone	C20H30O2
302.224		302.225	-0.3619	Palustric acid	C20H30O2
302.224		302.225	-0.260923	19-HYDROXYTOTAROL	C20H30O2
302.224		302.225	-0.3619	Mibolerone	C20H30O2
302.224		302.225	-0.3619	Neoabietic acid	C20H30O2
302.224		302.225	-0.3619	Abietate	C20H30O2
302.224		302.225	-0.260923	Abietic acid	C20H30O2
302.224		302.225	-0.3619	Stenbolone	C20H30O2
302.224		302.225	-0.3619	Methyltestosterone	C20H30O2
302.224		302.225	-0.260923	17-Methyltestosterone	C20H30O2
302.224		302.225	-0.3619	Isopimaric acid	C20H30O2
302.224		302.225	-0.260923	5,6-dehydro Arachidonic Acid	C20H30O2
302.224		302.225	-0.3619	17-Hydroxy-5-androst-2-ene-2-carboxaldehyde	C20H30O2
302.224		302.225	-0.3619	17-Hydroxy-19-nor-17-pregn-5-en-3-one	C20H30O2
302.224		302.225	-0.3619	Kaur-16-en-18-oic acid	C20H30O2
302.224		302.225	-0.3619	17-Hydroxy-7-methylandrost-4-en-3-one	C20H30O2
302.224		302.225	-0.3619	Levopimaric acid	C20H30O2
302.224		302.225	-0.3619	Oryzalexin A	C20H30O2
302.224		302.225	-0.3619	5,7,9,14,17-Eicosapentaenoic acid	C20H30O2
302.224		302.225	-0.3619	17-Hydroxy-6-methylandrost-4-en-3-one	C20H30O2
302.224		302.225	-0.3619	1,2,3,4,4a,9,10,10a-Octahydro-6-hydroxy-7-isopropyl-1,4a-dimethyl-1-phenanthrenemethanol	C20H30O2
302.224		302.225	-0.3619	2-Methyl-5-androstane-3,17-dione	C20H30O2
302.224		302.225	-0.3619	17-Hydroxy-1,17-dimethylestr-5-en-3-one	C20H30O2
302.224		302.225	-0.3619	19-Nor-5-pregnane-3,20-dione	C20H30O2
302.224		302.225	-0.3619	17-Hydroxy-2,17-dimethylestr-4-en-3-one	C20H30O2
302.224		302.225	-0.3619	17-Hydroxy-homoandrost-4-en-3-one	C20H30O2
302.224		302.225	-0.3619	17-Hydroxy-4-methylandrost-4-en-3-one	C20H30O2
302.224		302.225	-0.3619	17-Hydroxy-17-methyl-5-androst-9-en-3-one	C20H30O2
302.224		302.225	-0.3619	9-Pimara-7,15-dien-19-oate	C20H30O2
302.224		302.225	-0.3619	syn-Stemoden-19-oate	C20H30O2
302.224		302.225	-0.260923	4,8,12,15,18-eicosapentaenoic acid	C20H30O2
302.224		302.225	-0.260923	2,5,8,11,14-eicosapentaenoic acid	C20H30O2
302.224		302.225	-0.260923	5,8,11,14,16-eicosapentaenoic acid	C20H30O2
302.224		302.225	-0.260923	5,8,14-Eicosatrien-11-ynoic acid	C20H30O2
302.224		302.225	-0.260923	5,11,14-Eicosatrien-8-ynoic acid	C20H30O2
302.224		302.225	-0.260923	8-ladderane-octanoic acid	C20H30O2
302.224		302.225	-0.260923	Methenolone	C20H30O2
302.224		302.225	-0.260923	Gestodene metabolite 4	C20H30O2
302.224		302.225	-0.260923	Retinyl ester	C20H30O2
302.224		302.225	-0.260923	Luricularic acid	C20H30O2
302.224		302.225	-0.260923	12-Isocopalene-15,16-dial	C20H30O2
302.224		302.225	-0.260923	ent-kaur-16-en-19-oic acid	C20H30O2
302.224		302.225	-0.260923	7,8-Epoxybasm-4-en-6-one	C20H30O2
302.224		302.225	-0.260923	Magdalenic acid	C20H30O2
302.224		302.225	-0.260923	Kempene 1	C20H30O2
302.224		302.225	-0.260923	Sacculatal	C20H30O2
302.224		302.225	-0.260923	4,8,12,15,18-icosapentaenoic acid	C20H30O2
302.224		302.225	-0.260923	Acetylenic acids	C20H30O2
302.224		302.225	-0.260923	8,15-Isopimaradien-18-oic acid	C20H30O2
302.224		302.225	-0.260923	Siderone	C20H30O2
302.224		302.225	-0.260923	Yucalexin B14	C20H30O2
302.224		302.225	-0.260923	Yucalexin A16	C20H30O2
302.224		302.225	-0.260923	8,12-Labdadiene-15,16-dial	C20H30O2
302.224		302.225	-0.260923	Cascarillone	C20H30O2
302.224		302.225	-0.260923	15,16-Epoxy-3-kauranone	C20H30O2
302.224		302.225	-0.260923	14-Labdatrien-18-oic acid	C20H30O2
302.224		302.225	-0.260923	8,11,14-Eicosatrien-5-ynoic acid	C20H30O2
304.177	0.209296					6.76584e-07	0.00340802	202536	36455.6	215122	232137	267023	221513	202109	165080	209135	140833	120952	109837	310823	216049	202536	202536	202536	222361	16904.5	16904.5	33809	80048	16904.5	135258	16904.5	16904.5	16904.5	16904.5	64949	55560	16904.5	64387	36241	16904.5	16904.5	16904.5
304.276	6.38856	304.277	-2.00912	Pregnan-21-ol	C21H36O	8.10883e-08	0.000408257	187007	0	56058	79054	56697	50631	375618	305079	187007	34887	324944	61520	317285	33471	187007	299505	310734	312609	0	0	0	0	0	0	0	0	0	0	0	0	0	0	0	0	0	0
304.276		304.277	-2.00912	3-Pentadecylphenol	C21H36O
304.276		304.277	-2.00912	9,10-Epoxy-1,3,6-heneicosatriene	C21H36O
304.277	6.96851	304.277	0.620067	Pregnan-21-ol	C21H36O	6.47809e-08	0.000326203	150795	0	31122.5	31122.5	31122.5	31122.5	378791	291440	31122.5	62245	310589	31122.5	284769	31122.5	31122.5	227343	319652	288909	0	0	0	0	0	0	0	0	0	0	0	0	0	0	0	0	0	0
304.277		304.277	0.620067	3-Pentadecylphenol	C21H36O
304.277		304.277	0.620067	9,10-Epoxy-1,3,6-heneicosatriene	C21H36O
305.164	4.30055	305.163	4.62308	Porritoxin	C17H23NO4	9.88571e-14	4.97647e-10	0	74294.5	0	0	0	0	0	0	0	0	0	0	0	0	0	0	0	0	82619	67928	57389	69594	74294.5	76309	51086	58071	83135	64892	99390	96858	68591	96761	93351	70319	64766	61948
305.164		305.163	4.62308	Cetraxate	C17H23NO4
305.164		305.163	4.62308	Convolamine	C17H23NO4
305.164		305.163	4.62308	Anisodamine	C17H23NO4
305.164		305.163	4.62308	Lunacridine	C17H23NO4
305.164		305.163	4.62308	Hydroxyhyoscyamine	C17H23NO4
305.233	5.42973					5.86467e-08	0.000294992	19319.1	0	10294	10294	10294	10294	26832	34503	22920	20588	45188	34123	32305	10294	10294	10294	10294	10294	0	0	0	0	0	0	0	0	0	0	0	0	0	0	0	0	0	0
308.006	0.362426	308.006	-1.05708	Mevalonic acid 5-pyrophosphate tetralithium salt	C6H14O10P2	6.11385e-06	0.0307577	24842.7	14157.2	28767	23805	24086.5	28996	24086.5	21582	29335	25978	27602	22599	24488	24571	28059	19517	22516	21495	16600	17638	18251	18047	7183.5	18861	7183.5	7183.5	7183.5	7183.5	21962	18296	24927	14367	18286	17311	7183.5	7183.5
308.006		308.006	-0.957995	5-Diphosphomevalonate	C6H14O10P2
308.006		308.006	-0.957995	Ribose 1-methylphosphonate 5-phosphate	C6H14O10P2
308.006		308.006	-1.05708	Mevalonate-PP	C6H14O10P2
308.236	5.26089	308.235	2.14791	methyl 9,10-epoxy-12,15-octadecadienoate	C19H32O3	5.16945e-08	0.000260258	58815.8	0	40193.5	40193.5	40193.5	40193.5	40193.5	80387	40193.5	40193.5	98373	40193.5	92053	40193.5	40193.5	85819	88233	94252	0	0	0	0	0	0	0	0	0	0	0	0	0	0	0	0	0	0
308.236		308.235	2.14791	methyl 12,13-epoxy-9,15-octadecadienoate	C19H32O3
308.236		308.235	2.14791	methyl 15,16-epoxy-9,12-octadecadienoate	C19H32O3
308.236		308.235	2.14791	Obtusilactone A	C19H32O3
308.236		308.235	2.14791	3-Methyl-5-pentyl-2-furannonanoic acid	C19H32O3
308.236		308.235	2.14791	Annosquamosin B	C19H32O3
309.984	0.232757	309.985	-3.78609	Ribose 1,5-bisphosphate	C5H12O11P2	6.75421e-07	0.00339795	629.812	8321.42	0	0	2803	0	0	0	0	0	0	0	0	0	7274	0	0	0	5316	8321.42	11277	11847	6452	9706	6895	8321.42	6578	8321.42	7006	9370	8326	8321.42	8321.42	8836	8321.42	8248
312.267	6.56851	312.266	1.12412	Ricinoleic Acid methyl ester	C19H36O3	6.94669e-07	0.00349863	108533	5128.56	34276	52791	108533	59110	153830	101627	37208	32869	164057	108533	304560	43626	108533	312887	90235	23854	0	0	50359	0	0	0	24926	0	0	0	0	0	0	17029	0	0	0	0
312.267		312.266	1.22185	10-oxo-nonadecanoic acid	C19H36O3
312.267		312.266	1.22185	18-oxo-nonadecanoic acid	C19H36O3
312.267		312.266	1.22185	2-oxo-nonadecanoic acid	C19H36O3
312.267		312.266	1.22185	3-oxo-nonadecanoic acid	C19H36O3
313.28	5.8321					5.16534e-10	2.60023e-06	131775	43727	101680	129192	110325	120993	154429	140384	104452	107823	182236	131775	183850	131775	91309	152167	130334	135681	43727	43727	46949	47845	46784	58734	43727	50473	42945	43727	41375	36469	46075	32855	45299	41362	44570	30443
314.155	0.212792	314.155	1.27714	Clomipramine	C19H23ClN2	1.476e-07	0.000745032	1.56982e+06	11502.3	2291979	2489545	1614678	2409077	807339	807339	2232445	2046160	807339	2210812	807339	2123433	2047551	807339	807339	807339	0	0	0	0	0	0	34705	0	0	0	0	0	172337	0	0	0	0	0
315.034	0.242698					6.88739e-07	0.00346843	9350.44	32913.6	13026	8510	3812	9902	3812	16966	3812	11621	3812	9870	17401	3812	7624	17307	14508	3812	32889	36803	32454	35632	36286	34443	22393	29976	33619	29984	32713	31523	38794	33615	31259	35279	31869	32913.6
318.26	6.24089					8.10883e-08	0.000408257	75023.6	0	75023.6	50839	40446	42613	103824	108356	42581	52085	208013	75023.6	95562	32437	46894	70194	68523	87964	0	0	0	0	0	0	0	0	0	0	0	0	0	0	0	0	0	0
320.127	3.59337	320.126	1.53977	Mycophenolate	C17H20O6	4.12541e-07	0.00207904	2482.94	99435.4	0	0	0	0	12429	0	0	0	0	0	0	0	8382	8865	10051	0	105002	81052	103436	108697	90436	89755	43014	102515	111749	102263	97647	102942	94245	106508	152384	115166	91255	91771
320.127		320.126	1.6351	MYCOPHENOLIC ACID	C17H20O6
320.127		320.126	1.53977	Conchosin B	C17H20O6
320.127		320.126	1.53977	PR-toxin	C17H20O6
320.127		320.126	1.53977	Arctolide	C17H20O6
320.127		320.126	1.6351	Helipyrone	C17H20O6
320.127		320.126	1.6351	Oleacein	C17H20O6
320.272	6.5817	320.272	0.482684	7,17-dimethyl-5-Androstane-3,17-diol	C21H36O2	7.40221e-08	0.000372516	74079.4	0	11706.5	24158	25146	11706.5	188743	200173	11706.5	11706.5	121207	23413	11706.5	11706.5	30798	175725	150287	175382	0	0	0	0	0	0	0	0	0	0	0	0	0	0	0	0	0	0
320.272		320.272	0.482684	Dihomo-γ-Linolenic Acid methyl ester	C21H36O2
320.272		320.272	0.57797	5-Pentadecylresorcinol	C21H36O2
320.272		320.272	0.57797	5-Pregnane-3,20-diol	C21H36O2
320.272		320.272	0.57797	Pregnanediol	C21H36O2
320.272		320.272	0.57797	6,17-Dimethyl-5-androstane-3,17-diol	C21H36O2
320.272		320.272	0.57797	11,17-Dimethyl-5-androstane-11,17-diol	C21H36O2
320.272		320.272	0.57797	3-Ethyl-5-androstane-3,17-diol	C21H36O2
320.272		320.272	0.57797	3,20-Pregnanediol	C21H36O2
320.272		320.272	0.482684	5,8,11-Eicosatrienoic Acid methyl ester	C21H36O2
320.272		320.272	0.482684	1-Hydroxy-2,12,15-heneicosatrien-4-one	C21H36O2
320.272		320.272	0.482684	3,7,11-Trimethyl-2,6,10-dodecatrienyl hexanoate	C21H36O2
320.272		320.272	0.482684	7,9-Heneicosadien-6,11-one	C21H36O2
320.272	7.10911	320.272	0.482684	7,17-dimethyl-5-Androstane-3,17-diol	C21H36O2	3.59122e-06	0.0180721	102002	4300.28	15296	19781	102002	23400	221754	208648	22745	8476	203369	18390	197740	102002	17889	154261	167050	149227	0	0	0	26179	0	0	12914	0	7481	0	0	0	19551	11280	0	0	0	0
320.272		320.272	0.482684	Dihomo-Linolenic Acid methyl ester	C21H36O2
320.272		320.272	0.57797	5-Pentadecylresorcinol	C21H36O2
320.272		320.272	0.57797	5-Pregnane-3,20-diol	C21H36O2
320.272		320.272	0.57797	Pregnanediol	C21H36O2
320.272		320.272	0.57797	6,17-Dimethyl-5-androstane-3,17-diol	C21H36O2
320.272		320.272	0.57797	11,17-Dimethyl-5-androstane-11,17-diol	C21H36O2
320.272		320.272	0.57797	3-Ethyl-5-androstane-3,17-diol	C21H36O2
320.272		320.272	0.57797	3,20-Pregnanediol	C21H36O2
320.272		320.272	0.482684	5,8,11-Eicosatrienoic Acid methyl ester	C21H36O2
320.272		320.272	0.482684	1-Hydroxy-2,12,15-heneicosatrien-4-one	C21H36O2
320.272		320.272	0.482684	3,7,11-Trimethyl-2,6,10-dodecatrienyl hexanoate	C21H36O2
320.272		320.272	0.482684	7,9-Heneicosadien-6,11-one	C21H36O2
320.272	6.51659					7.3178e-07	0.00368489	3.34193e+06	72297.5	846582	844201	792032	870780	7802028	5811984	1017538	798448	6306599	781647	6399407	791710	843602	6525541	6315895	6722888	57192	72297.5	64800	65623	64299	64691	162277	61385	65745	81043	60477	65071	72297.5	69110	68854	72657	72297.5	61239
322.248	6.08697					7.77177e-07	0.00391231	663760	1.38927e+06	404827	68866	384951	385779	1274632	1084014	392540	366863	753434	314523	1101243	380150	768235	1107985	702434	1129684	1629730	1275709	1325673	1394145	1368457	1360414	1137509	1307160	1456350	1646826	1336248	1232998	1343123	1445932	1488889	1478834	1434374	1344452
323.282	6.17472	323.282	-0.433632	Linoleoyl Ethanolamide	C20H37NO2	7.37495e-07	0.00371006	114599	362429	73131	63709	68379	62285	175457	173581	59943	55076	167198	63584	152459	75557	73704	170194	194893	204440	381708	344218	365067	356794	383638	372342	241449	371821	464577	360575	368853	317082	371928	315501	401600	375665	369839	361068
323.282		323.282	-0.433632	Anandamide (18:2, n-6)	C20H37NO2
323.282	6.14195	323.282	-0.124305	Linoleoyl Ethanolamide	C20H37NO2	4.5852e-06	0.0231061	7160.19	21440.7	3817	3817	9941	9365	3817	3817	8874	3817	3817	13505	3817	7634	9414	21477	3817	3817	10942	21440.7	14516	33486	24029	25648	21440.7	21440.7	17386	22759	31447	17885	14838	25857	15916	21440.7	27036	18425
323.282		323.282	-0.124305	Anandamide (18:2, n-6)	C20H37NO2
325.298	6.62963	325.298	1.02925	Oleoyl Ethanolamide	C20H39NO2	1.12997e-07	0.000568827	64993.7	117333	61726.4	45971	43850	8456	95982	93650	47754	44900	93948	61726.4	85106	61726.4	58045	80897	61726.4	94435	128518	118613	146030	117697	115112	120822	88446	129275	133013	112612	123995	112544	112290	104124	120728	106564	110374	111235
325.298		325.298	1.02925	N-oleoyl ethanolamine	C20H39NO2
329.33	5.30708	329.329	0.6795	N,N-dimethyl-Safingol	C20H43NO2	1.06548e-08	5.36363e-05	20851	84318.8	19874	21903	27986	20851	19582	12750	30009	29051	19532	19313	3440	20458	37467	20851	13502	17047	97368	84488	81062	92135	35415	151891	56933	107993	109264	44660	117607	73377	85692	51973	85605	84318.8	73638	84318.8
334.146	6.61974					3.23165e-07	0.00162598	4884.88	65925.1	0	0	0	0	0	0	20334	0	0	0	16071	0	0	0	41753	0	49443	66390	53413	110695	54643	61955	65925.1	65925.1	65925.1	57035	75245	65925.1	58286	65925.1	69259	76562	65925.1	58175
336.161	6.96365					7.37495e-07	0.00371006	92503.4	256217	83864	79750	83329	73684	108893	102377	157826	71238	99937	85212	97424	86121	91381.2	84116	80019	94883	252696	249706	225051	249765	257666	234166	225161	233332	218257	277460	258322	331335	239765	242618	263172	356405	256217	240816
336.267	6.315	336.266	0.928016	5-Pregnane-3,17,20-triol	C21H36O3	5.56273e-07	0.0027989	99695.5	1930.06	26923	7541	15082	7541	382824	115857	7541	7541	96435	36965	118310	23611	7541	99959	307342	334115	0	0	0	0	0	0	0	0	0	0	34741	0	0	0	0	0	0	0
336.267		336.266	0.928016	2-(Hydroxymethyl)-17-methyl-5-androstane-3,17-diol	C21H36O3
336.267		336.266	0.746507	3-Methyl-5-pentyl-2-furanundecanoic acid	C21H36O3
336.267		336.266	0.746507	Isolinderanolide	C21H36O3
338.151	5.86655	338.152	-2.94079	Licochalcone A	C21H22O4	9.58002e-07	0.00482257	48329.3	11475.6	54065	78042	48329.3	59483	26987	32162	54692	48329.3	48329.3	58563	48329.3	67879	63748	28124	28762	27445	6929.5	15271	17459	6929.5	6929.5	6929.5	15031	6929.5	6929.5	13859	29017	6929.5	19715	6929.5	6929.5	6929.5	19984	6929.5
338.151		338.152	-2.94079	Bergamottin	C21H22O4
338.151		338.152	-2.94079	3-Hydroxy-5-methoxy-6-prenylstilbene-2-carboxylic acid	C21H22O4
338.151		338.152	-2.94079	2,2,4-Trimethyl-3-(4-methoxyphenyl)-2H-1-benzopyran-7-ol acetate	C21H22O4
338.151		338.152	-2.94079	Hildgardtol A	C21H22O4
338.151		338.152	-2.94079	Hildgardtol B	C21H22O4
338.151		338.152	-2.94079	Sandwicensin	C21H22O4
338.151		338.152	-2.94079	2'-O-Methylphaseollinisoflavan	C21H22O4
338.151		338.152	-2.94079	4'-O-Methylglabridin	C21H22O4
338.151		338.152	-2.94079	4-Hydroxyderricin	C21H22O4
338.151		338.152	-2.94079	Bavachalcone	C21H22O4
338.151		338.152	-2.94079	Isoxanthohumol(Helichrysum)	C21H22O4
338.151		338.152	-2.94079	2',4'-Dihydroxy-6'-methoxy-3'-prenylchalcone	C21H22O4
338.151		338.152	-2.94079	2'-Hydroxy-6'-methoxy-4'-prenyloxychalcone	C21H22O4
338.151		338.152	-2.94079	Licochalcone C	C21H22O4
338.151		338.152	-2.94079	Crotaramin	C21H22O4
338.151		338.152	-2.94079	Bavachinin	C21H22O4
338.151		338.152	-2.94079	4'-Hydroxyisoderricin	C21H22O4
338.151		338.152	-2.94079	Falciformin	C21H22O4
338.151		338.152	-2.94079	5-Hydroxy-7-methoxy-6-C-prenylflavanone	C21H22O4
338.151		338.152	-2.94079	Tephrinone	C21H22O4
338.151		338.152	-2.94079	5-Methoxy-7-prenyloxyflavanone	C21H22O4
338.151		338.152	-2.94079	6-C-Prenyl-8-C-methylpinocembrin	C21H22O4
338.151		338.152	-2.94079	5,7-Dihydroxy-6-methyl-8-prenylflavanone	C21H22O4
338.151		338.152	-2.94079	7-O-Prenylcryptostrobin	C21H22O4
338.151		338.152	-2.94079	Archangelin	C21H22O4
338.151		338.152	-2.94079	Licoagrocarpin	C21H22O4
338.151		338.152	-2.94079	2'-O-Methylglabridin	C21H22O4
338.151		338.152	-2.94079	9-[(3,7-Dimethyl-2,6-octadienyl)oxy]-7H-furo[3,2-g][1]benzopyran-7-one	C21H22O4
338.151		338.152	-2.94079	2-Hydroxy-4-methoxy-3-(3-methyl-2-butenyl)-6-(2-phenylethenyl)benzoic acid	C21H22O4
338.151		338.152	-2.94079	Gancaonin X	C21H22O4
338.176	7.45368					6.34345e-06	0.0319329	94638.5	117315	117945	93871	94638.5	84926	94638.5	114059	70193	77891	101656	100781	85600	76313	89705	123072	94289	94638.5	124368	98305	117315	107727	122298	128743	104099	122936	123990	114528	108700	117315	123578	107009	137930	118370	117315	117145
338.28	6.70153					6.51102e-07	0.00327713	60108.9	3739.17	5649.5	5649.5	5649.5	5649.5	149958	119393	5649.5	11299	107489	31450	119477	22110	5649.5	120139	127386	119145	0	0	0	0	0	0	0	0	0	0	0	0	67305	0	0	0	0	0
339.296	6.00589					1.6117e-07	0.000810474	87644.2	4572	113776	45624.5	114577	118970	91770	45624.5	119249	104351	95251	122604	106331	45624.5	45624.5	96056	45624.5	91249	0	0	0	0	0	0	0	42170	0	0	40126	0	0	0	0	0	0	0
340.123	5.86766					6.60817e-07	0.00332747	82943.9	17166	122922	122476	94933	117142	47354	45002	93643	120047	45092	124040	48571	99538	108378	46315	44653	46997	21938	26892	8639.5	20734	8639.5	17279	8639.5	21814	23687	19623	26235	20656	8639.5	8639.5	8639.5	24093	8639.5	25561
340.298	7.2991	340.298	0.00301322	Glycidyl stearate	C21H40O3	6.51102e-07	0.00327713	84788.2	2961.22	25439	12719.5	55993	12719.5	228403	183433	12719.5	12719.5	193037	12719.5	192507	12719.5	31284	44915	164737	160547	0	0	0	0	0	0	0	0	53302	0	0	0	0	0	0	0	0	0
340.298		340.298	-0.0866658	2-oxo-heneicosanoic acid	C21H40O3
340.298		340.298	-0.0866658	20-oxo-heneicosanoic acid	C21H40O3
340.298		340.298	-0.0866658	3-oxo-heneicosanoic acid	C21H40O3
340.298		340.298	-0.0866658	5-oxo-heneicosanoic acid	C21H40O3
340.298		340.298	-0.176345	Polyoxyethylene (600) mono- ricinoleate	C21H40O3
341.329	7.06414	341.329	0.0696667	N,N,N-trimethyl-sphingosine	C21H43NO2	1.69164e-07	0.000850746	0	61536.9	0	0	0	0	0	0	0	0	0	0	0	0	0	0	0	0	48350	60808	60012	65188	60629	65352	45616	61732	66333	53721	63919	64192	62062	60843	58445	66252	79720	64490
348.228	5.42394					8.04421e-08	0.000404734	164958	0	164958	164958	31463	20158	344165	289342	33798	164958	274384	27351	274042	34415	28610	255319	268585	262817	0	0	0	0	0	0	0	0	0	0	0	0	0	0	0	0	0	0
349.157	0.195564					1.69164e-07	0.000850746	0	1.85459e+06	0	0	0	0	0	0	0	0	0	0	0	0	0	0	0	0	2083386	1529872	1789316	2120531	1831105	1991189	633387	1837188	1706811	1944673	2238252	1879769	1955007	1907998	1814263	1885595	2146373	2087930
350.243	6.16719					8.04421e-08	0.000404734	263972	0	263972	39223	35509	55285	538677	462126	56480	263972	426168	57236	418710	30111	263972	421410	442283	448420	0	0	0	0	0	0	0	0	0	0	0	0	0	0	0	0	0	0
351.165	6.97222					5.2926e-07	0.00266299	12638.3	43550	8484.5	8484.5	8484.5	8484.5	26301	16969	8484.5	8484.5	17555	8484.5	8484.5	8484.5	8484.5	8484.5	30656	17403	53490	47254	49277	42081	36497	43550	39485	45928	43550	43550	43550	43550	50016	43550	32320	53665	29035	43552
351.17	4.30049	351.169	1.72387	Pirenzepine	C19H21N5O2	1.5159e-16	7.63104e-13	0	44684.1	0	0	0	0	0	0	0	0	0	0	0	0	0	0	0	0	39022	43115	42966	42853	41331	42670	32718	48545	44038	39983	50510	57645	50027	41666	55259	45500	40230	46236
351.17		351.171	-2.27364	4,21-Dehydrogeissoschizine	C21H23N2O3
351.17		351.171	-2.27364	4,21-Dehydrocorynantheine aldehyde	C21H23N2O3
352.345	5.1307					2.04093e-06	0.0102694	15154.8	4213.67	12999	15154.8	15154.8	7671	20669	18841	10550	13140	12368	15154.8	17036	15154.8	11249	19087	21569	16678	6562	2133	2133	2133	2133	2133	2133	2133	12566	2133	2133	12778	2133	2133	2133	4266	8960	5118
352.979	5.76679					4.15496e-07	0.00209161	6.98958e+06	9.14332e+06	6315644	7051086	6833906	5519402	6.85903e+06	8543168	9154655	6914513	5540542	5722618	5189374	7072357	7121643	6.85903e+06	8527842	8608400	9482919	9502434	7402611	8376296	9705018	8849532	10100000	9581618	9305174	9626672	9337100	9704546	9075270	9310771	8491051	7583474	10000000	9.14525e+06
353.066	0.196273					1.69164e-07	0.000850746	0	186171	0	0	0	0	0	0	0	0	0	0	0	0	0	0	0	0	188710	191431	143157	162828	201115	186171	159814	197878	200138	153876	260810	179513	187405	188305	192633	191796	177838	187667
355.32	5.78542					4.8634e-06	0.0244824	39857.4	25337.1	39976	41327	36624	46031	40972	44770	30152	45065	38432	38725	40796	44905	39720	41680	29307	39237	27386	17055	17801	29366	30145	31611	15939	25337.1	18243	14923	22495	17787	41320	38816	43644	10683	25337.1	28179
355.324	11.8289					7.91331e-07	0.00398189	9998.19	1034.67	3858	3858	3858	3858	3858	49366	3858	3858	3858	3858	3858	3858	21151	7716	35442	3858	0	0	0	0	0	18624	0	0	0	0	0	0	0	0	0	0	0	0
356.218	4.8794					6.25919e-07	0.00315128	14605.6	789.056	10033	21656	10033	10033	20408	25504	10033	10033	10033	10033	10033	10033	10033	10033	35693	20066	0	0	0	0	0	0	0	0	14203	0	0	0	0	0	0	0	0	0
356.272	7.22644	356.272	0.99528	Docosahexaenoic Acid ethyl ester	C24H36O2	2.81813e-06	0.0141959	5486.62	55671.8	0	0	0	87786	0	0	0	0	0	0	0	0	0	0	0	0	72784	29546.5	29546.5	80350	29546.5	95795	29546.5	80979	79130	59093	29546.5	89547	29546.5	78055	29546.5	29546.5	29546.5	100440
356.272		356.272	1.08094	4,7,10,13,16,19-Docosahexaenoic acid ethyl ester	C24H36O2
356.272		356.272	1.08094	4,8,12,15,19,21-tetracosahexaenoic acid	C24H36O2
356.272		356.272	1.08094	5-Chola-8,11-dien-24-oic Acid	C24H36O2
356.272		356.272	1.08094	5-Chola-7,9-dien-24-oic Acid	C24H36O2
356.272		356.272	1.08094	5-Chola-3,11-dien-24-oic Acid	C24H36O2
356.272		356.272	1.08094	tetracosahexaenoic acid	C24H36O2
356.272		356.272	0.99528	1-hydroxy-23,24-didehydro-25,26,27-trinorcalciol	C24H36O2
356.272		356.272	0.99528	chola-4,6-dien-24-oic acid	C24H36O2
356.272		356.272	0.99528	THA	C24H36O2
358.288	5.79659	358.287	0.834728	Bufanolide	C24H38O2	7.37495e-07	0.00371006	669385	446521	691932	614291	629199	616179	844427	717953	582877	556267	736317	626495	755933	578945	589250	712084	737927	720085	427478	437948	533807	439390	436242	428370	345178	441778	433626	511795	440515	425810	455360	517128	446860	452417	421740	441933
358.288		358.287	0.919904	5-Chol-9-en-24-oic Acid	C24H38O2
358.288		358.287	0.919904	5-Chol-11-en-24-oic Acid	C24H38O2
358.288		358.287	0.919904	5-Chol-14-en-24-oic Acid	C24H38O2
358.288		358.287	0.919904	5-Chol-2-en-24-oic Acid	C24H38O2
358.288		358.287	0.919904	5-Chol-3-en-24-oic Acid	C24H38O2
358.288		358.287	0.919904	Chol-4-en-24-oic Acid	C24H38O2
358.288		358.287	0.919904	Chol-5-en-24-oic Acid	C24H38O2
358.288		358.287	0.919904	5-Chol-6-en-24-oic Acid	C24H38O2
358.288		358.287	0.919904	5-Chol-7-en-24-oic Acid	C24H38O2
358.288		358.287	0.919904	5-Chol-8-en-24-oic Acid	C24H38O2
358.288		358.287	0.919904	12-[5]-ladderane-dodecanoic acid	C24H38O2
358.288		358.287	0.919904	Hyrtial	C24H38O2
358.288		358.287	0.919904	Bufanolide skeleton	C24H38O2
358.288		358.287	0.919904	1-Phenyl-1,3-octadecanedione	C24H38O2
358.288		358.287	0.919904	6,9,12,15,18-tetracosapentaenoic acid	C24H38O2
358.288		358.287	0.919904	9,12,15,18,21-tetracosapentaenoic acid	C24H38O2
359.195	3.25249					6.92799e-06	0.0348856	19254.7	3540.94	12856	17537	19600.8	19600.8	17567	22451	19641	10412	34653	21306	19600.8	19600.8	17720	18663	17554	19312	0	37729	0	0	14551	0	0	0	0	0	0	0	0	0	11457	0	0	0
360.264	6.51429					8.13047e-08	0.000409264	292273	0	59419	59781	59058	57022	687359	565988	81903	67669	520580	56833	527370	59173	65094	560899	630728	617498	0	0	0	0	0	0	0	0	0	0	0	0	0	0	0	0	0	0
361.183	6.51304	361.185	-4.16963	Glu Thr Leu	C15H27N3O7	8.13047e-08	0.000409264	69075.3	0	34221	25682	23163	50505	138109	95833	29106	22339	116922	22756	119246	25915	69075.3	121278	95226	115828	0	0	0	0	0	0	0	0	0	0	0	0	0	0	0	0	0	0
361.183		361.185	-4.16963	Thr Ile Glu	C15H27N3O7
361.183		361.185	-4.16963	Leu Glu Thr	C15H27N3O7
361.183		361.185	-4.16963	Glu Thr Ile	C15H27N3O7
361.183		361.185	-4.16963	Ile Glu Thr	C15H27N3O7
361.183		361.185	-4.16963	Thr Leu Glu	C15H27N3O7
364.298	7.00009	364.298	-0.164727	2-AG ether	C23H40O3	9.74991e-08	0.000490815	61871.1	586.611	14027.5	14027.5	28055	14027.5	161404	127342	14027.5	14027.5	118106	14027.5	56906	14027.5	14027.5	120901	140524	124480	0	0	0	0	0	0	0	0	0	0	0	0	0	10559	0	0	0	0
364.298		364.298	-0.0809563	2-(8-ladderane-octanyl)-sn-glycerol	C23H40O3
364.298		364.298	-0.164727	24-Nor-5-cholane-3,6,23-triol	C23H40O3
364.298		364.298	-0.164727	24-Nor-5-cholane-3,7,12-triol	C23H40O3
364.298		364.298	-0.164727	24-Nor-5-cholane-3,7,23-triol	C23H40O3
364.298		364.298	-0.164727	24-Nor-5-cholane-3,12,23-triol	C23H40O3
364.298		364.298	-0.164727	Noladin Ether	C23H40O3
364.298		364.298	-0.164727	4-Hydroxy-3-(16-methylheptadecyl)-2H-pyran-2-one	C23H40O3
369.198	4.14026					1.76429e-06	0.00885984	44260.2	85365.9	45831	47663	47476	40965	30921	38668	39653	55041	35029	76823	31639	46739	61699	35367	40305	34344	75629	88560	85559	85237	77223	89263	50938	86168	97917	76378	91041	85883	90866	101706	98317	89416	82665	83820
372.266	3.3843	372.266	-1.47468	Nabilone	C24H36O3	6.76584e-07	0.00340802	12189.5	48607.3	7084.5	7084.5	7084.5	7084.5	7084.5	7084.5	7084.5	7084.5	27651	7084.5	14169	7084.5	7084.5	25537	28238	21507	34541	53737	27217	33771	48607.3	46806	48607.3	51990	73458	44935	52367	46954	65105	62821	35822	48607.3	58928	40657
372.266		372.266	-1.31073	3-Ethoxyandrosta-3,5-dien-17-ol propanoate	C24H36O3
372.266		372.266	-1.3927	cholacalcioic acid	C24H36O3
372.266		372.266	-1.3927	3-Oxochol-4-en-24-oic Acid	C24H36O3
372.266		372.266	-1.3927	3-Oxo-5-chol-1-en-24-oic Acid	C24H36O3
372.266		372.266	-1.3927	3-Hydroxy-5-chola-7,22-dien-24-oic Acid	C24H36O3
372.266		372.266	-1.3927	3-Oxo-5-chol-9-en-24-oic Acid	C24H36O3
372.266		372.266	-1.3927	3-Oxo-5-chol-14-en-24-oic Acid	C24H36O3
372.266		372.266	-1.3927	3-Oxo-5-chol-7-en-24-oic Acid	C24H36O3
372.266		372.266	-1.3927	3-Hydroxy-5-chola-8,14-dien-24-oic Acid	C24H36O3
372.266		372.266	-1.3927	3-Hydroxychola-5,22-dien-24-oic Acid	C24H36O3
372.266		372.266	-1.3927	3-Hydroxy-5-chola-8,11-dien-24-oic Acid	C24H36O3
372.266		372.266	-1.3927	3-Hydroxy-5-chola-7,9-dien-24-oic Acid	C24H36O3
372.266		372.266	-1.3927	3-Hydroxy-5-chola-16,22-dien-24-oic Acid	C24H36O3
372.266		372.266	-1.3927	3-Oxo-5-chol-8-en-24-oic Acid	C24H36O3
372.266		372.266	-1.3927	3-Oxo-5-chol-6-en-24-oic Acid	C24H36O3
372.266		372.266	-1.3927	3-Oxo-5,14-chol-8-en-24-oic Acid	C24H36O3
372.266		372.266	-1.3927	3-Hydroxychola-5,7-dien-24-oic Acid	C24H36O3
372.266		372.266	-1.3927	3-Hydroxychola-5,16-dien-24-oic Acid	C24H36O3
372.266		372.266	-1.47468	3-OXO-CHOL-11-ENIC ACID	C24H36O3
372.266		372.266	-1.47468	3-oxochol-4-ene-24-oic acid	C24H36O3
372.266		372.266	-1.47468	3,4-Dihydro-8-hydroxy-3-(6-pentadecenyl)-1H-2-benzopyran-1-one	C24H36O3
372.266		372.266	-1.47468	25,26,27-trinorvitamin D3 24-carboxylic acid	C24H36O3
374.243	5.18781	374.246	-7.20655	Digitoxigenin	C23H34O4	5.16945e-08	0.000260258	51459.9	0	11228	11228	11228	11228	22456	136979	11228	11228	117321	11228	130144	11228	11228	11228	163175	141004	0	0	0	0	0	0	0	0	0	0	0	0	0	0	0	0	0	0
374.243		374.246	-7.20655	Calcitroic acid	C23H34O4
374.243		374.246	-7.20655	Androst-4-ene-3,17-diol diacetate	C23H34O4
374.243		374.246	-7.20655	1-hydroxy-24,25,26,27-tetranorvitamin D3 23-carboxylic acid	C23H34O4
374.244	5.36363					5.86467e-08	0.000294992	43011.2	0	24146.5	24146.5	24146.5	24146.5	48293	72921	24146.5	24146.5	68671	24146.5	68837	24146.5	24146.5	66605	73170	72364	0	0	0	0	0	0	0	0	0	0	0	0	0	0	0	0	0	0
376.23	6.52933					1.48925e-06	0.00750066	60594.2	5069.78	60594.2	17523	37193	62440	140088	88980	30758	10156	112850	24213	76306	19763	21743	106829	83056	77015	0	0	0	0	0	0	0	0	0	0	0	0	0	0	0	0	91256	0
376.259	7.11795					2.8539e-07	0.00143469	324177	4698.11	65308	57739	61930	58264	813204	676037	64280	58656	637756	65195	623732	53272	61210	617763	646588	625896	0	0	0	0	0	0	27670	18647	23329	0	0	0	0	0	0	0	14920	0
378.274	7.37291					5.86467e-08	0.000294992	99403.8	0	58979.5	58979.5	58979.5	58979.5	185746	149663	58979.5	58979.5	168637	58979.5	153537	58979.5	58979.5	140472	143631	117959	0	0	0	0	0	0	0	0	0	0	0	0	0	0	0	0	0	0
378.274	4.94691					6.47809e-08	0.000326203	112760	0	6300.5	6300.5	6300.5	15925	334981	258022	6300.5	6300.5	296650	6300.5	278027	6300.5	6300.5	284289	273257	12601	0	0	0	0	0	0	0	0	0	0	0	0	0	0	0	0	0	0
378.277	6.86128	378.277	0.771771	1-AG	C23H38O4	5.86467e-08	0.000294992	1.45304e+06	0	959876	959876	959876	959876	2398555	2004307	959876	959876	1952571	959876	1919751	959876	959876	2036344	2209593	2088591	0	0	0	0	0	0	0	0	0	0	0	0	0	0	0	0	0	0
378.277		378.277	0.771771	2-Arachidonoylglycerol	C23H38O4
378.277		378.277	0.771771	MG(0:0/20:4/0:0)	C23H38O4
378.277		378.277	0.771771	9-deoxy-9-methylene-16,16-dimethyl -PGE2	C23H38O4
378.277		378.277	0.771771	1-Arachidonoylglycerol	C23H38O4
378.277		378.277	0.771771	3,7,12-Trihydroxy-24-nor-5-cholan-23-al	C23H38O4
378.277		378.277	0.771771	MG(20:4/0:0/0:0)	C23H38O4
378.277		378.277	0.771771	Norchenodeoxycholic acid	C23H38O4
378.277		378.277	0.771771	1-Acetoxy-2-hydroxy-5,12,15-heneicosatrien-4-one	C23H38O4
378.277		378.277	0.771771	[12]-Gingerol	C23H38O4
378.277		378.277	0.771771	Persenone A	C23H38O4
379.202	7.35721					7.37495e-07	0.00371006	214247	347171	230033	218226	213973	253477	223694	214698	220352	200060	263758	234387	254991	229512	38567	213486	206980	211761	326879	319130	354492	388528	326430	352390	304459	337704	309348	346996	359503	338946	377420	323636	388214	379980	359075	355955
379.202	7.45301					2.56714e-08	0.00012923	191275	240028	198701	171417	173141	203462	209192	194868	163559	179395	205060	190718	211525	186832	164209	214852	192890	200573	244665	225732	243066	246232	266896	281559	206649	216246	249869	221409	263399	218510	272043	215790	243119	247884	222495	234946
380.198	6.9272	380.199	-2.60786	Chlorophorin	C24H28O4	7.23276e-07	0.00363958	108425	71606.5	123759	107417	117325	112633	94759	93452	115157	102036	116700	121598	111599	114082	109265	111522	92066	91429	69972	79413	80658	78620	84004	10177	41882	71606.5	75552	75633	80003	77632	83618	71606.5	71606.5	76402	71606.5	88925
380.198		380.199	-2.60786	Norbixin	C24H28O4
380.198		380.196	3.73329	PA(14:1/0:0)	C17H33O7P
380.198		380.199	-2.52759	Angelicolide	C24H28O4
380.198		380.199	-2.52759	Angeolide	C24H28O4
380.198		380.199	-2.52759	Levistolide A	C24H28O4
380.198		380.199	-2.52759	Conferone	C24H28O4
380.198		380.199	-2.52759	Gancaonin U	C24H28O4
380.198		380.199	-2.52759	Kinocoumarin	C24H28O4
380.198		380.199	-2.52759	O-(6-Oxo-7-drimen-11-yl)umbelliferone	C24H28O4
380.198		380.199	-2.52759	Tokinolide A	C24H28O4
384.302	4.12906	384.303	-1.10831	L-759,633	C26H40O2	7.22102e-06	0.0363455	30863.7	69446.5	33888	27787	13893.5	34605	50940	13893.5	13893.5	13893.5	71225	13893.5	42964	32728	28673	13893.5	44543	43105	61140	69432	69446.5	69503	75690	69446.5	69446.5	66135	69446.5	86449	59011	72151	59010	65644	66414	69446.5	82360	69865
384.339	9.88612	384.339	-0.00749562	Previtamin D3	C27H44O	8.80076e-07	0.00442992	798789	1.10887e+06	959199	910222	879114	929130	646938	650177	869587	907274	656006	899097	694103	914417	921571	635442	654909	653432	1110548	1109405	1129548	1197382	1151953	1096529	942976	1139540	1099006	1065841	1107720	1148362	1153289	1039428	1079405	1157154	1118055	1113506
384.339		384.339	-0.00749562	Zymosterol	C27H44O
384.339		384.339	-0.00749562	5,6-trans-Vitamin D3	C27H44O
384.339		384.339	-0.00749562	Desmosterol	C27H44O
384.339		384.339	-0.00749562	7-Dehydrocholesterol	C27H44O
384.339		384.339	-0.00749562	CHOLEST-5-EN-3-ONE	C27H44O
384.339		384.339	-0.00749562	Cholest-4-en-3-one	C27H44O
384.339		384.339	-0.00749562	Cholestenone	C27H44O
384.339		384.339	-0.00749562	5-Cholesta-7,24-dien-3-ol	C27H44O
384.339		384.339	-0.00749562	Vitamin D3	C27H44O
384.339		384.339	-0.00749562	7,24-Cholestadien-3-ol	C27H44O
384.339		384.339	-0.00749562	cholesta-5,22-dien-3-ol	C27H44O
384.339		384.339	-0.00749562	Cholesta-7,24-dien-3-ol	C27H44O
384.339		384.339	-0.00749562	1-hydroxy-3-deoxyvitamin D3	C27H44O
384.339		384.339	-0.00749562	3-epivitamin D3	C27H44O
384.339		384.339	-0.00749562	tachysterol3	C27H44O
384.339		384.339	-0.00749562	isotachysterol3	C27H44O
384.339		384.339	-0.00749562	sovitamin D3	C27H44O
384.339		384.339	-0.00749562	toxisterol3 D1	C27H44O
384.339		384.339	-0.00749562	toxisterol3 E1	C27H44O
384.339		384.339	-0.00749562	9,10-seco-5,6,7-cholestatrien-3-ol	C27H44O
384.339		384.339	-0.00749562	6,19-cyclo-9,10-seco-5,7-cholestadien-3-ol	C27H44O
384.339		384.339	-0.00749562	3-Deoxy-25-hydroxyvitamin D3	C27H44O
384.339		384.339	-0.00749562	3-epi-vitamin D3	C27H44O
384.339		384.339	-0.00749562	5-cholesta-8-en-3-one	C27H44O
384.339		384.339	-0.00749562	8-Dehydrocholesterol	C27H44O
384.339		384.339	-0.00749562	Lumisterol 3	C27H44O
384.339		384.339	-0.00749562	3-ketocholesterol	C27H44O
384.339		384.339	-0.00749562	22-dehydrocholesterol	C27H44O
384.339		384.339	-0.00749562	Cystosterol	C27H44O
384.339		384.339	-0.00749562	1-cholestenone	C27H44O
384.339		384.339	-0.00749562	5, 20-cholestadienol	C27H44O
384.339		384.339	-0.00749562	4,6-cholestadienol	C27H44O
384.339		384.339	-0.00749562	27-nor-ergosta-5,22-dien-3-ol	C27H44O
384.339		384.339	-0.00749562	Occelasterol	C27H44O
384.339		384.339	-0.00749562	24,26-cyclocholesterol	C27H44O
384.339		384.339	-0.00749562	22-dehydro-24,26-cyclocholestanol	C27H44O
384.339		384.339	-0.00749562	5-Cholest-7-en-3-one	C27H44O
384.339		384.339	-0.00749562	5-cholesta-7,24-dien-3--ol	C27H44O
384.339		384.339	-0.00749562	5-cholest-8-en-3-one	C27H44O
384.339		384.339	-0.00749562	27-nor-methylcholest-5,22-dien-3-ol	C27H44O
384.339		384.339	-0.00749562	24,26-cyclo-5-cholestan-3-ol	C27H44O
384.339		384.339	-0.00749562	isovitamin D3	C27H44O
387.323	5.77228					1.34753e-06	0.0067959	7569.34	1204.17	4382.5	8765	4382.5	16531	11227	4382.5	4382.5	13140	4382.5	4382.5	4382.5	23239	4382.5	4382.5	4382.5	4382.5	0	0	0	0	0	0	0	0	0	0	21675	0	0	0	0	0	0	0
388.177	5.50851					5.86467e-08	0.000294992	39882.1	0	25485	25485	25485	25485	65304	55918	25485	25485	68144	25485	62336	25485	25485	51336	50970	54740	0	0	0	0	0	0	0	0	0	0	0	0	0	0	0	0	0	0
390.238	6.00151					6.47809e-08	0.000326203	65846.5	0	8326.5	8326.5	8326.5	8326.5	172977	135832	8326.5	8326.5	122454	8326.5	129590	8326.5	16653	139431	138742	131253	0	0	0	0	0	0	0	0	0	0	0	0	0	0	0	0	0	0
394.202	6.40198					5.05834e-06	0.025472	114404	11815.7	78161	75567	48253	71459	115761	96016	57879	71643	77707	55601	286366	70703	121147	206718	14189	383301	0	21190	0	0	0	4919	14176	0	0	0	140310	0	0	32087	0	0	0	0
395.21	4.62203	395.21	-0.141094	ETHAVERINE	C24H29NO4	1.69164e-07	0.000850746	0	288903	0	0	0	0	0	0	0	0	0	0	0	0	0	0	0	0	293721	280816	282113	290100	275024	293128	216859	275650	296739	288444	289694	284975	410365	283449	286074	291330	284073	277705
395.21		395.21	-0.218313	Cetraxate benzyl ester	C24H29NO4
395.318	3.43022					6.60817e-07	0.00332747	7372.75	22742.2	8734	3986	3986	8623	12098	3986	3986	7972	13095	3986	9438	3986	9431	11296	3986	9375	22086	19455	22515	25844	23349	22096	17574	20671	22765	23024	22742.2	21747	24165	23366	34004	21705	21783	20468
396.375	8.29198					8.36749e-06	0.0421219	42690.8	74938.9	46809	29014	57933	68665	38427	31247	40859	63958	31570	47028	30940	38952	67974	23901	33199	32577	63836	72402	77829	84723	51391	110927	51234	98039	107651	63269	104576	74114	70135	46613	79095	68896	75806	48364
397.226	6.70477	397.227	-2.15004	AT-56	C25H27N5	1.56066e-06	0.00785304	3913.94	51845.8	0	0	0	0	0	0	0	0	0	0	0	62623	0	0	0	0	64878	27788	27788	27788	95916	27788	66559	55955	27788	84559	27788	69815	55576	65445	56383	27788	67721	55901
397.226		397.225	1.23034	Drotaverine	C24H31NO4
398.318	5.93986	398.318	-1.96186	1-hydroxy-22,23-didehydrovitamin D3	C27H42O2	4.72963e-06	0.0238108	19689.4	46405.3	31965	14041.5	14041.5	14041.5	14041.5	14041.5	14041.5	39982	14041.5	28083	14041.5	46502	14041.5	14041.5	14041.5	14041.5	46405.3	41149	44656	46904	56360	50780	46324	46405.3	43626	46405.3	47994	46405.3	51423	53191	46405.3	36619	39548	44695
398.318		398.318	-1.96186	1-hydroxy-24,25-didehydrovitamin D3	C27H42O2
398.318		398.318	-1.96186	1,25-dihydroxy-9,11-didehydro-3-deoxyvitamin D3	C27H42O2
398.318		398.318	-1.96186	25-hydroxy-16,17-didehydrovitamin D3	C27H42O2
398.318		398.318	-1.96186	23,24-didehydro-25-hydroxyvitamin D3	C27H42O2
398.318		398.318	-1.96186	calicoferol E	C27H42O2
398.318		398.318	-1.96186	1-oxoprevitamin D3	C27H42O2
398.318		398.318	-1.96186	13,15,18,20-pentacosatetraen-11-ynyl acetate	C27H42O2
398.318		398.318	-1.96186	7-oxo-cholestenone	C27H42O2
398.318		398.318	-1.96186	24-keto-25dehydrocholesterol	C27H42O2
398.318		398.318	-1.96186	23-oxo-5-cholest-8,14-dien-3-ol	C27H42O2
398.318		398.318	-1.96186	Chabrosterol	C27H42O2
398.318		398.318	-1.96186	3-hydroxy-5-cholest-8,14-dien-23-one	C27H42O2
398.354	10.1793	398.355	-0.976305	24-Methylenecholesterol	C28H46O	5.04386e-10	2.53908e-06	34877.6	52242.4	37212	38922	35826	43913	37730.1	27280	36884	37640	31895	43286	26526	39221	39539	25916	30067	26184	53805	49414	60355	57403	54237	51868	44543	51890	51858	51065	55690	52242.4	48984	52242.4	50196	52532	55220	46819
398.354		398.355	-0.899696	Chalinasterol	C28H46O
398.354		398.355	-0.976305	Brassicasterol	C28H46O
398.354		398.355	-0.899696	24-epibrassicasterol	C28H46O
398.354		398.355	-0.976305	Episterol	C28H46O
398.354		398.355	-0.976305	Fecosterol	C28H46O
398.354		398.355	-0.976305	Dihydrotachysterol	C28H46O
398.354		398.355	-0.976305	4-Methyl-5-cholest-7-en-3-one	C28H46O
398.354		398.355	-0.976305	4-Methylzymosterol	C28H46O
398.354		398.355	-0.976305	Campest-4-en-3-one	C28H46O
398.354		398.355	-0.976305	Vitamin D4	C28H46O
398.354		398.355	-0.899696	ergosta-7,22-dien-3-ol	C28H46O
398.354		398.355	-0.899696	24-methylene-cholest-8-en-3-ol	C28H46O
398.354		398.355	-0.899696	24-methylene-cholest-5-en-3-ol	C28H46O
398.354		398.355	-0.899696	24-methylcholesta-5,23-dien-3-ol	C28H46O
398.354		398.355	-0.899696	24-methylcholesta-5,24-dien-3-ol	C28H46O
398.354		398.355	-0.899696	campesta-5,25-dien-3-ol	C28H46O
398.354		398.355	-0.899696	campesta-5,22-dien-3-ol	C28H46O
398.354		398.355	-0.899696	campesta-7,22-dien-3-ol	C28H46O
398.354		398.355	-0.899696	3-epidihydrotachysterol2	C28H46O
398.354		398.355	-0.899696	6-methylvitamin D3	C28H46O
398.354		398.355	-0.899696	6-methylprevitamin D3	C28H46O
398.354		398.355	-0.899696	19-methylvitamin D3	C28H46O
398.354		398.355	-0.899696	Provitamin D4	C28H46O
398.354		398.355	-0.899696	Provitamin D7	C28H46O
398.354		398.355	-0.899696	4-Methyl zymosterol	C28H46O
398.354		398.355	-0.899696	4-methyl-zymosterol	C28H46O
398.354		398.355	-0.899696	4-methyl-5-cholesta-8-en-3-one	C28H46O
398.354		398.355	-0.899696	27-Nor-4-methyl-5-ergosta-8,22-dien-3-ol	C28H46O
398.354		398.355	-0.899696	5-campestenone	C28H46O
398.354		398.355	-0.899696	4-Methyl-5-cholesta-8,24-dien-3-ol	C28H46O
398.354		398.355	-0.899696	23-Methylcholesta-5,22-dien-3-ol	C28H46O
398.354		398.355	-0.899696	Vitamin D7	C28H46O
398.354		398.355	-0.899696	22-methylenecholesterol	C28H46O
398.354		398.355	-0.899696	5-dihydroergosterol	C28H46O
398.354		398.355	-0.899696	epicodisterol	C28H46O
398.354		398.355	-0.899696	stellasterol	C28H46O
398.354		398.355	-0.899696	5-ergosta-5,22-dien-3-ol	C28H46O
398.354		398.355	-0.899696	22-dihydroergosterol	C28H46O
398.354		398.355	-0.899696	Codisterol	C28H46O
398.354		398.355	-0.899696	22,23-methylenecholesterol	C28H46O
398.354		398.355	-0.899696	methylenecholesterol	C28H46O
398.354		398.355	-0.899696	dihydrotachysterol2	C28H46O
398.354		398.355	-0.899696	Ergosta-7,23-dien-3-ol	C28H46O
398.354		398.355	-0.899696	22,23-Dihydroergosterol	C28H46O
398.354		398.355	-0.899696	3-Ergosta-5,23-dien-3-ol	C28H46O
398.354		398.355	-0.899696	25-Dehydrofungisterol	C28H46O
398.354		398.355	-0.899696	Ergost-4-en-3-one	C28H46O
401.192	6.2554					3.43954e-10	1.73146e-06	59984.4	43762	63268.9	50849	49542	63268.9	61309	63268.9	57869	59880	63268.9	46765	68881	60423	59426	65632	61327	64772	39998	50812	46978	43762	43015	42967	32990	48735	50770	43762	43983	42042	41127	50573	41771	42507	41602	40322
402.275	7.06466					7.23276e-07	0.00363958	939498	64242.2	136553	153236	167361	135063	2269247	2107202	164842	144646	2047001	169614	2007180	170521	142572	1655533	1890617	1670785	81629	65469	64242.2	46174	47328	64242.2	94313	73142	46348	55224	68219	87136	64242.2	57916	64242.2	84393	49114	42986
404.148	6.96684					4.11666e-07	0.00207401	4644.12	36393.8	0	24346	15040	0	0	0	25350	0	0	0	0	9570	0	0	0	0	34276	34872	32209	30691	34984	35700	40659	36406	36003	36546	45256	45842	33198	38229	32240	36393.8	36393.8	35190
404.148	7.02063	404.147	2.16445	PICEID	C21H24O8	6.49145e-07	0.00326707	10196.9	31464.2	17991	5212	5212	10424	5212	16999	5212	15166	5212	5212	5212	17676	21763	5212	5212	16224	30348	30273	31464.2	31464.2	26904	32060	31464.2	28809	32685	33070	31464.2	20843	34540	34742	33893	31464.2	31464.2	39403
404.148		404.147	2.23996	Mallotophenone	C21H24O8
404.148		404.147	2.16445	Koaburanin	C21H24O8
404.148		404.147	2.16445	Orientanol A	C21H24O8
404.148		404.147	2.16445	5,6,7,3',4',5'-Hexamethoxyflavanone	C21H24O8
404.148		404.147	2.16445	4'-Methylresveratrol 3-glucoside	C21H24O8
404.148		404.147	2.16445	Citromitin	C21H24O8
404.148		404.147	2.16445	Pinostilbenoside	C21H24O8
404.29	6.96622					1.67538e-07	0.000845712	216416	2432.83	216416	49387	216416	54340	422616	355516	49091	216416	351254	47417	340170	41953	40074	340060	371983	349547	0	0	23207	0	0	0	0	0	0	0	20584	0	0	0	0	0	0	0
405.192	6.254					2.19291e-06	0.0110391	30645.7	22792.2	22142	25484	32130.2	32130.2	32130.2	25403	26960	25335	29842	32999	38667	32130.2	32692	34517	32130.2	35639	26793	22809	22967	22792.2	19111	22792.2	22792.2	22792.2	22792.2	22098	26765	26519	22792.2	22154	24742	23972	17060	18517
407.221	4.30049					1.69164e-07	0.000850746	0	224303	0	0	0	0	0	0	0	0	0	0	0	0	0	0	0	0	233279	231668	227596	230505	216355	213347	139562	223503	233274	218853	224643	308316	214055	228893	212078	230842	225430	225250
407.339	5.00241	407.34	-1.06865	Gamma-linolenyl carnitine	C25H45NO3	2.55554e-07	0.0012887	81699.3	4099.72	88628.2	91047	106670	97528	63463	61161	81031	75704	88628.2	82298	88628.2	78900	88628.2	62553	63693	88628.2	0	0	0	0	0	0	0	73795	0	0	0	0	0	0	0	0	0	0
407.339		407.34	-1.06865	linolenyl carnitine	C25H45NO3
408.246	6.72653					2.85701e-06	0.0143972	22575.8	1950.67	13148.5	31964	13148.5	13148.5	13148.5	29114	13148.5	13148.5	37166	13148.5	36542	26297	13148.5	34195	30457	30290	13985	0	0	0	0	0	0	0	21127	0	0	0	0	0	0	0	0	0
410.202	6.25682					2.28401e-06	0.0114977	39687.9	32526.7	30822	35834	34866	38860	45362	42063	41634	39040	41730	38324	41421	40287	38508	41515.8	40620	44120	32760	30519	30166	39458	31208	29741	26921	28222	31484	32526.7	35066	36131	31157	30623	38968	34808	28547	37175
412.298	4.65177	412.298	1.06717	Calcipotriol	C27H40O3	1.24664e-06	0.0062925	990	12848.3	0	0	15840	0	0	0	0	0	0	0	0	0	0	0	0	0	14691	20857	7345.5	7345.5	22465	16099	17390	7345.5	24846	7345.5	7345.5	22044	7345.5	7345.5	7345.5	19422	7345.5	7345.5
412.298		412.298	1.06717	1,24-dihydroxy-26,27-cyclo-22,23-didehydrovitamin D3	C27H40O3
412.298		412.298	1.2152	Testosterone cypionate	C27H40O3
412.298		412.298	1.14118	1-hydroxy-24-oxo-26,27-cyclovitamin D3	C27H40O3
412.298		412.298	1.14118	25-hydroxy-24-oxo-22,23-didehydrovitamin D3	C27H40O3
412.298		412.298	1.14118	1,24-dihydroxy-26,27-cyclo-22,23-didehydro-20-epivitamin D3	C27H40O3
412.298		412.298	1.14118	1,25-dihydroxy-16,17,23,24-tetradehydrovitamin D3	C27H40O3
412.298		412.298	1.14118	1,25-dihydroxy-22,23,23,24-tetradehydrovitamin D3	C27H40O3
412.298		412.298	1.14118	1,25-dihydroxy-23,23,24,24-tetradehydrovitamin D3	C27H40O3
412.298		412.298	1.14118	1,26-dihydroxy-22,23,24,25-tetradehydro-26a-homo-27-norvitamin D3	C27H40O3
412.298		412.298	1.06717	Episceptrumgenin	C27H40O3
412.298		412.298	1.06717	5,8-epidioxy-24,26-cyclo-cholest-6,22-dien-3-ol	C27H40O3
412.298		412.298	1.06717	Minabeolide-6	C27H40O3
412.298		412.298	1.06717	Valenciaxanthin	C27H40O3
412.298		412.298	1.06717	Valenciachrome	C27H40O3
412.298		412.298	1.06717	4-Methoxy-3-geranylgeranyl-1,2-dihydroxybenzene	C27H40O3
412.298		412.298	1.06717	4-Methoxy-5-(3,7,11,15-tetramethyl-2,6,10,14-hexadecatetraenyl)-1,3-benzenediol	C27H40O3
412.298		412.298	1.06717	1,26-dihydroxy-22,23,24,25-tetradehydro-26-homo-27-norvitamin D3	C27H40O3
412.37	10.5353	412.371	-0.0337464	Fucosterol	C29H48O	2.27162e-10	1.14353e-06	110082	158901	117742	110765	113127	120821	108197	97476	123063	121649	99569	114339	106426	118678	111968	94769	96516	106208	180438	150502	149395	160778	180822	172125	127509	170064	164831	128690	199045	156135	159552	139058	168891	152500	149763	150121
412.37		412.371	-0.0337464	4-Methylfecosterol	C29H48O
412.37		412.371	-0.0337464	Isofucosterol	C29H48O
412.37		412.371	-0.0337464	Avenasterol	C29H48O
412.37		412.371	-0.0337464	Poriferasterol	C29H48O
412.37		412.371	-0.0337464	Spinasterol	C29H48O
412.37		412.371	-0.0337464	Vitamin D5	C29H48O
412.37		412.371	-0.0337464	14-Demethyllanosterol	C29H48O
412.37		412.371	-0.0337464	Stigmasterol	C29H48O
412.37		412.371	-0.0337464	24-Methylenelophenol	C29H48O
412.37		412.371	-0.0337464	7-Avenasterol	C29H48O
412.37		412.371	-0.0337464	14-Demethyl-lanosterol	C29H48O
412.37		412.371	-0.0337464	4-methyl,24-methylene-cholest-7-en-3-ol	C29H48O
412.37		412.371	-0.0337464	24-methylene,25-methylcholesta-5-en-3-ol	C29H48O
412.37		412.371	-0.0337464	24-methylene-25-methyl-cholest-7-en-3-ol	C29H48O
412.37		412.371	-0.0337464	stigmasta-5,7-dien-3-ol	C29H48O
412.37		412.371	-0.0337464	24-ethylidene-cholest-5-en-3-ol	C29H48O
412.37		412.371	-0.0337464	stigmasta-5,25-dien-3-ol	C29H48O
412.37		412.371	-0.0337464	stigmasta-7,22-dien-3-ol	C29H48O
412.37		412.371	-0.0337464	poriferasta-5,22-dien-3-ol	C29H48O
412.37		412.371	-0.0337464	24-ethylcholesta-5,24-dien-3-ol	C29H48O
412.37		412.371	-0.0337464	24-ethyl-cholesta-7,24-dien-3-ol	C29H48O
412.37		412.371	-0.0337464	stigmasta-7,25-dien-3-ol	C29H48O
412.37		412.371	-0.0337464	poriferasta-7,22-dien-3-ol	C29H48O
412.37		412.371	-0.0337464	24-ethylcholesta-5,23-dien-3-ol	C29H48O
412.37		412.371	-0.0337464	stigmasta-8,22-dien-3-ol	C29H48O
412.37		412.371	-0.0337464	Provitamin D5	C29H48O
412.37		412.371	-0.0337464	4,14-Dimethylcholest-8,24-dien-3-ol	C29H48O
412.37		412.371	-0.0337464	22,23-Methylene-24-methyl-cholest-5-en-3-ol	C29H48O
412.37		412.371	-0.0337464	23-methyl,24-methylene-cholest-5-en-3-ol	C29H48O
412.37		412.371	-0.0337464	4a-Methylfecosterol	C29H48O
412.37		412.371	-0.0337464	4-Methyl-23-methylene-cholest-5-en-3-ol	C29H48O
412.37		412.371	-0.0337464	24-Methylene lophenol	C29H48O
412.37		412.371	-0.0337464	4,4-dimethyl-5-cholesta-8,14-dien-3-ol	C29H48O
412.37		412.371	-0.0337464	24,26-dimethyldesmosterol	C29H48O
412.37		412.371	-0.0337464	24-dehydroaplysterol	C29H48O
412.37		412.371	-0.0337464	25-dehydroaplysterol	C29H48O
412.37		412.371	-0.0337464	Ficisterol	C29H48O
412.37		412.371	-0.0337464	4-demethyldinosterol	C29H48O
412.37		412.371	-0.0337464	Sarcosterol	C29H48O
412.37		412.371	-0.0337464	Conicasterol	C29H48O
412.37		412.371	-0.0337464	7-dehydrositosterol	C29H48O
412.37		412.371	-0.0337464	Clerosterol	C29H48O
412.37		412.371	-0.0337464	Chondrillasterol	C29H48O
412.37		412.371	-0.0337464	24-ethylcholesta-5,7,23-trien-3-ol	C29H48O
412.37		412.371	-0.0337464	23-demethylgorgosterol	C29H48O
412.37		412.371	-0.0337464	Petrosterol	C29H48O
412.37		412.371	-0.0337464	Hebesterol	C29H48O
412.37		412.371	-0.0337464	23,24-dihydro-calysterol	C29H48O
412.37		412.371	-0.0337464	Nicasterol	C29H48O
412.37		412.371	-0.0337464	25-Methyl-24-methylenecholesterol	C29H48O
412.37		412.371	-0.0337464	24-Methylenepollinasterol	C29H48O
412.37		412.371	-0.0337464	22,23-Dihydro--spinasterone	C29H48O
412.37		412.371	-0.0337464	14-Methyl-9,19-cycloergost-25-en-3-ol	C29H48O
412.37		412.371	-0.0337464	Triticusterol	C29H48O
412.37		412.371	-0.0337464	4-Methylergosta-7,24-dien-3-ol	C29H48O
412.37		412.371	-0.0337464	4-Methylergosta-7,23-dien-3-ol	C29H48O
412.37		412.371	-0.0337464	Sitostenone	C29H48O
412.37		412.371	-0.0337464	Peposterol	C29H48O
412.37		412.371	-0.0337464	Stigmast-24-en-3-one	C29H48O
413.262	4.91661					1.41478e-06	0.00709794	5174.5	92269.8	0	0	0	0	14789	0	0	0	0	0	0	0	68003	0	0	0	22119	232064	197590	22119	22119	212538	93636	22119	22119	22119	107557	119103	22119	248125	22119	206935	44238	22119
415.345	4.13728	415.345	-0.965994	Tomatidine	C27H45NO2	3.45857e-07	0.00174176	45701	1984.72	14148	14742	62873.1	16004	68899	64903	11604	17477	52600	62873.1	74459	12375	62873.1	65791	62048	67546	6636	7755	0	0	0	0	0	0	0	0	0	0	7282	7515	0	6537	0	0
415.345		415.345	-1.03947	soladulcidine	C27H45NO2
415.345		415.345	-1.03947	Teinemine	C27H45NO2
415.345		415.345	-1.03947	22-iso-teinemine	C27H45NO2
416.254	5.43511	416.254	0.477896	Alfentanil	C21H32N6O3	5.86467e-08	0.000294992	93701.8	0	59096.5	59096.5	59096.5	59096.5	173368	134082	59096.5	59096.5	137173	59096.5	133400	59096.5	59096.5	118193	142610	128534	0	0	0	0	0	0	0	0	0	0	0	0	0	0	0	0	0	0
416.329	7.62658	416.329	0.216152	4-Cholesten-7,12-diol-3-one	C27H44O3	4.09051e-07	0.00205891	69845	16029.3	71356.5	76314	67579	77349	69195	85322	71356.5	77271	61299	56476	71356.5	72865	81564	63180	48075	66962	8965.5	8965.5	39078	8965.5	8965.5	41703	8965.5	8965.5	8965.5	28680	8965.5	18777	8965.5	17931	34773	8965.5	8965.5	8965.5
416.329		416.329	0.216152	Smilagenin	C27H44O3
416.329		416.329	0.14285	5-spirostan-3-ol	C27H44O3
416.329		416.329	0.216152	Sarsasapogenin	C27H44O3
416.329		416.329	0.14285	Sarsasapogenenin	C27H44O3
416.329		416.329	0.216152	Paricalcitol	C27H44O3
416.329		416.329	0.216152	24,25-Diepoxycholesterol	C27H44O3
416.329		416.329	0.14285	25,26-hydroxyvitamin D3	C27H44O3
416.329		416.329	0.216152	Calcitriol	C27H44O3
416.329		416.329	0.14285	1,25-hydroxyvitamin D3	C27H44O3
416.329		416.329	0.14285	1,25-dihydroxyvitamin D3	C27H44O3
416.329		416.329	0.216152	3,5-Ketodiol	C27H44O3
416.329		416.329	0.14285	24,25-hydroxyvitamin D3	C27H44O3
416.329		416.329	0.216152	7,26-Dihydroxy-4-cholesten-3-one	C27H44O3
416.329		416.329	0.216152	Neotigogenin	C27H44O3
416.329		416.329	0.216152	Secalciferol	C27H44O3
416.329		416.329	0.14285	24,25-Dihydroxyvitamin D3	C27H44O3
416.329		416.329	0.216152	1-,24-Dihydroxyvitamin D3	C27H44O3
416.329		416.329	0.216152	3-Hydroxy-5-cholestenoate	C27H44O3
416.329		416.329	0.216152	Tigogenin	C27H44O3
416.329		416.329	0.14285	23,25-dihydroxyvitamin D3	C27H44O3
416.329		416.329	0.216152	7,24-Dihydroxy-4-cholesten-3-one	C27H44O3
416.329		416.329	0.216152	7,25-Dihydroxy-4-cholesten-3-one	C27H44O3
416.329		416.329	0.216152	Pseudotigogenin	C27H44O3
416.329		416.329	0.216152	Pseudosarsasapogenin	C27H44O3
416.329		416.329	0.216152	Pseudosmilagenin	C27H44O3
416.329		416.329	0.14285	Dormatinone	C27H44O3
416.329		416.329	0.14285	6,19-epidioxy-6,19-dihydrovitamin D3	C27H44O3
416.329		416.329	0.14285	6-hydroperoxy-9,10-seco-4,7,10-cholestatrien-3-ol	C27H44O3
416.329		416.329	0.14285	1,18-dihydroxyvitamin D3	C27H44O3
416.329		416.329	0.14285	1,24-dihydroxyvitamin D3	C27H44O3
416.329		416.329	0.14285	1,25-dihydroxy-3-epivitamin D3	C27H44O3
416.329		416.329	0.14285	1,25-dihydroxy-14-epivitamin D3	C27H44O3
416.329		416.329	0.14285	1,25-dihydroxy-14-epiprevitamin D3	C27H44O3
416.329		416.329	0.14285	1,25-dihydroxy-20-epivitamin D3	C27H44O3
416.329		416.329	0.14285	18,25-dihydroxyvitamin D3	C27H44O3
416.329		416.329	0.14285	22,25-dihydroxyvitamin D3	C27H44O3
416.329		416.329	0.14285	25,26-dihydroxyvitamin D3	C27H44O3
416.329		416.329	0.14285	1,25-dihydroxy-2-methylene-19-norvitamin D3	C27H44O3
416.329		416.329	0.14285	1,25-dihydroxy-2-methylene-19-nor-20-epivitamin D3	C27H44O3
416.329		416.329	0.14285	1,25-Dihydroxy-previtamin D3	C27H44O3
416.329		416.329	0.14285	3-Hydroxycholest-5-en-26-oic acid	C27H44O3
416.329		416.329	0.14285	7,25-dihydroxycholestenone	C27H44O3
416.329		416.329	0.14285	7,12-Dihydroxycholest-4-en-3-one	C27H44O3
416.329		416.329	0.14285	3-Hydroxy-5-cholest-24-en-26-oic acid	C27H44O3
416.329		416.329	0.14285	7,27-dihydroxycholestenone	C27H44O3
416.329		416.329	0.14285	2,22,25-trideoxyecdysone	C27H44O3
416.329		416.329	0.14285	3,23,25-dihydroxyvitamin D3	C27H44O3
416.329		416.329	0.14285	Cholestenoic acid	C27H44O3
416.329		416.329	0.14285	7,26-dihydroxycholest-4-en-3-one	C27H44O3
416.329		416.329	0.14285	7,24-dihydroxycholest-4-en-3-one	C27H44O3
416.329		416.329	0.14285	5,6-epoxy-cholest-7-en-3,9-diol	C27H44O3
416.329		416.329	0.14285	5,6-epoxy-cholest-8-en-3,7-diol	C27H44O3
416.329		416.329	0.14285	5,6-epoxy-cholest-8-en-3,7-diol	C27H44O3
416.329		416.329	0.14285	3,5-dihydroxycholest-7-en-6-one	C27H44O3
416.329		416.329	0.14285	20-Hydroxycholestane-3,16-dione	C27H44O3
416.329		416.329	0.14285	3,6-dihydroxy-5-cholesta-9-en-23-one	C27H44O3
416.329		416.329	0.14285	3,27-dihydroxy-5-cholesten-7-one	C27H44O3
416.329		416.329	0.14285	Octadecyl cis-p-coumarate	C27H44O3
416.329		416.329	0.14285	DHCEO	C27H44O3
416.329		416.329	0.14285	7-OOH-5,8-dien-3-ol	C27H44O3
416.329		416.329	0.14285	EnP(5,8)	C27H44O3
416.329		416.329	0.14285	5,6-24,25-diepoxy-cholesterol	C27H44O3
418.27	5.69383					5.56273e-07	0.0027989	313546	4183.61	24925	11719	26578	11719	826717	622982	11719	11719	697116	191870	685634	23438	11719	617872	609057	631947	0	0	0	0	0	0	0	0	0	75305	0	0	0	0	0	0	0	0
422.158	6.25635	422.158	1.69528	Loxoprofen Metabolite (Glucopyranuronic acid, 1-[a-methyl-4-[(2-oxocyclopentyl)methyl]benzeneace	C21H26O9	6.44015e-07	0.00324197	30479.9	24149.5	31898.9	31489	27178	27840	30109	33003	24896	31898.9	38389	29021	32806	25861	29602	29809	33920	29957	21895	24149.5	22337	26314	24149.5	17988	21735	24149.5	25502	26391	28900	23711	24149.5	24215	24149.5	21570	24149.5	29236
422.158		422.158	1.69528	3-(1,1-Dimethylallyl)scopoletin 7-glucoside	C21H26O9
422.235	6.62533	422.234	2.3798	1,4-Bis(2-ethylhexyl) sulfosuccinate	C20H38O7S	8.4585e-06	0.0425876	45504.9	6053.28	22617	15879	68800	17151	85585	61120	19009	20726	75982	17563	69995	45504.9	20392	66568	56273	64913	0	0	0	22826	0	19528	0	51342	0	0	0	15263	0	0	0	0	0	0
422.235		422.234	2.30753	docusate	C20H38O7S
422.387	5.52961					5.20031e-07	0.00261768	8195.31	20371	13064	5463.5	11802	5463.5	5463.5	10927	5463.5	14721	11166	5463.5	5463.5	5463.5	5463.5	5463.5	5463.5	14810	20371	21314	17705	20506	18652	27043	17631	20436	18869	19377	17475	20371	25809	20371	19398	20318	20661	20371
424.175	6.08812	424.173	3.27855	Grandidentatin	C21H28O9	9.25537e-06	0.0465915	32001.8	40764.4	26112	27342	27555	32663.8	27859	34567	27848	27773	43469	27020	35488	32663.8	26885	40288	37422	37074	42368	42431	39064	43910	39159	40990	34603	38097	41214	41136	45761	40182	40425	42635	37142	40408	40993	43242
424.175		424.173	3.2066	Taraxinic acid glucosyl ester	C21H28O9
424.175		424.173	3.2066	Loxoprofen Metabolite cis-glucuronide	C21H28O9
424.175		424.173	3.2066	Loxoprofen Metabolite trans-glucuronide	C21H28O9
424.175		424.175	0.0409803	Gly Trp Tyr	C22H24N4O5
424.175		424.175	0.0409803	Trp Gly Tyr	C22H24N4O5
424.175		424.175	0.0409803	Trp Tyr Gly	C22H24N4O5
425.398	4.92609					6.82001e-15	3.43319e-11	23960.2	13853.6	21395	24612	24036	27667	25706	22284	22662	21892	26208	26630	26176	21878	21003	21784	23687	25743	11741	14810	13853.6	13994	14747	14507	10521	14700	12899	11943	14353	15095	15028	14599	17270	13353	12037	13914
429.324	0.19531	429.324	-0.256922	Imperialine	C27H43NO3	7.17654e-07	0.00361441	239982	180928	208204	212651	239982	207409	239982	290220	206185	207802	283372	209976	298924	202214	239982	239982	272705	280119	178492	174640	193966	191017	171032	185149	162561	178992	183087	170811	191911	172014	180928	180928	180928	186784	182867	190603
429.324		429.324	-0.185839	N-oleoyl phenylalanine	C27H43NO3
432.05	0.276753	432.049	2.77102	1-(2,4-Dichlorophenyl)-2-(1-imidazolyl)ethanol glucuronide	C17H18Cl2N2O7	1.52936e-06	0.00770202	16419.8	324.667	37379	26942	30459	23059	4401	2200.5	30681	17779	2200.5	20422	2200.5	22732	35660	2200.5	2200.5	2200.5	2403	0	0	0	0	0	0	0	0	0	0	0	0	0	3441	0	0	0
432.248	5.31368					5.86467e-08	0.000294992	40996.8	0	25072.5	25072.5	25072.5	25072.5	50145	64772	25072.5	25072.5	73673	25072.5	61961	25072.5	25072.5	58362	56715	64669	0	0	0	0	0	0	0	0	0	0	0	0	0	0	0	0	0	0
432.248	5.48559					5.86467e-08	0.000294992	87760.9	0	52515.5	52515.5	52515.5	52515.5	105031	140275	52515.5	52515.5	145313	52515.5	136359	52515.5	52515.5	114535	148291	141731	0	0	0	0	0	0	0	0	0	0	0	0	0	0	0	0	0	0
435.068	5.86805	435.069	-3.19902	Glucoberteroin	C13H25NO9S3	2.24665e-07	0.00113265	10310.7	517.667	10324	23423	9707	13534	6250	6081	9876	15408	5357	9718	5271	18846	10237	5929	4700	10310.7	0	0	0	0	0	0	0	3361	0	3259	0	0	0	2698	0	0	0	0
435.068		435.066	4.79745	Cloxacillin	C19H18ClN3O5S
435.227	4.27534	435.227	-0.116678	VALSARTAN	C24H29N5O3	2.24665e-07	0.00113265	2378.5	1.56191e+06	0	38056	0	0	0	0	0	0	0	0	0	0	0	0	0	0	1565687	1533731	1527629	1529924	1535847	1573155	969518	1530520	1608378	1558480	1601853	2101714	1580120	1553528	1550580	1659014	1586394	1548322
436.217	7.04708					2.55554e-07	0.0012887	96528.4	960.722	10033	13548	10176	91833.8	234375	153638	91833.8	91833.8	179926	91833.8	109987	91833.8	14159	154685	88610	116149	0	0	0	0	0	0	0	0	0	0	0	0	17293	0	0	0	0	0
438.197	11.5632					9.60035e-07	0.00483264	6427.75	808.944	2999	5998	2999	33415	2999	2999	20982	2999	2999	2999	6461	2999	2999	2999	2999	2999	0	0	0	0	0	0	0	0	0	0	0	0	0	14561	0	0	0	0
442.236	3.93193	442.236	0.216739	Cinobufagin	C26H34O6	5.86467e-08	0.000294992	49285.6	0	30999	30999	30999	30999	67300	64908	30999	30999	88981	30999	61998	30999	30999	73247	78541	74604	0	0	0	0	0	0	0	0	0	0	0	0	0	0	0	0	0	0
442.236		442.236	0.147731	Scillirosidin	C26H34O6
442.236		442.236	0.147731	3-O-Acetylepisamarcandin	C26H34O6
442.236		442.236	0.147731	Pectachol	C26H34O6
444.287	7.53468	444.288	-1.05143	1,25-Dihydroxyvitamin D3-26,23-lactone	C27H40O5	5.35974e-07	0.00269822	40990.1	437.333	7826.5	7826.5	7826.5	7826.5	119998	15653	7826.5	7826.5	126145	7826.5	86963	7826.5	7826.5	79789	78540	78315	0	0	7872	0	0	0	0	0	0	0	0	0	0	0	0	0	0	0
444.287		444.288	-0.982744	25-hydroxyvitamin D3 26,23-peroxylactone	C27H40O5
444.287		444.288	-0.982744	1,25-dihydroxyvitamin D3 26,23-lactone	C27H40O5
444.287		444.288	-1.05143	Kammogenin	C27H40O5
446.3	7.40187					5.35974e-07	0.00269822	104884	5303.5	67574	67574	67574	67574	171203	140028	67574	67574	177810	67574	135148	67574	67574	139385	160935	145466	0	0	0	0	0	0	95463	0	0	0	0	0	0	0	0	0	0	0
448.279	7.25951					6.7345e-07	0.00338788	45554	3052.5	9271	9271	18542	9271	110361	91337	9271	27090	89818	9271	82698	26109	20984	72854	73372	69344	0	0	0	0	0	0	0	54945	0	0	0	0	0	0	0	0	0	0
455.297	7.97194					6.55085e-14	3.2977e-10	0	133593	0	0	0	0	0	0	0	0	0	0	0	0	0	0	0	0	119168	149566	154030	108111	125881	160788	108887	155021	117765	94198	128477	114513	189595	138961	135683	113405	114484	176140
455.36	4.128					5.30787e-07	0.00267305	10067.8	32506.6	5758.5	11517	5758.5	5758.5	5758.5	5758.5	5758.5	12787	5758.5	5758.5	25013	12781	5758.5	5758.5	22355	19047	35888	30765	36616	29400	31703	33170	26189	29510	33673	32506.6	29980	37121	32617	39596	28348	33153	30225	34658
456.215	2.96474	456.215	-0.0290048	Kurarinol	C26H32O7	4.12541e-07	0.00207904	100410	9902.61	128860	136635	125164	121370	52957	56733	146936	145935	100410	137167	43648	122264	146185	50114	43817	48368	6934.5	6934.5	6934.5	17882	15969	6934.5	6934.5	6934.5	6934.5	6934.5	6934.5	14173	13869	6934.5	6934.5	14888	6934.5	18252
456.215		456.215	-0.0290048	Kuraridinol	C26H32O7
456.215		456.215	-0.0290048	OBACUNOL	C26H32O7
456.215		456.215	-0.0290048	1,2-EPOXYDEACETOXYDIHYDROGEDUNIN	C26H32O7
456.215		456.215	-0.0290048	1,7-DIDEACETOXY-1,7-DIOXO-3-DEACETYLKHIVORIN	C26H32O7
456.215		456.215	-0.0290048	Antiarone J	C26H32O7
456.215		456.215	-0.0290048	Kushenol Q	C26H32O7
456.215		456.215	-0.0290048	Kushenol P	C26H32O7
456.36	5.97352	456.36	-0.770362	NILOTICIN	C30H48O3	4.12541e-07	0.00207904	5377.88	240891	2910.5	2910.5	2910.5	2910.5	9056	16993	2910.5	2910.5	2910.5	2910.5	2910.5	2910.5	2910.5	19250	5821	2910.5	237122	333839	226889	226905	242599	246306	184243	230562	236218	244919	238717	238012	242577	239458	247272	235518	236651	248237
456.36		456.36	-0.636618	Elemolic acid	C30H48O3
456.36		456.36	-0.636618	Betulinic acid	C30H48O3
456.36		456.36	-0.636618	Oleanolic acid	C30H48O3
456.36		456.36	-0.770362	Testosterone undecanoate	C30H48O3
456.36		456.36	-0.770362	Boswellic acid	C30H48O3
456.36		456.36	-0.636618	Soyasapogenol E	C30H48O3
456.36		456.36	-0.636618	Ursolic acid	C30H48O3
456.36		456.36	-0.70349	1,25-dihydroxy-22,23-didehydro-24,24,24-trihomovitamin D3	C30H48O3
456.36		456.36	-0.70349	1,25-dihydroxy-26,27-dimethyl-22,23-didehydro-24-homovitamin D3	C30H48O3
456.36		456.36	-0.70349	1,25-dihydroxy-26,27-dimethyl-22,23-didehydro-24-homo-20-epivitamin D3	C30H48O3
456.36		456.36	-0.70349	25-hydroxy-1-hydroxymethyl-26,27-dimethyl-16,17-didehydrovitamin D3	C30H48O3
456.36		456.36	-0.70349	25-hydroxy-1-hydroxymethyl-26,27-dimethyl-16,17-didehydro-3-epivitamin D3	C30H48O3
456.36		456.36	-0.70349	20-butyl-1,25-dihydroxy-16,17-didehydro-21-norvitamin D3	C30H48O3
456.36		456.36	-0.770362	Penasterol	C30H48O3
456.36		456.36	-0.770362	Sandosapogenol	C30H48O3
456.36		456.36	-0.770362	Ethyl 3-hydroxy-2-methylbutyrate	C30H48O3
456.36		456.36	-0.770362	Ganodermanondiol	C30H48O3
456.36		456.36	-0.770362	Katonic acid	C30H48O3
456.36		456.36	-0.770362	3-Epikatonic acid	C30H48O3
456.36		456.36	-0.770362	3-3-Hydroxytirucalla-7,24-dien-21-oic acid	C30H48O3
456.36		456.36	-0.770362	Isomangiferolic acid	C30H48O3
456.36		456.36	-0.770362	Oxyallobetulin	C30H48O3
456.36		456.36	-0.770362	Ganodermatriol	C30H48O3
456.36		456.36	-0.770362	Epoxyganoderiol C	C30H48O3
456.36		456.36	-0.770362	Trametenolic acid B	C30H48O3
456.36		456.36	-0.770362	11-Deoxoglycyrrhetinic acid	C30H48O3
456.36		456.36	-0.770362	3-Hydroxy-28,13-ursanolide	C30H48O3
456.36		456.36	-0.770362	Bryonolic acid	C30H48O3
456.36		456.36	-0.770362	3-Epioleanolic acid	C30H48O3
456.36		456.36	-0.770362	3-Hydroxycycloart-24-en-21-oic acid	C30H48O3
456.36		456.36	-0.770362	Carissic acid	C30H48O3
456.36		456.36	-0.770362	Glycyrrhetol	C30H48O3
456.36		456.36	-0.770362	Lucidadiol	C30H48O3
456.36		456.36	-0.770362	Ganoderic acid Z	C30H48O3
456.36		456.36	-0.770362	3-Hydroxy-28,13-lupanolide	C30H48O3
456.36		456.36	-0.770362	3-Epimasticadienolic acid	C30H48O3
457.313	8.45027					1.08784e-18	5.47619e-15	0	544345	0	0	0	0	0	0	0	0	0	0	0	0	0	0	0	0	433111	527122	605132	517399	556044	545031	470095	535540	537282	472292	551583	576889	566520	680390	578230	535061	536134	574362
457.314	8.33697					5.1322e-16	2.58355e-12	0	139865	0	0	0	0	0	0	0	0	0	0	0	0	0	0	0	0	120668	103529	139865	126257	139865	151440	120530	139865	104624	139865	145223	168084	150935	153352	174203	143685	127113	168468
458.445	4.44482					3.42729e-06	0.0172666	257398	4656.5	257465	244131	406635	712376	257398	4966	440654	381596	257398	230418	257398	261033	136141	6975	257398	6384	2267	2267	2267	7101	18277	13998	4893	2267	2267	2267	2267	4534	2267	2267	2267	7810	2267	2267
459.39	7.321					1.18453e-10	5.96292e-07	290238	107584	304806	257983	251194	250662	308605	347282	208136	209380	317291	311143	366257	260811	223158	339224	326484	361398	96592	117052	115269	79832	110743	137263	107584	111562	108278	62184	119469	93774	122008	124986	112988	93058	124199	99678
460.057	5.86904	460.055	4.79085	Barbamide	C20H23Cl3N2O2S	4.41808e-08	0.000222503	5405	0	3452	12549	3452	3452	10134	7746	3452	11175	3452	3452	3452	3452	3452	3452	6904	3452	0	0	0	0	0	0	0	0	0	0	0	0	0	0	0	0	0	0
463.306	5.90182					9.26419e-06	0.0466148	226638	164168	217959	196468	295179	242393	210093	219196	228117	228122	211443	234032	263741	226783	238374	218099	189732	206471	139917	155225	171385	145760	168134	177841	165708	126167	155692	119596	150769	291539	186889	162837	142144	167633	163620	164168
465.156	6.25573	465.157	-1.96265	Bacampicillin	C21H27N3O7S	2.92399e-06	0.0147194	27378.5	19058.1	30121	23608	27168	28422.2	32635	31469	23490	16268	23961	25791	30532	28422.2	32128	33771	22976	27294	18845	18590	14432	23866	19058.1	18890	10552	16755	15530	15881	19602	23031	19058.1	21719	28765	17586	19058.1	21828
466.266	5.79606					3.60115e-06	0.0181224	56366.7	25045.3	54923.8	55707	56380	54923.8	56862	54923.8	60550	49994	59568	54171	53260	59666	55238	65852	54923.8	54923.8	7518	39996	56050	7518	30752	38596	33806	7518	7518	39876	45750	7518	35652	7518	7518	15036	31640	31035
470.22	4.59137					7.39075e-06	0.0372013	22974.3	7673.17	12328	15037	13963	23855.9	30902	30296	23855.9	23855.9	30861	23855.9	26537	6340	23855.9	21775	38078	22192	4222	4222	4222	12061	4222	13319	8444	4222	4222	12939	15251	4222	4222	4222	13025	4222	4222	16636
470.236	5.79443	470.236	-0.0598104	1-O-[b-D-Glucopyranosyl-(1->6)-b-D-glucopyranoside]-1,3-octanediol	C20H38O12	6.64336e-08	0.000334427	123827	96064.3	123827	115850	109308	128960	143143	122785	111921	102605	134481	124530	144976	124539	109756	136662	124061	123827	96064.3	90740	98889	96064.3	98278	98424	96064.3	96064.3	92437	89968	93127	96313	103957	90962	96064.3	96064.3	94627	105050
470.34	5.88414	470.34	0.000830517	Glycyrrhetinate	C30H46O4	4.20535e-07	0.00211931	2731.81	709826	0	0	11638	0	18309	0	0	0	0	0	0	0	0	0	0	13762	24623	1413449	971302	26610	17591	954352	628041	26060	968879	933863	998477	24152	1006675	885024	961510	1018752	945547	971968
470.34		470.34	0.000830517	18-GLYCYRRHETINIC ACID	C30H46O4
470.34		470.34	0.000830517	Glycyrrhetinic acid	C30H46O4
470.34		470.34	0.000830517	ENOXOLONE	C30H46O4
470.34		470.34	0.000830517	Gypsogenin	C30H46O4
470.34		470.34	0.000830517	3-Hydroxyglycyrrhetinate	C30H46O4
470.34		470.34	0.000830517	1,25-dihydroxy-22-methoxy-26,27-dimethyl-23,23,24,24-tetradehydrovitamin D3	C30H46O4
470.34		470.34	0.000830517	1,25-dihydroxy-22-methoxy-26,27-dimethyl-23,24-tetradehydro-20-epivitamin D3	C30H46O4
470.34		470.34	0.000830517	1,22,25-trihydroxy-26,27-dimethyl-23,24-tetradehydro-24-homo-20-epivitamin D3	C30H46O4
470.34		470.34	0.000830517	1,22,25-trihydroxy-26,27-dimethyl-23,23,24,24-tetradehydro-24-homovitamin D3	C30H46O4
470.34		470.34	0.000830517	1-hydroxy-18-(4-hydroxy-4-ethyl-2-hexynyloxy)-23,24,25,26,27-pentanorvitamin D3	C30H46O4
470.34		470.34	0.000830517	3-hydroxyglycyrrhetinic acid	C30H46O4
470.34		470.34	0.000830517	Nebrosteroid L	C30H46O4
470.34		470.34	0.000830517	Murrayenol	C30H46O4
470.34		470.34	0.000830517	3-Hydroxy-21-oxoeupha-8,24-dien-26-oic acid	C30H46O4
470.34		470.34	0.000830517	6-Hydroxy-3-oxo-12-oleanen-28-oic acid	C30H46O4
470.34		470.34	0.000830517	23-Hydroxy-3-oxocycloart-24-en-26-oic acid	C30H46O4
470.34		470.34	0.000830517	3-3,24-Dihydroxy-9,12-oleanadien-30-oic acid	C30H46O4
470.34		470.34	0.000830517	Ganoderiol B	C30H46O4
470.34		470.34	0.000830517	Ganodermic acid Jb	C30H46O4
470.34		470.34	0.000830517	Liquiritic acid	C30H46O4
470.34		470.34	0.000830517	Pomonic acid	C30H46O4
470.34		470.34	0.000830517	Rubinic acid	C30H46O4
470.34		470.34	0.000830517	11-Keto--boswellic acid	C30H46O4
470.34		470.34	0.000830517	Lansic acid	C30H46O4
470.34		470.34	0.000830517	Colubrinic acid	C30H46O4
470.34		470.34	0.000830517	Koetjapic acid	C30H46O4
470.34		470.34	0.000830517	28-Hydroxymangiferonic acid	C30H46O4
470.34		470.34	0.000830517	2-Hydroxy-3-oxo-12-oleanen-28-oic acid	C30H46O4
470.34		470.34	0.000830517	16-Hydroxy-3-oxo-12-oleanen-28-oic acid	C30H46O4
470.34		470.34	0.000830517	Secoisobryononic acid	C30H46O4
470.34		470.34	0.000830517	Secobryononic acid	C30H46O4
471.329	8.85648					2.24665e-07	0.00113265	4889.38	2.08084e+06	0	78230	0	0	0	0	0	0	0	0	0	0	0	0	0	0	1519154	2207570	2170857	2088593	2178284	2146925	1807968	2130395	2190307	1301920	2128747	2327026	2257891	2870908	1863352	2016941	2148023	2100237
472.135	6.98882	472.137	-3.24561	Formononetin 7-O-(6''-acetylglcoside)	C24H24O10	8.46375e-06	0.0425876	8089.84	20162.4	16133	13965	6601	14622	11687	3300.5	3300.5	3300.5	16314	3300.5	8724	6878	3300.5	11410	3300.5	3300.5	34316	18467	11662	12447	17432	20427	26442	22097	14923	21518	20162.4	19617	18860	27021	21955	21632	20162.4	13783
472.354	4.68849	472.355	-1.59864	ODORATONE	C30H48O4	6.08783e-07	0.00306571	4995.06	48305.1	30367	26156	0	0	0	0	0	0	0	23398	0	0	0	0	0	0	40354	64317	51521	47934	49680	43254	63242	39552	50470	52671	50504	46504	58536	4662	50694	51882	55990	47725
472.354		472.355	-1.66325	Alisol B	C30H48O4
472.354		472.355	-1.66325	Alphitolic acid	C30H48O4
472.354		472.355	-1.66325	Crataegolic acid	C30H48O4
472.354		472.355	-1.59864	Maslinic Acid	C30H48O4
472.354		472.355	-1.59864	HEDERAGENIN	C30H48O4
472.354		472.355	-1.66325	Echinocystic acid	C30H48O4
472.354		472.355	-1.66325	Gratiogenin	C30H48O4
472.354		472.355	-1.66325	Siaresinol	C30H48O4
472.354		472.355	-1.66325	Sumaresinol	C30H48O4
472.354		472.355	-1.59864	26,27-diethyl-1,25-dihydroxy-20,21-didehydro-23-oxavitamin D3	C30H48O4
472.354		472.355	-1.59864	spinosic acid A	C30H48O4
472.354		472.355	-1.59864	16-Oxolycoclavanol	C30H48O4
472.354		472.355	-1.59864	Lucidumol A	C30H48O4
472.354		472.355	-1.59864	Queretaroic acid	C30H48O4
472.354		472.355	-1.59864	Priverogenin A	C30H48O4
472.354		472.355	-1.59864	3,23-Dihydroxycycloart-24-en-26-oic acid	C30H48O4
472.354		472.355	-1.59864	Pomolic acid	C30H48O4
472.354		472.355	-1.59864	20-Hydroxyursolic acid	C30H48O4
472.354		472.355	-1.59864	Azukisapogenol	C30H48O4
472.354		472.355	-1.59864	delta-Maslinic acid	C30H48O4
472.354		472.355	-1.59864	Sebiferenic acid	C30H48O4
472.354		472.355	-1.59864	Momordicin I	C30H48O4
472.354		472.355	-1.59864	Ganoderic acid U	C30H48O4
472.354		472.355	-1.59864	Ganodermanontriol	C30H48O4
472.354		472.355	-1.59864	Epoxyganoderiol A	C30H48O4
472.354		472.355	-1.59864	3,22-Dihydroxycycloart-24-en-26-oic acid	C30H48O4
472.354		472.355	-1.59864	27-Hydroxyisomangiferolic acid	C30H48O4
472.354		472.355	-1.59864	Albigenic acid	C30H48O4
472.354		472.355	-1.59864	Rubitic acid	C30H48O4
472.354		472.355	-1.59864	Ganoderiol E	C30H48O4
472.354		472.355	-1.59864	3-Corosolic acid	C30H48O4
473.166	2.90805	473.166	-0.197721	10-Formyltetrahydrofolate	C20H23N7O7	6.88739e-07	0.00346843	5113.12	213271	2080.5	2080.5	6531	6659	2080.5	7829	2080.5	2080.5	10482	4648	7584	2080.5	9037	6496	5900	4161	182334	168755	215917	193403	188031	255123	169481	198908	199298	195813	342846	216466	213405	213565	202364	216325	229406	237431
473.166		473.166	-0.197721	N10-Formyltetrahydrofolic acid	C20H23N7O7
473.166		473.166	-0.197721	Folinic acid	C20H23N7O7
473.166		473.166	-0.197721	5-Formyltetrahydrofolate	C20H23N7O7
473.166		473.166	-0.197721	Leucovorin	C20H23N7O7
473.166		473.166	-0.5847	Raloxifene	C28H27NO4S
473.166		473.166	-0.197721	Pteroyl-D-glutamic acid	C20H23N7O7
473.167	0.21455	473.166	2.54973	10-Formyltetrahydrofolate	C20H23N7O7	1.69164e-07	0.000850746	0	2.03554e+06	0	0	0	0	0	0	0	0	0	0	0	0	0	0	0	0	2231056	1362020	2.03554e+06	2344874	2154994	2338465	1540617	2209278	2011966	2329125	3237256	1510470	2260368	2248	2236280	2224889	2212627	2397718
473.167		473.166	2.54973	N10-Formyltetrahydrofolic acid	C20H23N7O7
473.167		473.166	2.54973	Folinic acid	C20H23N7O7
473.167		473.166	2.54973	5-Formyltetrahydrofolate	C20H23N7O7
473.167		473.166	2.54973	Leucovorin	C20H23N7O7
473.167		473.166	2.16275	Raloxifene	C28H27NO4S
473.167		473.166	2.54973	Pteroyl-D-glutamic acid	C20H23N7O7
473.244	5.7962					1.21675e-06	0.00612512	56712.5	45368.9	46353	53583	65133	48142	64713	59331	54294	54514	56626	50692	60630	55494	52465	58245	70007	57178	54033	41779	52343	36999	42877	43889	45368.9	46820	41461	47948	47531	49478	47074	49786	37319	47197	39280	45457
474.15	7.37871	474.153	-4.61432	Luteolin 7,3'-dimethyl ether 5-glucoside	C24H26O10	6.26576e-11	3.15418e-07	30141.2	44675.3	25964	28984	27240	27034	33306	25782	31690	25667	36333	31845	32599	39500	33241	27103	26479	29491.5	48573	42735	41798	43444	40950	39514	39679	44180	55466	42561	39020	42253	41943	47442	44219	50518	52046	47815
477.322	6.07011	477.322	0.984804	PC(O-16:2/0:0)	C24H48NO6P	2.24145e-07	0.00112762	976.812	38897.6	0	0	0	0	0	0	0	15629	0	0	0	0	0	0	0	0	38897.6	24019	32908	31874	31002	38897.6	43689	30632	32927	28352	43780	103815	34925	37930	42131	30216	38008	36154
477.322		477.322	0.984804	PE(P-19:1/0:0)	C24H48NO6P
478.1	6.66145					2.67191e-06	0.0134408	685.312	7382.72	0	0	0	0	0	0	0	0	0	0	0	10965	0	0	0	0	28742	8246	15146	1824	16175	1824	7689	10480	9116	1824	3648	1824	4305	1824	5245	1824	1824	11329
479.192	4.29626					2.24665e-07	0.00113265	554.938	28971.4	0	0	0	0	0	0	0	0	0	0	0	0	0	8879	0	0	30622	30683	24164	31353	31934	34177	17882	28128	28373	22147	28709	33892	30903	26167	31743	29740	29995	30874
479.209	7.06537					5.86467e-08	0.000294992	26160.4	0	14152	14152	14152	14152	50528	39950	14152	14152	47897	14152	48779	14152	14152	40943	28304	34798	0	0	0	0	0	0	0	0	0	0	0	0	0	0	0	0	0	0
481.168	3.73997	481.168	-0.153638	Rosuvastatin	C22H28FN3O6S	6.99302e-08	0.000351877	40160.6	0	48872	51652	50573	61717	24436	24436	51356	50767	24436	49565	24436	52445	54571	24436	24436	24436	0	0	0	0	0	0	0	0	0	0	0	0	0	0	0	0	0	0
481.36	5.83204					6.62637e-06	0.0333571	64036.2	30374.5	37965	46259	63120.5	63120.5	92918	78985	51267	63120.5	84678	62496	63120.5	8055	52405	76442	96072	84555	30374.5	30374.5	43972	11784	48287	30374.5	8715	30374.5	7190	20526	46789	33984	47570	42528	44228	30374.5	19293	20002
482.315	4.6258					7.37495e-07	0.00371006	42283.9	9.86081e+06	52272	40424	32017	28576	51557	36861	18568	45755	63801	27015	63706	60517	53255	41415	37574	23230	9609669	9547036	9896876	9898655	9570880	9951102	7656370	9699563	9563726	9609205	9985476	9500048	14179824	9413933	9945492	9989658	9598251	9878745
483.464	9.25588	483.465	-2.99696	Cer(d18:0/12:0)	C30H61NO3	3.65923e-07	0.00184244	23343	3149.22	30144	30260	33681	38220	12935.5	12935.5	35545	26265	12935.5	25871	12935.5	30959	31994	12935.5	12935.5	12935.5	1440	1440	1440	8310	9422	1440	1440	1440	4846	6596	1440	1440	2880	1440	1440	7352	1440	1440
486.334	4.79206	486.335	-0.212146	Acerinol	C30H46O5	5.81556e-07	0.00292979	14738.7	86681	24586	13779	18642	6889.5	37344	32488	28748	6889.5	6889.5	6889.5	18226	6889.5	6889.5	6889.5	6889.5	6889.5	93570	120977	90634	74527	81449	97635	55672	95065	94601	101848	80238	75030	77817	80749	83656	88204	88431	80155
486.334		486.335	-0.212146	Quillaic acid	C30H46O5
486.334		486.335	-0.212146	Alisol C	C30H46O5
486.334		486.335	-0.212146	Glabric acid	C30H46O5
486.334		486.335	-0.274896	Bassic acid	C30H46O5
486.334		486.335	-0.274896	28-Hydroxyglycyrrhetic acid	C30H46O5
486.334		486.335	-0.274896	24-Hydroxyglycyrrhetic acid	C30H46O5
486.334		486.335	-0.274896	3,15,22-Trihydroxylanosta-7,9,24-trien-26-oic acid	C30H46O5
486.334		486.335	-0.274896	2,20-Dihydroxy-3-oxo-12-ursen-28-oic acid	C30H46O5
486.334		486.335	-0.274896	Ceanothic acid	C30H46O5
486.334		486.335	-0.274896	Actinidic acid	C30H46O5
486.334		486.335	-0.274896	Melilotigenin	C30H46O5
486.334		486.335	-0.274896	18-Hydroxyglycyrrhetic acid	C30H46O5
486.334		486.335	-0.274896	Lucyin A	C30H46O5
486.335	4.76414	486.335	1.22719	Acerinol	C30H46O5	2.17914e-12	1.09698e-08	0	28967.6	0	0	0	0	0	0	0	0	0	0	0	0	0	0	0	0	31807	38119	26175	35605	28141	34019	20112	33382	29608	31022	26257	11047	24072	22610	29913	30380	41224	27924
486.335		486.335	1.22719	Quillaic acid	C30H46O5
486.335		486.335	1.22719	Alisol C	C30H46O5
486.335		486.335	1.22719	Glabric acid	C30H46O5
486.335		486.335	1.16444	Bassic acid	C30H46O5
486.335		486.335	1.16444	28-Hydroxyglycyrrhetic acid	C30H46O5
486.335		486.335	1.16444	24-Hydroxyglycyrrhetic acid	C30H46O5
486.335		486.335	1.16444	3,15,22-Trihydroxylanosta-7,9,24-trien-26-oic acid	C30H46O5
486.335		486.335	1.16444	2,20-Dihydroxy-3-oxo-12-ursen-28-oic acid	C30H46O5
486.335		486.335	1.16444	Ceanothic acid	C30H46O5
486.335		486.335	1.16444	Actinidic acid	C30H46O5
486.335		486.335	1.16444	Melilotigenin	C30H46O5
486.335		486.335	1.16444	18-Hydroxyglycyrrhetic acid	C30H46O5
486.335		486.335	1.16444	Lucyin A	C30H46O5
487.145	3.77232					1.69164e-07	0.000850746	0	75137.4	0	0	0	0	0	0	0	0	0	0	0	0	0	0	0	0	78871	69388	71418	71393	71655	76854	59532	72609	73216	75263	103875	75847	76538	72899	74391	74373	73773	80579
487.263	2.86376					2.91129e-06	0.0146489	22927.9	16184.1	37584	25618	22676	22248	22354.6	18465	18210	25433	22354.6	22620	26255	20224	21093	22354.6	18414	20942	13423	14701	17254	16184.1	16184.1	16575	15956	12811	15026	15126	22350	18359	17671	13180	17860	16816	13733	18105
493.218	4.59271					8.30805e-06	0.0418325	19882.4	7088.56	20580.9	20580.9	16007	11825	24562	24300	18209	20580.9	24287	13414	25750	14112	12263	23142	25758	22747	12599	5756	2878	2878	2878	2878	2878	2878	2878	11334	2878	10616	2878	15820	2878	13875	13727	15087
496.351	9.95572					1.89157e-06	0.00951426	41070.1	3262.83	63352	64614	59225	69150	20128	10064	43292	64344	10064	62689	10064	63029	67423	10064	29555	10064	0	0	30553	0	0	0	0	0	0	0	0	0	0	28178	0	0	0	0
497.344	8.96311					6.88739e-07	0.00346843	16856.8	519734	31374	20347	21620	23930	4683	4683	24819	27966	9366	28518	4683	30620	23050	4683	4683	4683	547605	271812	567342	558724	567479	557796	485209	611521	562392	566444	559676	593192	570571	696123	557048	556098	266304	259867
497.344	9.04829					2.24665e-07	0.00113265	1393.81	307030	0	0	0	0	0	0	0	0	0	0	0	22301	0	0	0	0	239655	537207	266805	255543	255568	260384	213679	238312	274999	207329	253456	269936	262517	359174	259371	267123	556376	549098
498.232	5.54079	498.231	0.739236	2-O-galactopyranosyl-1-	C21H38O13	1.04827e-07	0.00052857	44780.8	333.611	60914	63527	61763	59516	25325.5	25325.5	54639	50651	25325.5	59353	25325.5	73310	55542	25325.5	25325.5	25325.5	0	0	0	0	0	0	0	0	0	0	0	0	6005	0	0	0	0	0
499.36	9.67809					2.24665e-07	0.00113265	4229.56	1.21704e+06	0	0	0	0	0	0	0	67673	0	0	0	0	0	0	0	0	899533	1272863	1257831	1219100	1268089	1314911	1079252	1283366	1234996	651294	1241747	1421005	1295884	1562840	1087030	1129970	1204219	1482807
501.156	5.06801					6.47809e-08	0.000326203	5827	0	11919	4014	9697	10641	2007	2007	8312	2007	2007	13111	2007	10055	9427	2007	2007	2007	0	0	0	0	0	0	0	0	0	0	0	0	0	0	0	0	0	0
502.471	4.46748					6.99302e-08	0.000351877	51519.9	0	61194	55275	66551	113020	24431	24431	83804	70862	24431	48862	24431	52415	101318	24431	24431	24431	0	0	0	0	0	0	0	0	0	0	0	0	0	0	0	0	0	0
503.353	7.68313					6.99302e-08	0.000351877	19540.9	0	32000	9366	9366	9366	26605	26574	9366	18732	34342	28871	9366	26321	9366	9366	19444	34203	0	0	0	0	0	0	0	0	0	0	0	0	0	0	0	0	0	0
509.491	5.80241					7.51498e-06	0.0378053	691.688	4667.83	0	0	0	0	5423	0	0	0	0	0	0	0	0	0	0	5644	6556	3025.5	6789	3025.5	7851	3025.5	6292	7123	6249	3025.5	6051	3025.5	3025.5	3025.5	3025.5	3025.5	6855	3025.5
525.486	5.57791					7.46118e-07	0.00375536	3969.88	12963.2	4077	1781.5	1781.5	4347	7087	9326	3563	1781.5	1781.5	3567	8680	1781.5	1781.5	8619	1781.5	1781.5	12963.2	11916	11297	16174	12932	15892	12885	14759	13773	9018	12752	12125	13717	12963.2	12011	12335	13268	12558
527.168	6.6431					9.80424e-06	0.0493332	14073.5	1705.33	5507	6614	6047	7277	25489	17339	5489	14073.5	27172	14073.5	26309	4878	6204	24861	19769	14073.5	0	0	0	0	0	0	0	9798	0	0	0	0	0	0	7481	13417	0	0
527.394	10.4908					2.24665e-07	0.00113265	2219.38	174221	0	0	0	35510	0	0	0	0	0	0	0	0	0	0	0	0	142124	205453	177169	194400	164339	169705	170327	135658	196474	112351	156261	202899	171327	213846	143045	197389	197244	185968
529.381	8.85772					1.69164e-07	0.000850746	0	527314	0	0	0	0	0	0	0	0	0	0	0	0	0	0	0	0	415911	531289	541429	536129	537228	534389	466138	513683	562693	318435	565049	593558	570955	736551	468316	528315	532607	538975
530.134	7.49221					8.92172e-06	0.0449033	3665.38	2766.28	6532	4301	1745	1745	3643	4745	3709	4057	3490	1745	8521	1745	1745	5670	3508	1745	0	0	0	3414	0	0	0	0	0	0	0	0	0	0	0	0	46379	0
531.612	0.188385					8.66103e-07	0.00435944	949.625	8890.6	0	0	0	0	0	0	0	0	0	0	7191	0	0	0	0	8003	7664	8890.6	7921	9051	11227	10676	8328	7787	8159	8890.6	7519	9803	10729	7602	8890.6	7437	8994	10462
546.32	4.00722					4.02088e-08	0.000202411	75288.8	40680.7	82182	77748	79170	85965	75002	60763	85294	78649	58446	102623	62773	91648	95426	55434	57914	55584	51466	43803	35222	42108	45719	46757	23506	26681	51799	46561	44500	34407	34286	36412	44933	44946	36009	43138
550.296	5.56025					2.8539e-07	0.00143469	564.125	115975	3898	0	0	5128	0	0	0	0	0	0	0	0	0	0	0	0	114869	153725	116743	103070	114811	118109	68398	115835	119353	116038	124167	117629	120846	110843	124571	117674	111681	119196
550.347	0.198612					3.41515e-06	0.0172163	44651.5	1881.83	2625	2625	2625	70018	124302	2625	2625	67223	2625	75861	113683	5250	2625	116619	2625	120468	0	0	0	3720	0	0	30153	0	0	0	0	0	0	0	0	0	0	0
551.426	10.5673					2.25018e-08	0.000113274	119624	75354.1	136484	112651	117151	141863	116188	99209	99646	107319	140746	153738	145239	131945	112715	99376	92155	107562	55148	46556	98455	61925	75354.1	104896	54102	68852	75354.1	75354.1	83643	75092	73261	75354.1	86006	101456	70517	75048
552.279	0.194537					6.36227e-06	0.0320162	67142.7	8431.17	100896	107825	49526	49526	49526	113381	49526	49526	49526	49526	108343	99052	49526	49526	49526	49526	0	0	0	0	0	0	53557	0	0	0	0	0	0	0	98204	0	0	0
556.238	4.78038					6.80929e-06	0.0342815	17518.5	7817.92	21807	21406	20647	21550	10323.5	10323.5	24519	23908	10323.5	22290	10323.5	27637	24268	10323.5	10323.5	10323.5	7817.92	9342	9562	7817.92	8876	7817.92	7817.92	6931	5913	6144	11559	5768	5709	6372	10589	7817.92	7817.92	7050
557.413	9.68007					6.06913e-16	3.0552e-12	0	390818	0	0	0	0	0	0	0	0	0	0	0	0	0	0	0	0	293711	418414	424788	416536	392478	423469	336174	379124	409323	242306	408830	445433	423251	489309	348742	372881	400557	409390
558.253	4.80917	558.253	0.73314	Atorvastatin	C33H35FN2O5	1.04827e-07	0.00052857	20960.6	264.167	27610	31558	29124	29782	10419.5	10419.5	25474	24732	10419.5	33352	10419.5	39962	20839	10419.5	10419.5	10419.5	0	0	0	0	0	4755	0	0	0	0	0	0	0	0	0	0	0	0
558.51	10.8855					1.80564e-06	0.00911154	39729.1	5353.78	6935.5	6935.5	82533	6935.5	99181	13871	67827	86908	6935.5	58100	6935.5	6935.5	6935.5	82537	6935.5	89224	0	0	0	0	0	0	0	0	96368	0	0	0	0	0	0	0	0	0
565.142	6.26138					4.8609e-06	0.0244652	3363.25	387.389	1742	1742	1742	4292	5536	3484	1742	1742	5840	6779	5765	4122	4058	1742	1742	1742	0	0	0	0	0	2747	0	0	0	0	0	0	0	4226	0	0	0	0
566.291	4.44458	566.289	3.69663	Mesoporphyrin IX	C34H38N4O4	1.55391e-07	0.00078027	0	13514.5	0	0	0	0	0	0	0	0	0	0	0	0	0	0	0	0	17101	14843	14993	13652	13514.5	13514.5	8121	15782	13514.5	17345	12541	13703	13514.5	13514.5	12392	8385	13514.5	13316
569.538	10.2491	569.538	-0.403973	Cer(d18:0/h17:0)	C35H71NO4	8.51699e-06	0.0428745	256044	543880	237069	185720	437812	435223	364082	226214	212841	244944	186243	214957	163613	183202	402843	115672	182687	303578	688966	493640	457953	584127	301929	1012321	184734	610623	770911	455989	762923	523431	543188	323294	579828	602908	555617	337467
572.448	9.64105					2.8539e-07	0.00143469	3550.44	87991.4	0	0	18928	37879	0	0	0	0	0	0	0	0	0	0	0	0	81769	141381	95269	75695	81098	79039	111145	93925	82060	87991.4	89044	83643	80816	98422	81556	71802	76481	72708
573.408	4.71495					3.04336e-06	0.0153034	18886.8	33279.5	28221	25265	19643	27433	9821.5	29940	9821.5	9821.5	9821.5	29269	23476	29447	9821.5	9821.5	9821.5	20745	29817	33926	39147	33279.5	33279.5	27903	33279.5	38875	33279.5	31938	27994	36471	34176	32913	30314	32485	33279.5	36675
574.248	3.82418	574.248	-0.565618	Hydroxyatorvastatin	C33H35FN2O6	6.99302e-08	0.000351877	22343.2	0	32522	31990	26191	29108	12179	12179	24358	30705	12179	29249	12179	38353	29762	12179	12179	12179	0	0	0	0	0	0	0	0	0	0	0	0	0	0	0	0	0	0
578.723	7.19664					2.31142e-06	0.0116285	393.562	3349.14	0	0	0	0	0	0	0	0	0	6297	0	0	0	0	0	0	9384	1693.5	3973	7410	1693.5	1693.5	3387	1693.5	1693.5	7512	1693.5	1693.5	1693.5	1693.5	1693.5	5170	1693.5	4820
582.408	5.45112	582.407	0.7081	Diadinoxanthin	C40H54O3	8.10351e-07	0.00407754	28895.2	10086.9	26100	28047	28630	18484	36200	35348	29383.8	29383.8	29924	28268	26552	29941	31772	31664	29383.8	23242	18638	5961	5961	19700	5961	5961	5961	11922	5961	5961	14581	5961	21049	5961	13204	16899	5961	5961
582.408		582.407	0.7081	Adonixanthin	C40H54O3
582.408		582.407	0.7081	Deinoxanthin	C40H54O3
582.408		582.407	0.7081	Fritschiellaxanthin	C40H54O3
582.408		582.407	0.7081	Doradexanthin	C40H54O3
582.408		582.407	0.7081	4-Ketolutein D	C40H54O3
582.408		582.407	0.7081	4-Ketolutein F	C40H54O3
582.408		582.407	0.7081	Pectenol A	C40H54O3
582.408		582.407	0.7081	Pectenol B	C40H54O3
582.408		582.407	0.7081	Flexixanthin	C40H54O3
582.408		582.407	0.7081	1',2'-Dihydro-1',2'-dihydroxy-4-ketotoruelene	C40H54O3
582.408		582.407	0.7081	7,8-Didehydrodeepoxysalmoxanthin	C40H54O3
582.408		582.407	0.7081	1,1'-(OH)2-2-keto-3,4,3',4'-tetradehydrolycopene	C40H54O3
582.408		582.407	0.7081	7',8'-Didehydro-3,6-epoxy-5,6-dihydro-,-carotene-3',5-diol	C40H54O3
582.521	10.0646	582.522	-1.44006	DG(16:0/17:0/0:0)	C36H70O5	5.95989e-07	0.00300026	7493	77025.1	12241	10964	0	0	0	0	0	0	61368	0	0	0	35315	0	0	0	86462	66414	60530	76980	82945	81222	70024	77025.1	75416	57084	87304	93381	96625	73438	71302	70573	78077	81649
582.521		582.522	-1.44006	DG(15:0/18:0/0:0)	C36H70O5
582.521		582.522	-1.44006	DG(18:0/15:0/0:0)	C36H70O5
582.521		582.522	-1.44006	DG(12:0/21:0/0:0)	C36H70O5
582.521		582.522	-1.44006	DG(13:0/20:0/0:0)	C36H70O5
582.521		582.522	-1.44006	DG(14:0/19:0/0:0)	C36H70O5
583.553	10.5364	583.554	-2.15075	Cer(d18:0/18:0(2OH))	C36H73NO4	6.32832e-06	0.0318652	23195.7	127687	11293	4950.5	27358	53453	108419	4950.5	24270	12603	4950.5	4950.5	14205	9901	50912	4950.5	4950.5	29014	69060	141434	63881	133595	127687	249586	31498	230778	74461	119477	284035	68263	154743	25087	166488	137776	92832	127687
583.553		583.554	-2.15075	Cer(d20:0/16:0(2OH))	C36H73NO4
583.553		583.554	-2.15075	Cer(t18:0/18:0)	C36H73NO4
583.553		583.554	-2.15075	Cer(t20:0/16:0)	C36H73NO4
584.422	7.25598	584.423	-1.04821	Lutein 5,6-epoxide	C40H56O3	7.88899e-06	0.0397183	563426	353202	459925	470186	390191	453884	704481	736328	446747	385401	763059	460426	745208	483758	412174	675401	667417	760223	369335	347391	360612	333637	407869	407158	304832	409021	355597	377609	418045	364943	394512	333867	378772	359637	417654	17150
584.422		584.423	-1.04821	Capsanthin	C40H56O3
584.422		584.423	-1.04821	Flavoxanthin	C40H56O3
584.422		584.423	-1.04821	Antheraxanthin	C40H56O3
584.422		584.423	-1.04821	Myxol	C40H56O3
584.422		584.423	-1.04821	Caloxanthin	C40H56O3
584.422		584.423	-1.04821	Cucurbitaxanthin A	C40H56O3
584.422		584.423	-1.04821	Loroxanthin	C40H56O3
584.422		584.423	-1.04821	Deepoxysalmoxanthin	C40H56O3
584.422		584.423	-1.04821	Micromonal	C40H56O3
584.422		584.423	-1.15265	Mutatoxanthin	C40H56O3
584.422		584.423	-1.15265	Cryptochrome	C40H56O3
584.422		584.423	-1.15265	Cryptoxanthin diepoxide	C40H56O3
584.422		584.423	-1.15265	Cryptoxanthin 5,6:5',8'-diepoxide	C40H56O3
584.422		584.423	-1.15265	Carotene-3,3',4-triol	C40H56O3
584.422		584.423	-1.15265	Antheraxanthin A	C40H56O3
584.422		584.423	-1.15265	Triphasiaxanthin	C40H56O3
584.422		584.423	-1.15265	Prenigroxanthin	C40H56O3
594.341	3.006	594.34	1.18944	13-Deoxytedanolide	C32H50O10	2.17531e-06	0.0109505	151039	117259	153100	146112	158812	148209	166247	164210	143073	136438	144029	171494	153377	139450	154709	147029	140942	149400	101205	90532	98815	99966	118308	137853	79724	131516	129408	100316	163065	126713	137478	132075	100580	112434	118397	132274
594.341		594.342	-0.967128	Urobilin	C33H46N4O6
596.356	4.34253	596.357	-1.61118	Urobilinogen	C33H48N4O6	8.4686e-07	0.0042638	81705.8	18042.8	108451	110677	109700	94421	62373	51607	74825	71503	71187	120431	89303	97799	61677	38095	78674	66569	18042.8	4563	18042.8	18042.8	19644	19474	18439	25341	22613	18042.8	39847	21326	14649	18042.8	7887	15576	13494	11704
598.401	4.82089	598.402	-2.04157	4-Ketomyxol	C40H54O4	8.29056e-06	0.0417319	14799.4	3332.5	13678	10499	7816	10218	17685	16433	15484.9	15484.9	16317	14785	14214	15411	15484.9	15117	21600	16563	0	0	0	0	0	0	0	0	0	0	8462	0	0	39829	11694	0	0	0
598.401		598.398	4.69026	3'-N-Acetyl-4'-O-(9-octadecenoyl)fusarochromanone	C35H54N2O6
598.401		598.402	-1.93957	Halocynthiaxanthin	C40H54O4
598.401		598.402	-1.93957	Mytiloxanthin	C40H54O4
598.401		598.402	-1.93957	4,4'-Dihydroxydiatoxanthin	C40H54O4
598.401		598.402	-1.93957	Ketomyxol/ 2'-Hydroxyflexixanthin	C40H54O4
598.401		598.402	-1.93957	Erythroxanthin	C40H54O4
598.401		598.402	-2.04157	Isomytiloxanthin	C40H54O4
598.401		598.402	-2.04157	Idoxanthin	C40H54O4
598.401		598.402	-2.04157	Ketomyxol	C40H54O4
598.403	7.42148	598.402	1.13355	4-Ketomyxol	C40H54O4	5.92624e-07	0.00298516	24904.8	133002	8846.5	8846.5	8846.5	8846.5	79129	17693	8846.5	8846.5	65327	8846.5	45116	8846.5	8846.5	33851	8846.5	68895	154696	117543	133002	133002	135851	164215	116497	73720	120295	119516	147630	133002	165009	133002	133002	133002	146863	134190
598.403		598.402	1.23555	Halocynthiaxanthin	C40H54O4
598.403		598.402	1.23555	Mytiloxanthin	C40H54O4
598.403		598.402	1.23555	4,4'-Dihydroxydiatoxanthin	C40H54O4
598.403		598.402	1.23555	Ketomyxol	C40H54O4
598.403		598.402	1.23555	Erythroxanthin	C40H54O4
598.403		598.402	1.13355	Isomytiloxanthin	C40H54O4
598.403		598.402	1.13355	Idoxanthin	C40H54O4
599.41	6.72199					4.05692e-06	0.020438	99533.9	34730.2	86024	88799	101490	92767	125169	101490	149370	101490	146332	89764	107015	83222	101490	102678	101490	13954	10104	10104	84107	10104	54425	10104	44383	45882	10104	10104	57276	10104	10104	74981	53112	52922	20208	57015
600.533	6.06955					1.99347e-09	1.00351e-05	9616.62	26821.1	7484	2832	9399	13625	16911	14886	8000	2832	21433	2832	2832	5664	7541	16068	18695	2832	26821.1	32781	22595	32540	23459	26821.1	19368	22494	26821.1	32540	23009	27601	26821.1	26821.1	30394	26821.1	26836	28236
601.14	4.58992					8.6133e-07	0.00433427	2305.44	166.944	1143	1143	2286	1143	1143	5034	1143	1143	1143	1143	4267	2868	1143	4331	6671	1143	0	0	0	0	0	0	0	0	0	0	0	0	0	3005	0	0	0	0
604.667	4.43375					1.476e-07	0.000745032	0	6392.69	0	0	0	0	0	0	0	0	0	0	0	0	0	0	0	0	7222	10403	3110.5	3110.5	3110.5	10635	3110.5	10708	8578	6718	6221	9458	7075	9628	3110.5	6649	3110.5	3110.5
606.285	7.73021					4.61409e-07	0.00232273	13733.2	24559.1	15299	13733.2	23095	16131	12249	8150	13733.2	13466	9049	13679	17689	18299	13733.2	10461	9885	11079	13309	21221	23982	24559.1	30325	28870	24559.1	29197	27134	12987	33647	31897	23912	25936	15485	24559.1	27123	23361
617.438	11.1025					2.24665e-07	0.00113265	822.938	121340	0	13167	0	0	0	0	0	0	0	0	0	0	0	0	0	0	105483	121414	123246	121500	110992	136168	89471	140579	125783	97576	102006	138424	138834	138548	128917	125104	119688	120395
619.388	6.91142					2.31528e-19	1.16551e-15	0	75179.4	0	0	0	0	0	0	0	0	0	0	0	0	0	0	0	0	79271	74965	67897	86397	72507	79452	65223	76030	69389	71891	75192	63496	73954	85585	73618	84559	70124	83680
620.758	8.90846					5.92298e-06	0.0298013	2665.38	312.556	5550	4409	1397	1397	7749	1397	1397	1397	1397	1397	4596	3578	1397	2794	1397	1397	0	0	0	0	2531	0	0	0	3095	0	0	0	0	0	0	0	0	0
620.883	7.02615					1.24664e-06	0.0062925	635.875	11196.4	0	0	0	0	0	0	0	10174	0	0	0	0	0	0	0	0	4467	35398	4467	4467	4467	19997	23773	4467	17063	4467	4467	8934	4467	4467	11335	4467	17852	22513
624.343	6.91119					3.03289e-21	1.52676e-17	0	55779.4	0	0	0	0	0	0	0	0	0	0	0	0	0	0	0	0	53145	52135	52522	58345	54488	58648	48412	54047	52487	57432	53438	54124	57218	64156	56581	62746	54548	59557
626.358	7.17979					2.24665e-07	0.00113265	939.75	121978	0	0	15036	0	0	0	0	0	0	0	0	0	0	0	0	0	118498	114892	120262	105172	123620	115400	134543	121043	113642	121435	107751	115475	125751	163351	135474	126755	123733	108807
634.32	0.196561					7.82627e-06	0.0394162	349916	249716	319553	332325	343039	302525	309244	312892	310517	298851	343039	460460	385350	300974	353396	387138	323366	515987	246513	114916	262520	275839	335039	249716	137398	282400	249716	240134	249716	242509	310131	299753	256081	238065	282990	221446
636.298	7.13927					1.04901e-06	0.0052857	29937	51840.3	22440	21273	41095	20666	37389	42328	28458	29486	37691	22043	28618	28019	30395	26007	32363	30721	51551	58281	53999	49126	43272	54660	48872	47085	45087	37864	60527	47549	53324	52842	56687	62093	59289	51017
637.398	6.34984	637.396	3.90995	PS(13:0/12:0)	C31H60NO10P	1.69164e-07	0.000850746	0	59072.4	0	0	0	0	0	0	0	0	0	0	0	0	0	0	0	0	58612	61319	62173	54103	57847	58980	54673	60442	57672	59546	55286	57904	66747	76982	58657	52208	51220	58933
637.398		637.398	0.271183	Avenestergenin A1	C38H55NO7
637.398		637.396	3.90995	PS(12:0/13:0)	C31H60NO10P
642.333	7.19924					5.01178e-06	0.0252203	990.688	12303.2	0	0	0	0	0	0	0	0	15851	0	0	0	0	0	0	0	12052	4121	12851	10279	12303.2	12104	13306	17810	10432	12083	10046	13694	12870	15487	12629	14417	10824	14149
642.353	6.34859					1.69164e-07	0.000850746	0	21301.1	0	0	0	0	0	0	0	0	0	0	0	0	0	0	0	0	18429	18518	24402	21247	20954	20228	20671	19519	19865	21591	26939	19101	21745	28138	20078	22318	18197	21480
651.072	0.292462					5.77013e-10	2.90468e-06	17795.2	7874.73	18996	14486	14900	15018	20399	16935	15891	14925	18559	15490	22092	16969	15492	24427	18202	21943	8015	7638	7086	9024	7874.73	9069	7874.73	7401	8280	7874.73	9177	6192	7189	7726	8147	8158	7075	7944
652.364	4.74295					2.36475e-19	1.19042e-15	0	19913.6	0	0	0	0	0	0	0	0	0	0	0	0	0	0	0	0	16491	20714	22821	19815	17603	22607	19913.6	20275	21534	18090	22212	17841	18096	21064	20918	18671	19865	19913.6
654.517	10.0387					1.45118e-08	7.30524e-05	164424	288460	127527	155939	153112	175174	236066	84789	147102	164927	240188	123801	195005	170185	193850	139036	177492	146593	274822	308633	324817	281759	343520	377472	158953	283953	310811	234447	296017	395220	285051	230725	295999	266855	264135	259095
659.382	6.35178					1.30128e-06	0.0065442	681.25	10897.6	0	0	0	0	0	0	0	0	0	0	0	0	0	0	10900	0	4835.5	10152	4835.5	14140	9757	17402	14792	15866	9671	15564	17078	14143	4835.5	23743	4835.5	4835.5	4835.5	4835.5
659.454	5.98234	659.453	2.15985	PE(14:1/16:1)	C35H66NO8P	1.33558e-06	0.00674556	387.625	15174.8	0	0	0	0	0	0	0	0	0	0	0	0	0	0	6202	0	2405.5	4811	2405.5	2405.5	46203	47523	2405.5	2405.5	48927	2405.5	35821	2405.5	45013	18388	2405.5	2405.5	2405.5	2405.5
659.454		659.453	2.15985	PE(16:1/14:1)	C35H66NO8P
659.454		659.453	2.15985	PE(12:0/18:2)	C35H66NO8P
659.454		659.453	2.15985	PE(13:0/17:2)	C35H66NO8P
659.454		659.453	2.15985	PE(15:1/15:1)	C35H66NO8P
659.454		659.453	2.15985	PE(17:2/13:0)	C35H66NO8P
659.454		659.453	2.15985	PE(18:2/12:0)	C35H66NO8P
661.399	6.38144					1.5463e-06	0.0078027	4363.69	37557.7	1749.5	1749.5	1749.5	1749.5	5956	1749.5	1749.5	1749.5	14657	1749.5	1749.5	12975	1749.5	5474	9763	3499	46512	42886	51186	39764	40998	37557.7	42279	32266	38411	41244	40880	27068	8871	6765	41736	56208	41410	39997
663.544	9.84102					1.65512e-06	0.00835644	52285.3	18817.4	20927	29781	39934	30772	73132	84389	27483	52285.3	81367	33942	74260	23989	29573	71781	84696	78253	18817.4	12464	18817.4	21331	10692	18817.4	16471	18817.4	15912	18817.4	22610	18817.4	18826	19494	23139	22813	21975	20082
670.244	5.79599					4.41808e-08	0.000222503	2698.41	0	1837.5	1837.5	4422	1837.5	5049	1837.5	1837.5	1837.5	1837.5	3675	4631	1837.5	1837.5	1837.5	5185	1837.5	0	0	0	0	0	0	0	0	0	0	0	0	0	0	0	0	0	0
675.473	6.76686					3.95363e-06	0.0198843	73367.9	64924.4	0	0	0	0	0	0	0	0	1173886	0	0	0	0	0	0	0	2767.5	5535	18030	2767.5	2767.5	2767.5	2767.5	87519	946394	2767.5	2767.5	2767.5	11005	54134	15579	2767.5	2767.5	2767.5
679.506	7.31648					3.64366e-08	0.000183238	7288.81	0	3596.5	3596.5	9473	3596.5	3596.5	3596.5	3596.5	3596.5	3596.5	14601	42196	3596.5	3596.5	7193	3596.5	3596.5	0	0	0	0	0	0	0	0	0	0	0	0	0	0	0	0	0	0
684.467	9.66961					1.49343e-07	0.000751793	104403	142932	88390	87336	101783	92980	121278	123174	92273	110006	115594	81621	125139	92533	94560	106500	126103	111182	130346	145891	160945	147265	139637	160932	93173	155266	158204	119905	144977	163945	169103	129305	136829	142363	138332	136367
692.684	11.2					7.91331e-07	0.00398189	2157.56	173.944	1327	1327	5743	1327	1327	1327	1327	1327	6018	1327	1327	1327	1327	4182	1327	2654	0	0	0	0	0	0	0	0	0	0	3131	0	0	0	0	0	0	0
705.304	10.3875					3.80371e-06	0.0191292	9647.06	884.778	14283	5998	16060	15031	5998	5998	11996	5998	5998	13039	5998	13723	16239	5998	5998	5998	0	0	0	0	0	0	0	0	0	0	0	0	0	0	0	0	7303	8623
713.487	4.73595					2.38469e-06	0.0119809	1038.5	8120.25	0	0	0	7703	4823	0	0	0	0	0	0	0	0	4090	0	0	8120.25	4915	8120.25	4665	8120.25	21294	8120.25	6272	10822	8120.25	9058	10149	10897	3958	8120.25	5360	5278	4775
717.402	6.25674					1.38237e-06	0.00694692	8457.26	3276.86	9322.71	6695	5727	8317	8500	7467	7358	9322.71	9863	7384	10309	8693	6510	9322.71	12434	8091	1953.5	1953.5	1953.5	1953.5	4525	5314	1953.5	7118	1953.5	5119	1953.5	1953.5	1953.5	3907	1953.5	6930	4582	1953.5
728.268	5.79448					1.6939e-08	8.52709e-05	7682.36	6007.92	8103	9040	7450	7224	9274	7719	6788	8329	6585	6736	7643	7468	6882	7984	7754.81	7938	5195	6007.92	6820	6007.92	6007.92	6790	5711	5800	5501	5603	6007.92	6007.92	7286	6013	5924	5895	6235	5330
733.335	10.9695					1.37738e-07	0.000694692	6943.5	382.778	10241	9823	4359.5	8845	4359.5	4359.5	10244	8719	4359.5	9202	4359.5	9754	9392	4359.5	4359.5	4359.5	0	0	0	0	0	0	0	0	0	0	3921	0	2969	0	0	0	0	0
736.307	10.6864					9.74991e-08	0.000490815	5909.25	121.333	8334	9828	8907	3447	3447	3447	9027	8157	3447	6894	3447	8193	7632	3447	3447	3447	0	0	0	0	0	0	0	2184	0	0	0	0	0	0	0	0	0	0
743.422	6.1028					1.41478e-06	0.00709794	1048.88	13309	0	0	0	0	0	0	0	0	0	0	12244	0	0	0	4538	0	5964.5	5964.5	14632	39077	5964.5	5964.5	5964.5	5964.5	5964.5	19665	27189	18314	5964.5	5964.5	18000	12735	24341	11929
744.417	6.09796					8.75185e-06	0.0440475	16901	33947.1	9708	15406	9847	20877	25480	17741	18026.1	13401	18026.1	12795	21364	12564	10325	35575	25760	3520	34864	42662	38961	33947.1	29471	49590	32124	33947.1	27634	33947.1	33947.1	33947.1	31042	26140	31035	30597	33947.1	33245
753.591	7.91718					1.24894e-06	0.0062925	259509	104676	319266	344545	405643	291779	136418	170487	355859	328593	168275	309565	134101	342148	343681	156553	182357	162871	92027	106095	82041	104579	157832	121984	37987	113123	118010	88256	101469	98836	113752	112792	107145	109984	118293	99971
755.607	8.46801					3.47246e-06	0.017468	146037	61882.3	184516	195221	288787	184303	69738	72480	198316	188525	71646	192575	78243	180906	173965	86220	89751	81406	48289	65804	57171	61472	83817	54635	56875	65388	67575	53345	57043	56714	66006	52797	57950	79194	69258	60549
760.575	11.8166					3.31021e-06	0.0166625	6399.25	14619.1	0	0	0	0	0	0	0	0	0	0	102388	0	0	0	0	0	2699	2699	5398	2699	2699	2699	2699	2699	21968	2699	2699	26924	123978	2699	24956	2699	11659	18571
765.59	8.49374					1.14945e-07	0.00057891	24967.1	417.778	36252	31399	29339	30595	25327.8	8030	24689	25892	10019	26738	25327.8	23768	26114	25327.8	25327.8	25327.8	0	0	0	0	0	0	0	0	0	0	0	0	0	0	0	0	0	7520
767.606	8.88194					7.36063e-07	0.00370502	185413	75243.6	231520	257138	254503	264403	112495	109197	246289	252491	103611	233389	108181	246186	236733	104066	101749	104663	74973	75243.6	87985	73684	77171	75487	64430	75243.6	75151	75606	73521	74563	76620	77125	73318	74675	78757	70831
773.436	3.31374					4.41808e-08	0.000222503	2658.56	0	5574	1811	4490	1811	1811	1811	3622	1811	1811	1811	1811	4453	4477	1811	1811	1811	0	0	0	0	0	0	0	0	0	0	0	0	0	0	0	0	0	0
781.557	5.79541					5.15183e-06	0.0259343	9514.71	6840.46	9671	9654	9199	8156	10922	7189	7742	9873	13094	9440	9554.79	7477	9554.79	7526	9554.79	13628	6653	5386	7996	7371	6914	6840.46	6801	9099	6840.46	4752	6997	6840.46	7122	6840.46	6840.46	6124	7395	6316
786.836	7.45444					7.87408e-08	0.000396176	8415.25	115	11039	13361	12601	5519.5	5519.5	5519.5	5519.5	15089	5519.5	14165	5519.5	13194	5519.5	5519.5	5519.5	5519.5	0	0	0	0	0	0	0	0	0	0	2070	0	0	0	0	0	0	0
792.623	7.9517	792.624	-1.32558	PG(O-20:0/18:0)	C44H89O9P	2.38777e-07	0.00120313	12286.7	689.278	10758	9831	7911	9757	7005	46198	11845.2	7902	4766	11845.2	11845.2	12901	10561	11845.2	9772	11845.2	0	0	0	0	0	5510	0	0	0	0	0	0	6897	0	0	0	0	0
792.623		792.624	-1.32558	PG(O-18:0/20:0)	C44H89O9P
792.623		792.624	-1.32558	PG(O-16:0/22:0)	C44H89O9P
792.623		792.627	-4.25171	TG(14:1/14:1/20:5)	C51H84O6
792.623		792.627	-4.25171	TG(12:0/14:1/22:6)	C51H84O6
792.623		792.627	-4.25171	TG(12:0/18:3/18:4)	C51H84O6
802.366	6.25652	802.365	1.25849	Dermorphin	C40H50N8O10	6.5014e-07	0.0032721	2794	176.056	1527	1527	3480	1527	4742	4373	1527	1527	1527	3054	1527	1527	1527	5182	4092	6038	0	0	0	0	0	0	0	0	0	0	0	0	0	0	0	0	0	3169
802.82	6.50036					6.06843e-06	0.0305564	4838.31	802.444	2479.5	7909	2479.5	2479.5	7370	8588	4959	2479.5	2479.5	2479.5	9032	2479.5	5816	2479.5	8889	5014	0	0	0	0	7195	0	0	0	2421	0	4828	0	0	0	0	0	0	0
813.574	5.96426					2.24665e-07	0.00113265	227.062	9486.22	0	0	0	0	0	0	0	3633	0	0	0	0	0	0	0	0	10448	10189	8166	9160	10022	9067	8693	10212	12145	9774	9189	7389	8093	8883	7846	11619	7877	11980
815.591	6.18227					1.6117e-07	0.000810474	0	23973.1	0	0	0	0	0	0	0	0	0	0	0	0	0	0	0	0	23973.1	4216	23973.1	56731	4412	5177	43923	59013	23973.1	4481	4453	3168	3818	23973.1	4689	58194	59375	23973.1
822.495	7.84391					6.83042e-06	0.0343843	25269.8	16707.1	28449	32950	26962	30020	20782	19171	32979	18411	22180	32429	21232	28430	26730	19092	23782	20717	14008	12788	10589	21194	16722	15987	12250	19456	16374	14316	21233	16707.1	17384	17339	17115	18106	21256	17903
824.386	9.67138	824.383	3.93429	Dihydroxy-30-nor-12,20-oleanadiene-28-glucopyranosyloxy-23-oic acid 3-glucuronide	C41H60O17	3.9193e-06	0.0197333	4286.31	9787.87	5242	2621	2621	6461	7926	6341	2621	6195	2621	2621	6192	6635	2621	2621	2621	2621	5759	8882	7369	10092	7773	15323	9787.87	12250	10068	6611	11388	12752	11905	9787.87	9787.87	9808	7809	9029
824.386		824.383	3.93429	6,7-Didehydrofevicordin F 3-[glucosyl-(1->6)-glucoside]	C41H60O17
827.664	8.16724					8.50011e-07	0.0042789	17180.5	6404.61	21236	19247	19850	22035	16609.9	16609.9	23851	20457	12259	16609.9	13295	14036	21367	11555	12946	12925	12530	4364.5	4364.5	4364.5	4364.5	8729	8940	4364.5	9112	11292	4364.5	4364.5	4364.5	4364.5	4364.5	4364.5	12306	4364.5
832.445	9.89551					9.56111e-07	0.0048125	8994.98	3596.11	8753.15	8312	7342	8753.15	7342	8374	9283	22002	8753.15	8197	8753.15	7502	9097	7238	8112	6106	2247	2247	2247	2247	2247	2247	6459	5546	4864	6120	2247	4494	2247	6207	2247	6323	2247	2247
832.582	6.2812					8.92172e-06	0.0449033	33505.2	1554.39	1803.5	63036	78118	1803.5	1803.5	12392	8147	61895	9168	1803.5	3607	226006	51648	11246	1803.5	1803.5	0	0	13723	0	0	0	0	0	0	0	0	0	0	0	14256	0	0	0
835.654	5.24999					2.24665e-07	0.00113265	205.688	11375.7	0	0	0	0	3291	0	0	0	0	0	0	0	0	0	0	0	10353	10516	12070	10928	10428	12342	9055	10255	12356	10903	12411	10874	10485	13751	14721	11126	11590	10598
836.45	8.9535					7.74572e-06	0.038992	14746.5	21989.8	16304	10506	10584	14574.4	18394	13687	10228	16396	24701	14574.4	19296	10455	8154	14492	20545	13053	14504	27565	21919	20669	17519	21989.8	19008	21892	21056	21117	25337	19390	26109	24903	26405	18090	23413	24931
840.541	5.9316					8.96279e-06	0.0451046	9665.38	975.556	4178	4178	4178	9020	4178	24370	10350	8708	11059	12780	30403	4178	8356	4178	4178	10354	0	7173	5689	0	4698	0	0	0	0	0	0	0	0	0	0	0	0	0
843.519	7.53363					2.15508e-06	0.0108734	1138.56	11855	0	0	0	18217	0	0	0	0	0	0	0	0	0	0	0	0	16433	5592.5	5592.5	15553	5592.5	22088	5592.5	26707	5592.5	15640	5592.5	5592.5	5592.5	5592.5	5592.5	23711	26148	11185
844.496	10.249					8.96279e-06	0.0451046	17698.6	1130.22	3946	3946	3946	3946	45692	32443	7892	3946	38158	3946	33537	3946	8674	9035	32057	48067	0	0	0	0	0	6837	0	0	0	6138	0	7369	0	0	0	0	0	0
848.384	6.08472					2.02042e-06	0.0101687	259.625	2388.17	0	0	0	0	0	0	0	0	0	0	0	0	0	0	4154	0	6219	5623	1400	1400	1400	1400	1400	2800	4354	1400	1400	3216	1400	1400	1400	1400	1400	3975
851.526	5.6526					1.40266e-06	0.0070476	9736.31	4042.25	8240	9630	8581	9736.31	8610	8563	9736.31	12307	13155	9736.31	10413	10899	7253	9579	8874	10468	2183.5	6592	2183.5	2183.5	4690	2183.5	5412	4367	8816	2183.5	5495	2183.5	7177	6159	4401	2183.5	2183.5	2183.5
862.531	8.87185					6.99302e-08	0.000351877	12408.5	0	18559	19654	16839	18125	6760	13520	15076	6760	6760	15048	6760	17389	17006	6760	6760	6760	0	0	0	0	0	0	0	0	0	0	0	0	0	0	0	0	0	0
864.544	5.79678					1.48527e-06	0.00750066	31711.2	18058.9	29311	30405	20755	35622	33567	35596	29179	29515	33938	28364	35035	30425	30964	34686	34147	35871	15021	20067	22960	18351	19227	20178	12505	23274	21485	22485	10967	15677	11816	13934	19630	20072	17781	19631
869.444	4.5787					4.14007e-06	0.0208408	7692.83	907.944	4280	4928	7692.83	7692.83	11524	12560	4081	2803	7692.83	6346	4947	4106	7692.83	11382	12997	12360	0	6342	0	0	0	0	0	0	5582	0	0	0	4419	0	0	0	0	0
872.548	8.78812					7.48597e-07	0.00377047	12425.7	997.389	15873	18521	22112	22129	6654.5	6654.5	6654.5	13309	6654.5	13671	6654.5	16440	16761	13414	6654.5	6654.5	0	0	0	3084	0	0	0	0	0	0	0	0	6047	0	0	0	0	8822
873.494	5.79797					1.1155e-06	0.00563808	12150.4	5423.86	11797	8438	8951	11607	11527	15327	12199.7	11032	13926	12133	12971	12199.7	10054	12199.7	14030	16015	7156	2630.5	8277	2630.5	8030	2630.5	5261	6364	5495	5880	2630.5	8940	6706	8459	2630.5	2630.5	2630.5	8648
922.421	7.84349					7.94162e-06	0.03997	2600.62	354.556	5480	3416	1708	5258	1708	1708	4606	1708	1708	1708	1708	4062	1708	1708	1708	1708	0	0	0	0	1588	0	0	1955	0	0	2839	0	0	0	0	0	0	0
924.473	5.24425					2.10791e-06	0.0106217	3101.75	254.944	3741	5508	4624	5813	1390	1390	2780	3156	1390	4713	1390	4950	4613	1390	1390	1390	0	0	0	0	0	2278	0	0	0	0	0	0	0	0	0	2311	0	0
936.649	6.0501					3.48123e-07	0.00175183	3970.25	93927.1	0	0	0	0	0	18950	0	0	0	0	0	0	0	21988	0	22586	98503	111503	80951	95716	92441	93927.1	79254	122710	99958	94672	93395	76170	80923	100923	91642	93927.1	85985	98087
940.467	8.34401	940.467	0.215983	Melilotussaponin O2	C47H72O19	7.31636e-06	0.0368489	8308.69	1211.39	14603	4170	12768	4170	4170	4170	4170	4170	4170	15261	4170	9813	15517	14217	8340	9060	0	0	0	0	0	0	0	3216	4994	0	0	10891	0	0	0	0	0	2704
940.467		940.467	0.215983	Amaranthussaponin III	C47H72O19
941.481	5.79697					2.59879e-07	0.00130823	9031.28	5992.88	7871	10399	7668	8006	11327	9455	8387	8613	12469	9074.73	9152	7511	7282	11093	7118	9074.73	5215	4330	6802	6916	5861	4800	5089	3997	5541	4831	6995	8445	6809	5992.88	6864	6764	6529	6091
948.859	0.160146					3.47661e-06	0.0175183	572.75	4653.44	0	0	0	0	0	0	0	9164	0	0	0	0	0	0	0	0	7442	3270	3270	3270	8047	8074	3270	3270	6540	3270	7211	3270	7208	3270	3270	3270	3270	3270
951.374	10.0522					1.12339e-07	0.000563808	0	1975.56	0	0	0	0	0	0	0	0	0	0	0	0	0	0	0	0	961	961	1922	961	961	2500	961	961	2651	961	4176	4731	961	2815	961	2130	5025	961
956.473	7.84038	956.477	-4.21203	Tragopogonsaponin C	C51H72O17	8.39801e-07	0.00422856	7509.83	2638.89	10302	9670	8421	8533	7509.83	4690	7060	7509.83	6286	8611	7475	7509.83	7509.83	5462	6716	6892	1690	1690	3380	1690	3716	5136	1690	1690	1690	3867	1690	5332	1690	1690	5789	1690	1690	1690
960.552	6.10934					2.20157e-07	0.00110748	17654	687.333	19782	22687	20596	22902	11678	11102	7285	20794	14568	22190	17654	27670	20854	14430	13232	15040	0	0	0	0	0	0	0	0	12372	0	0	0	0	0	0	0	0	0
964.711	9.55941					1.8309e-06	0.00921222	2627.81	1163.5	1073.5	1073.5	1073.5	1073.5	2355	6491	8812	1073.5	1073.5	1073.5	1073.5	1073.5	1073.5	5372	2147	6133	0	0	0	0	20943	0	0	0	0	0	0	0	0	0	0	0	0	0
978.728	6.06714					4.77809e-06	0.0240625	710.625	4914.31	0	0	0	0	0	0	0	0	0	0	11370	0	0	0	0	0	7417	2760.5	2760.5	7647	7874	2760.5	5521	5836	2760.5	2760.5	5634	2760.5	2760.5	7392	7726	2760.5	8566	2760.5
1020.7	0.193572					1.62672e-06	0.00820542	5984.19	1048.06	4158	4158	4158	4158	10950	4158	4158	8316	4158	4158	4158	9376	10366	11001	4158	4158	0	0	0	0	0	0	0	0	0	18865	0	0	0	0	0	0	0	0
1126.89	7.16772					7.51498e-06	0.0378053	452.125	4674.94	0	4487	2747	0	0	0	0	0	0	0	0	0	0	0	0	0	2623	2623	6940	7532	6105	2623	6407	2623	5649	2623	10572	2623	2623	2623	5246	2623	9468	2623
1165.77	7.60312					6.91149e-06	0.0347849	33677.6	274070	0	0	367007	0	0	0	0	0	171835	0	0	0	0	0	0	0	302555	197869	274070	348994	122511	298430	311200	457120	247594	263319	274070	274070	274070	7353	274070	389598	306212	310154
1174.77	7.20364					1.40716e-06	0.00709794	20483.5	3727.06	15224.5	33412	15224.5	15224.5	15224.5	15224.5	34287	15224.5	15224.5	46894	15224.5	30449	15224.5	15224.5	15224.5	15224.5	0	67087	0	0	0	0	0	0	0	0	0	0	0	0	0	0	0	0
1176.27	0.189769					8.87323e-08	0.000446516	16660.6	500.167	9795.5	21643	25277	19591	20165	9795.5	9795.5	22754	9795.5	9795.5	19772	9795.5	9795.5	9795.5	49208	9795.5	0	0	0	9003	0	0	0	0	0	0	0	0	0	0	0	0	0	0
1262.83	7.17921					1.11474e-06	0.00558774	11910.9	1134.28	8489	8489	8489	8489	21754	8489	8489	16978	8489	8489	8489	17239	18542	8489	8489	22682	0	0	0	0	0	0	0	0	0	0	0	0	20417	0	0	0	0	0
1273.13	4.32196					9.52727e-12	4.79603e-08	0	11664.9	0	0	0	0	0	0	0	0	0	0	0	0	0	0	0	0	13973	11664.9	11214	11664.9	13924	12400	4208	12193	9446	9988	17106	7875	11914	10215	9245	14833	11664.9	16440
1285.81	6.57258					3.51383e-07	0.00176886	21395.1	35952.4	19377	11479	35592	33740	20806.4	20806.4	15980	14867	26516	28977	29147	17022	10381	20806.4	19512	17313	37001	32217	24623	31208	26377	35823	35952.4	46526	31899	35444	35952.4	35952.4	35952.4	35952.4	35952.4	46886	41250	42175
1287.81	4.33855					1.476e-07	0.000745032	0	12338.6	0	0	0	0	0	0	0	0	0	0	0	0	0	0	0	0	15776	15435	13780	18127	6745	18296	6745	19050	16263	6745	14568	6745	13591	6745	6745	16504	13490	6745
1303.15	4.35262					8.19568e-08	0.000412788	0	4677.89	0	0	0	0	0	0	0	0	0	0	0	0	0	0	0	0	2308.5	2308.5	13455	2308.5	2308.5	2308.5	2308.5	2308.5	8183	4617	2308.5	2308.5	11881	9386	8978	2308.5	2308.5	2308.5
1319.59	7.95685					9.20907e-07	0.00463631	1520.47	124.5	4301	2180	916.5	916.5	916.5	1833	916.5	916.5	3030	916.5	916.5	916.5	2902	916.5	916.5	916.5	0	0	0	2241	0	0	0	0	0	0	0	0	0	0	0	0	0	0
1330.8	4.37409					1.476e-07	0.000745032	0	13622.8	0	0	0	0	0	0	0	0	0	0	0	0	0	0	0	0	3313.5	37224	18069	3313.5	10816	3313.5	3313.5	3313.5	23398	3313.5	28518	19902	22477	22908	17742	14334	3313.5	6627
1332.17	4.37087					1.6117e-07	0.000810474	0	9481.92	0	0	0	0	0	0	0	0	0	0	0	0	0	0	0	0	8588	10920	11443	11050	9886	9693	9481.92	10274	9861	3802	9481.92	9045	9595	8593	9481.92	9481.92	10515	9481.92
1361.52	4.39701					1.80526e-12	9.08768e-09	0	7997.77	0	0	0	0	0	0	0	0	0	0	0	0	0	0	0	0	7938	6869	8432	9175	7832	10012	7997.77	5589	4969	5656	10176	5034	10756	7997.77	7997.77	7997.77	7997.77	11533
1406.87	6.97466					2.7679e-06	0.0139442	777.25	6393	0	0	0	12436	0	0	0	0	0	0	0	0	0	0	0	0	10636	3694	3694	3694	3694	9416	8539	11687	3694	7388	3694	3694	3694	3694	3694	3694	12965	13809
1451.59	9.2956					7.57608e-06	0.0381577	1480.16	216.056	992.5	992.5	992.5	992.5	2999	1985	992.5	2409	992.5	2651	2721	992.5	992.5	992.5	992.5	992.5	0	0	0	0	0	0	1658	0	0	0	0	2231	0	0	0	0	0	0
1528.8	0.192979					1.67538e-07	0.000845712	0	30267.7	0	0	0	0	0	0	0	0	0	0	0	0	0	0	0	0	28464	30643	30267.7	29050	40066	33144	17772	30767	30808	25586	35094	29388	35145	30267.7	30267.7	29322	27602	31165
1615	6.22697					7.57608e-06	0.0381577	8043.16	913.889	3587.5	3587.5	3587.5	3587.5	3587.5	17623	14775	3587.5	38216	3587.5	3587.5	3587.5	11439	3587.5	7175	3587.5	5647	0	0	0	0	0	0	0	0	0	0	0	0	0	0	10803	0	0
1751.96	7.68326	1751.96	0.406131	NeuGc2-3Gal1-3GalNAc1-3Gal1-4Gal1-4Glc-Cer(d18:1/20:0)	C81H145N3O37	4.82279e-09	2.42779e-05	0	39660.1	0	0	0	0	0	0	0	0	0	0	0	0	0	0	0	0	34315	34967	36608	39817	28468	69776	18872	76028	51202	26090	60275	28497	38517	33035	34510	41714	39471	21720

## Sheet: LC+ ID HChvsHCl
Mass	RT (min)	Database mass	Error (ppm)	Names	Formula	p t-test or M-W U	p Bonf	X HC low	X HC high	HC11	HC13	HC14	HC16	HC21	HC22	HC28	HC30	HC32	HC6	HC8	HC19	HC20	HC26	HC29	HC33
99.0689	0.201821	99.0684	4.91801	Valerolactam	C5H9NO	4.23649e-06	0.0210469	81550	221880	85800	87649	75810	77718	82079	83957	81550	77837	81550	202587	222633	250918	195871	226434	256567	198148
99.0689		99.0684	4.91801	N-Methyl-2-pyrrolidinone	C5H9NO
99.0689		99.0684	4.91801	2-Hydroxy-2-methylbutanenitrile	C5H9NO
99.0689		99.0684	4.91801	1-Pyrrolidinecarboxaldehyde	C5H9NO
99.0689		99.0684	4.91801	2,5-Dihydro-2,4-dimethyloxazole	C5H9NO
102.047	0.195675					9.58629e-07	0.00476247	3.0643e+06	4.26244e+06	2693998	3116423	2478455	3484152	3401687	3185670	2990175	2981772	3246355	3843657	4444194	4300659	4123861	4247445	4299686	4577554
104.063	4.93927	104.063	1.92978	Styrene	C8H8	4.49273e-09	2.23199e-05	28933.2	82566.9	28933.2	31706	27649	27561	27249	30754	28933.2	28680	28933.2	79237	79734	77325	85831	88616	85542	81683
131.095	0.194467					2.28433e-07	0.00113486	1.94293e+06	2.82154e+06	2068743	1876777	1815598	2185750	1975123	1742223	1975254	1953038	1893839	2505643	2915938	2829185	2493362	3091902	3070383	2844348
132.024	0.196158	132.025	-0.0425318	THTC	C5H8O2S	1.16841e-06	0.00580466	837794	1.1842e+06	891419	818107	716307	884800	895857	837794	823098	845985	826783	984867	1250323	1213185	1.1842e+06	1082499	1293499	1280846
132.024		132.025	-0.0425318	3-methyl sulfolene	C5H8O2S
146.038	0.193935					9.16758e-06	0.0455445	155202	191391	155202	156374	156697	148680	160222	160007	162087	140785	156762	168426	191391	195300	208366	178384	206479	191391
167.169	0.194365					1.16582e-09	5.79179e-06	27651	11229.6	28398	24078	25600	25498	26908	33946	27979	27057	29395	11609	10082	11734	13431	9819	10529	11403
198.199	6.09112	198.198	3.20761	tridecanal	C13H26O	5.91512e-07	0.00293863	0	17728	0	0	0	0	0	0	0	0	0	17728	15678	14435	18959	17728	20901	18667
198.199		198.198	3.20761	2-Tridecanone	C13H26O
198.199		198.198	3.20761	10-Tridecen-2-ol	C13H26O
198.199		198.198	3.20761	6-Tridecen-2-ol	C13H26O
198.199		198.198	3.20761	Tridecan-2-one	C13H26O
198.199		198.198	3.20761	Tridecan-3-one	C13H26O
198.199		198.198	3.20761	3-Ethylundecan-2-one	C13H26O
198.199		198.198	3.20761	5-Ethylundecan-4-one	C13H26O
198.199		198.198	3.20761	5-Ethylundecan-6-one	C13H26O
202.133	0.197141					7.6677e-08	0.000380931	159088	253910	166955	153826	132914	194077	167255	131403	145870	149969	189523	253580	257455	247474	239443	260998	273618	244803
216.149	0.195573					9.64496e-13	4.79162e-09	115133	267334	121923	114930	111834	115133	121109	106022	113873	106779	124591	258845	301681	249826	271447	250220	273213	266109
228.188	4.95915					3.2714e-13	1.62523e-09	25551.6	67679	23461	32336	23016	23564	26843	22336	25801	27315	25292	65696	67434	68289	61627	69342	72779	68586
230.163	0.196677	230.163	0.259985	Ile Val	C11H22N2O3	9.45379e-06	0.0469664	255437	627122	266680	251914	250394	257378	265810	273223	243910	236338	253284	748660	631277	697292	551993	627122	545146	588366
230.163		230.163	0.259985	Leu Val	C11H22N2O3
242.128	0.195279	242.127	3.86902	Hydroxyamobarbital	C11H18N2O4	3.54504e-06	0.0176118	214347	361095	225392	214347	214347	260487	173570	177660	258994	189980	214347	361447	324999	408449	377531	270356	388424	396458
242.128		242.127	3.86902	N-Hydroxypentobarbital	C11H18N2O4
246.091	3.32961					4.0873e-08	0.000203057	0	25331.4	0	0	0	0	0	0	0	0	0	23156	25331.4	23514	26805	28773	25331.4	24409
246.162	4.95834	246.162	1.2083	Geranylhydroquinone	C16H22O2	5.70983e-07	0.00283664	35635.9	114934	35635.9	37881	43768	51386	27699	35635.9	35526	24776	28415	132744	124620	125034	97834	123522	96520	104266
246.162		246.162	1.27028	12-METHOXY-4,4-BISNOR-5-8,11,13-PODOCARPATRIEN-3-OL	C16H22O2
246.162		246.162	1.27028	4-ladderane-butanoic acid	C16H22O2
246.162		246.162	1.27028	Amylcinnamyl acetate	C16H22O2
246.162		246.162	1.27028	Heptyl cinnamate	C16H22O2
246.162		246.162	1.27028	Demethoxyshogaol	C16H22O2
248.214	4.77514	248.214	0.78756	Sterol	C17H28O	5.44353e-10	2.70435e-06	23341.9	223865	30286	11319	44906	11319	38265	11319	28706	11319	22638	231551	241111	276576	225276	223609	150063	218872
248.214		248.214	0.78756	3-Hydroxysterol	C17H28O
248.214		248.214	0.78756	Heptadecatrienal	C17H28O
248.214		248.214	0.78756	8,11,14-heptadecatrienal	C17H28O
248.214		248.214	0.726086	5-(2-hydroxyethyl)isolongifol-4-ene	C17H28O
248.214		248.214	0.726086	5-(2-hydroxyethyl)isolongifol-5-ene	C17H28O
248.214		248.214	0.726086	Avocadenofuran	C17H28O
251.261	4.67919					3.90994e-08	0.000194246	18564.3	0	13379	20962	22152	18564.3	18564.3	16770	16595	18564.3	21528	0	0	0	0	0	0	0
266.054	7.21546	266.055	-4.54632	Methoxybrassinin	C12H14N2OS2	9.38885e-07	0.00466438	25089.3	18136.9	25605	25686	27526	24369	22559	26634	21988	24473	26964	19069	19593	19228	15948	17649	17488	17983
266.054		266.055	-4.31691	4-Methoxybrassinin	C12H14N2OS2
271.251	4.24789	271.251	0.261196	2-aminohexadecanoic acid	C16H33NO2	2.61531e-12	1.29929e-08	126681	500555	172475	111025	104171	141852	138108	96918	117394	110602	147588	586444	496490	494810	446161	503978	482640	493365
271.251		271.251	0.261196	2-amino-hexadecanoic acid	C16H33NO2
271.251		271.251	0.261196	Myristoyl-EA	C16H33NO2
271.251		271.251	0.261196	C16 Sphingosine	C16H33NO2
271.251		271.251	0.261196	Hexadecanoic acid, 2-amino-	C16H33NO2
274.194	4.97337	274.193	1.10017	Nandrolone	C18H26O2	7.69892e-06	0.0382482	26214.8	79121.9	26214.8	31478	23818	26388	26214.8	28249	26214.8	28322	19034	65389	79234	91487	68078	79299	95957	74409
274.194		274.193	1.10017	Empenthrin	C18H26O2
274.194		274.193	1.10017	Cinmethylin	C18H26O2
274.194		274.193	1.10017	17-Hydroxyestr-5-en-3-one	C18H26O2
274.194		274.193	1.21147	3,6,9,12,15-octadecapentaenoic acid	C18H26O2
274.194		274.193	1.21147	13-octadecene-9,11-diynoic acid	C18H26O2
274.194		274.193	1.21147	17-octadecene-9,11-diynoic acid	C18H26O2
274.194		274.193	1.21147	5-Octadecene-7,9-diynoic acid	C18H26O2
274.194		274.193	1.21147	9-Octadecene-12,14-diynoic acid	C18H26O2
274.194		274.193	1.21147	9-Octadecene-12,14,16-triynoic acid	C18H26O2
274.194		274.193	1.21147	6-ladderane-hexanoic acid	C18H26O2
274.194		274.193	1.21147	octadeca-7,9,12-trien-5-ynoic acid	C18H26O2
274.194		274.193	1.21147	13-Octadecene-9,11-diynoic acid,	C18H26O2
274.194		274.193	1.21147	1-Phenyl-1,3-dodecanedione	C18H26O2
274.194		274.193	1.21147	10,14,16-Octadecatrien-12-ynoic acid	C18H26O2
274.194		274.193	1.21147	Rhodinyl phenylacetate	C18H26O2
274.194		274.193	1.21147	Citronellyl -toluate	C18H26O2
276.245	5.77279	276.245	-1.08705	5-Androstan-17-ol	C19H32O	3.51229e-08	0.000174491	0	57963.4	0	0	0	0	0	0	0	0	0	60465	57963.4	64008	57963.4	49818	59305	56221
276.245		276.245	-1.08705	3-Androstanol	C19H32O
276.245		276.245	-1.08705	3-Hydroxysteroid	C19H32O
276.245		276.245	-1.08705	7-Hydroxysteroid	C19H32O
276.245		276.245	-1.19752	5-(1-hydroxybutan-2-yl)isolongifol-4-ene	C19H32O
276.245		276.245	-1.19752	5-(1-hydroxybutan-2-yl)isolongifol-5-ene	C19H32O
276.245		276.245	-1.19752	5-(3-hydroxybutan-2-yl)isolongifol-5-ene	C19H32O
276.245		276.245	-1.19752	5-(1-methoxypropan-2-yl)isolongifol-5-ene	C19H32O
276.245		276.245	-1.19752	5a-Androstan-3b-ol	C19H32O
285.303	4.67834	285.303	-1.618	Spisulosine	C18H39NO	1.27684e-07	0.000634334	16364.3	5813.57	15733	17513	15255	16460	16006	16928	15623	13755	20006	9372	3227	6454	8316	3227	3227	6872
285.303	5.03257	285.303	0.13452	Spisulosine	C18H39NO	1.68519e-06	0.00837202	165904	79247.3	173520	140345	187084	194473	129480	134512	164600	169740	199385	71799	84639	107664	62717	82818	74791	70303
287.283	4.55313	287.282	0.662526	C17 Sphinganine	C17H37NO2	1.5047e-06	0.00747535	205351	99882.6	214342	201689	231927	266463	169049	204359	161942	186345	212042	85706	74428	98942	106700	125017	107935	100450
296.272	7.02678	296.272	1.63737	Oleic acid methyl ester	C19H36O2	3.66452e-08	0.000182053	158656	280093	184259	164921	158722	181022	157414	133300	138154	150898	159218	272437	331677	276640	265828	273520	242828	297721
296.272		296.272	1.53437	Methyl oleate	C19H36O2
296.272		296.272	1.53437	12-Octadecenoic Acid methyl ester	C19H36O2
296.272		296.272	1.53437	Phytomonic Acid	C19H36O2
296.272		296.272	1.63737	17-Methyl-6-octadecenoic acid	C19H36O2
296.272		296.272	1.63737	Lactobacillic acid	C19H36O2
296.272		296.272	1.63737	4-heptyl-2-methyl-2-undecenoic acid	C19H36O2
296.272		296.272	1.63737	2,5-dimethyl-2-heptadecenoic acid	C19H36O2
296.272		296.272	1.63737	10-methylene-octadecanoic acid	C19H36O2
296.272		296.272	1.63737	2-nonadecenoic acid	C19H36O2
296.272		296.272	1.63737	10-nonadecenoic acid	C19H36O2
296.272		296.272	1.63737	7-nonadecenoic acid	C19H36O2
296.272		296.272	1.63737	11,12-methylene-octadecanoic acid	C19H36O2
296.272		296.272	1.53437	13-Cyclohexyltridecanoic acid	C19H36O2
296.272		296.272	1.53437	Dihydrosterculic acid	C19H36O2
296.272		296.272	1.53437	11Z-Heptadecenyl acetate	C19H36O2
296.272		296.272	1.53437	Octadecanoic acid, 10-methylene-	C19H36O2
296.272		296.272	1.53437	4,6-Nonadecanedione	C19H36O2
296.272		296.272	1.53437	7-Methyloctyl-4-decenoate	C19H36O2
296.272		296.272	1.53437	Isopropyl 9-hexadecenoate	C19H36O2
296.272		296.272	1.53437	7-Ethylheptadecane-4,6-dione	C19H36O2
297.303	5.27046	297.303	-0.207267	Palmitoyl N-Isopropylamide	C19H39NO	2.91181e-10	1.44659e-06	16119.9	33302	16916	12883	16751	19548	15691	17193	14192	15302	16603	31309	31314	33940	30430	35128	37462	33531
297.303		297.303	-0.309915	Tridemorph	C19H39NO
299.283	4.95041	299.282	0.970094	Sphingosine	C18H37NO2	6.66148e-17	3.30942e-13	161247	792042	187511	143384	169160	189146	141534	146321	152618	155662	165890	855284	789303	784665	748917	801444	802859	761821
299.283		299.282	0.868125	3-ketosphinganine	C18H37NO2
299.283		299.282	0.868125	Threo-Sphingosine C-18	C18H37NO2
299.283		299.282	0.970094	Palmitoylethanolamide	C18H37NO2
299.283		299.282	0.970094	3-Dehydrosphinganine	C18H37NO2
299.283		299.282	0.970094	12-amino-octadecanoic acid	C18H37NO2
299.283		299.282	0.970094	2-amino-octadecanoic acid	C18H37NO2
299.283		299.282	0.868125	2-aminooctadec-4-ene-1,3-diol	C18H37NO2
299.283		299.282	0.868125	5-hydroxy,3-sphingosine	C18H37NO2
299.283		299.282	0.868125	(8,d18:1) sphingosine	C18H37NO2
299.283		299.282	0.868125	Palmitoyl-EA	C18H37NO2
303.293	4.71594	303.293	-0.237465	BENZALKONIUM	C21H37N	2.07257e-12	1.02965e-08	378475	593272	378155	384728	357471	417840	370814	383873	389195	352360	371841	584737	567444	603904	621467	598041	601292	576018
303.293		303.293	-0.237465	cetylpyridinium	C21H37N
303.293		303.293	-0.338086	1-hexadecylpyridinium	C21H37N
308.236	5.42388	308.235	1.17462	methyl 9,10-epoxy-12,15-octadecadienoate	C19H32O3	1.76999e-06	0.00879331	16545.3	237810	9533	9533	20644	9533	23357	21082	26627	9533	19066	209268	211525	298148	226918	260162	255454	203192
308.236		308.235	1.17462	methyl 12,13-epoxy-9,15-octadecadienoate	C19H32O3
308.236		308.235	1.17462	methyl 15,16-epoxy-9,12-octadecadienoate	C19H32O3
308.236		308.235	1.17462	Obtusilactone A	C19H32O3
308.236		308.235	1.17462	3-Methyl-5-pentyl-2-furannonanoic acid	C19H32O3
308.236		308.235	1.17462	Annosquamosin B	C19H32O3
309.267	4.44588	309.267	0.274244	Dicyclomine	C19H35NO2	5.16948e-07	0.0025682	53848.1	16251.9	45862	59654	40833	59413	64001	50607	53792	66163	44308	30138	8938.5	18633	8938.5	8938.5	17877	20300
309.267		309.267	0.372921	(9Me,4,8,10-d19:3)sphingosine	C19H35NO2
310.251	6.25608	310.251	-0.301231	13-HODE methyl ester	C19H34O3	1.74169e-06	0.00865272	36263.3	474655	47163	35583	28441	51673	39576	26447	31509	31789	34189	420983	432206	576592	437653	484155	553251	417743
310.251		310.251	-0.301231	Methoprene	C19H34O3
310.251		310.251	-0.301231	2-Hydroxysterculic acid	C19H34O3
314.155	0.212792	314.155	1.27714	Clomipramine	C19H23ClN2	6.09435e-09	3.02767e-05	2.16285e+06	0	2291979	2489545	1614678	2409077	2232445	2046160	2210812	2123433	2047551	0	0	0	0	0	0	0
320.272	7.10911	320.272	0.482684	7,17-dimethyl-5-Androstane-3,17-diol	C21H36O2	3.56165e-06	0.0176943	17996.7	186007	15296	19781	17996.7	23400	22745	8476	18390	17996.7	17889	167050	149227	221754	208648	203369	197740	154261
320.272		320.272	0.482684	Dihomo-Linolenic Acid methyl ester	C21H36O2
320.272		320.272	0.57797	5-Pentadecylresorcinol	C21H36O2
320.272		320.272	0.57797	5-Pregnane-3,20-diol	C21H36O2
320.272		320.272	0.57797	Pregnanediol	C21H36O2
320.272		320.272	0.57797	6,17-Dimethyl-5-androstane-3,17-diol	C21H36O2
320.272		320.272	0.57797	11,17-Dimethyl-5-androstane-11,17-diol	C21H36O2
320.272		320.272	0.57797	3-Ethyl-5-androstane-3,17-diol	C21H36O2
320.272		320.272	0.57797	3,20-Pregnanediol	C21H36O2
320.272		320.272	0.482684	5,8,11-Eicosatrienoic Acid methyl ester	C21H36O2
320.272		320.272	0.482684	1-Hydroxy-2,12,15-heneicosatrien-4-one	C21H36O2
320.272		320.272	0.482684	3,7,11-Trimethyl-2,6,10-dodecatrienyl hexanoate	C21H36O2
320.272		320.272	0.482684	7,9-Heneicosadien-6,11-one	C21H36O2
323.282	6.17472	323.282	-0.433632	Linoleoyl Ethanolamide	C20H37NO2	6.7667e-11	3.3617e-07	66152	176889	73131	63709	68379	62285	59943	55076	63584	75557	73704	194893	204440	175457	173581	167198	152459	170194
323.282		323.282	-0.433632	Anandamide (18:2, n-6)	C20H37NO2
325.371	5.48827					2.24746e-10	1.11654e-06	145545	235132	151573	159327	138182	150368	140364	139681	165098	131719	133592	235637	246343	235655	229997	239126	244196	214971
338.151	5.86655	338.152	-2.94079	Licochalcone A	C21H22O4	1.11083e-08	5.5186e-05	62353.1	28696	54065	78042	62353.1	59483	54692	62353.1	58563	67879	63748	28762	27445	26987	32162	28696	28696	28124
338.151		338.152	-2.94079	Bergamottin	C21H22O4
338.151		338.152	-2.94079	3-Hydroxy-5-methoxy-6-prenylstilbene-2-carboxylic acid	C21H22O4
338.151		338.152	-2.94079	2,2,4-Trimethyl-3-(4-methoxyphenyl)-2H-1-benzopyran-7-ol acetate	C21H22O4
338.151		338.152	-2.94079	Hildgardtol A	C21H22O4
338.151		338.152	-2.94079	Hildgardtol B	C21H22O4
338.151		338.152	-2.94079	Sandwicensin	C21H22O4
338.151		338.152	-2.94079	2'-O-Methylphaseollinisoflavan	C21H22O4
338.151		338.152	-2.94079	4'-O-Methylglabridin	C21H22O4
338.151		338.152	-2.94079	4-Hydroxyderricin	C21H22O4
338.151		338.152	-2.94079	Bavachalcone	C21H22O4
338.151		338.152	-2.94079	Isoxanthohumol(Helichrysum)	C21H22O4
338.151		338.152	-2.94079	2',4'-Dihydroxy-6'-methoxy-3'-prenylchalcone	C21H22O4
338.151		338.152	-2.94079	2'-Hydroxy-6'-methoxy-4'-prenyloxychalcone	C21H22O4
338.151		338.152	-2.94079	Licochalcone C	C21H22O4
338.151		338.152	-2.94079	Crotaramin	C21H22O4
338.151		338.152	-2.94079	Bavachinin	C21H22O4
338.151		338.152	-2.94079	4'-Hydroxyisoderricin	C21H22O4
338.151		338.152	-2.94079	Falciformin	C21H22O4
338.151		338.152	-2.94079	5-Hydroxy-7-methoxy-6-C-prenylflavanone	C21H22O4
338.151		338.152	-2.94079	Tephrinone	C21H22O4
338.151		338.152	-2.94079	5-Methoxy-7-prenyloxyflavanone	C21H22O4
338.151		338.152	-2.94079	6-C-Prenyl-8-C-methylpinocembrin	C21H22O4
338.151		338.152	-2.94079	5,7-Dihydroxy-6-methyl-8-prenylflavanone	C21H22O4
338.151		338.152	-2.94079	7-O-Prenylcryptostrobin	C21H22O4
338.151		338.152	-2.94079	Archangelin	C21H22O4
338.151		338.152	-2.94079	Licoagrocarpin	C21H22O4
338.151		338.152	-2.94079	2'-O-Methylglabridin	C21H22O4
338.151		338.152	-2.94079	9-[(3,7-Dimethyl-2,6-octadienyl)oxy]-7H-furo[3,2-g][1]benzopyran-7-one	C21H22O4
338.151		338.152	-2.94079	2-Hydroxy-4-methoxy-3-(3-methyl-2-butenyl)-6-(2-phenylethenyl)benzoic acid	C21H22O4
338.151		338.152	-2.94079	Gancaonin X	C21H22O4
340.123	5.86766					2.15632e-07	0.00107126	111458	46283.4	122922	122476	94933	117142	93643	120047	124040	99538	108378	44653	46997	47354	45002	45092	48571	46315
340.346	5.00612					2.72335e-06	0.0135296	50839.3	27718.4	43948	47796	66046	47349	47002	58447	51151	43433	52382	26233	31986	27878	33199	22037	25305	27391
343.247	0.194559	343.247	-0.293754	Val Ile Leu	C17H33N3O4	1.91776e-06	0.00952743	45793.8	118368	76722	53280	59877	26377.5	26377.5	64000	26377.5	52755	26377.5	118368	149599	122300	121008	97684	101526	118090
343.247		343.247	-0.293754	Val Leu Ile	C17H33N3O4
343.247		343.247	-0.293754	Val Leu Leu	C17H33N3O4
343.247		343.247	-0.293754	Ile Val Ile	C17H33N3O4
343.247		343.247	-0.293754	Ile Val Leu	C17H33N3O4
343.247		343.247	-0.293754	Leu Val Leu	C17H33N3O4
343.247		343.247	-0.293754	Val Ile Ile	C17H33N3O4
356.272	4.86802	356.272	-0.127459	Docosahexaenoic Acid ethyl ester	C24H36O2	3.31062e-08	0.000164472	36235.5	422733	40892	36235.5	40051	32094	32967	35175	41076	35159	32470	420751	477086	398578	382684	427068	437252	415709
356.272		356.272	-0.0418012	4,8,12,15,19,21-tetracosahexaenoic acid	C24H36O2
356.272		356.272	-0.0418012	5-Chola-8,11-dien-24-oic Acid	C24H36O2
356.272		356.272	-0.0418012	5-Chola-7,9-dien-24-oic Acid	C24H36O2
356.272		356.272	-0.0418012	5-Chola-3,11-dien-24-oic Acid	C24H36O2
356.272		356.272	-0.0418012	tetracosahexaenoic acid	C24H36O2
356.272		356.272	-0.127459	1-hydroxy-23,24-didehydro-25,26,27-trinorcalciol	C24H36O2
356.272		356.272	-0.127459	chola-4,6-dien-24-oic acid	C24H36O2
356.272		356.272	-0.127459	THA	C24H36O2
356.272	4.50555	356.272	0.153225	Docosahexaenoic Acid ethyl ester	C24H36O2	3.55282e-06	0.0176504	472386	1.03791e+06	503398	457376	443231	473330	453839	513802	478621	454761	473116	1060227	1040056	1123331	1099607	994463	831645	1116073
356.272		356.272	0.238884	4,8,12,15,19,21-tetracosahexaenoic acid	C24H36O2
356.272		356.272	0.238884	5-Chola-8,11-dien-24-oic Acid	C24H36O2
356.272		356.272	0.238884	5-Chola-7,9-dien-24-oic Acid	C24H36O2
356.272		356.272	0.238884	5-Chola-3,11-dien-24-oic Acid	C24H36O2
356.272		356.272	0.238884	tetracosahexaenoic acid	C24H36O2
356.272		356.272	0.153225	1-hydroxy-23,24-didehydro-25,26,27-trinorcalciol	C24H36O2
356.272		356.272	0.153225	chola-4,6-dien-24-oic acid	C24H36O2
356.272		356.272	0.153225	THA	C24H36O2
365.341	5.91391					5.05799e-08	0.000251281	110459	78035.2	115042	104083	113186	110459	107794	110459	105203	101428	126480	72480	82792	73644	79477	80700	79118	78035.2
366.182	6.61296	366.181	2.74569	20,21,21-Trifluoro-3-methoxy-19-nor-17-pregna-1,3,5,20-tetraen-17-ol	C21H25F3O2	1.38947e-08	6.90289e-05	90227	60426.6	92942	95256	82572	95461	83690	87071	88027	98577	88447	55044	64365	61263	56859	64683	64660	56112
366.182		366.183	-3.83816	2,2-Dimethyl-3-(4-methoxyphenyl)-4-propyl-2H-1-benzopyran-7-ol acetate	C23H26O4
368.34	4.50651	368.34	-0.547086	Glyodin	C20H40N2. C2H4O2	2.34523e-06	0.0116511	47525.3	55264.3	47837	46048	49255	44444	46787	46068	52633	48162	46494	54237	55153	55317	53291	57821	55473	55558
368.344	10.0691	368.344	0.273341	3-Deoxyvitamin D3	C27H44	2.17029e-08	0.00010782	264661	424021	272210	257674	275618	318359	238250	253880	237456	253020	275479	404080	447004	452226	424672	440056	439099	361010
374.282	4.95873	374.282	0.522354	3-Oxo-5-cholanate	C24H38O3	4.35169e-17	2.16192e-13	133769	392596	135514	131465	139685	140965	131663	132288	138274	127406	126658	374659	391722	384611	391697	400166	420891	384424
374.282		374.282	0.522354	3,21-Dihydroxy-4,4,14-trimethyl-5-pregn-8-en-20-one	C24H38O3
374.282		374.282	0.522354	3-[(Tetrahydro-2H-pyran-2-yl)oxy]androst-5-en-17-ol	C24H38O3
374.282		374.282	0.603891	1,24-dihydroxy-25,26,27-trinorvitamin D3	C24H38O3
374.282		374.282	0.603891	3-Oxo-5-cholan-24-oic Acid	C24H38O3
374.282		374.282	0.603891	6-Oxo-5-cholan-24-oic Acid	C24H38O3
374.282		374.282	0.603891	7-Oxo-5-cholan-24-oic Acid	C24H38O3
374.282		374.282	0.603891	12-Oxo-5-cholan-24-oic Acid	C24H38O3
374.282		374.282	0.603891	3-Hydroxychol-4-en-24-oic Acid	C24H38O3
374.282		374.282	0.603891	3-Hydroxychol-5-en-24-oic Acid	C24H38O3
374.282		374.282	0.603891	3-Hydroxy-chol-5-en-24-oic Acid	C24H38O3
374.282		374.282	0.603891	3-Hydroxy-5-chol-6-en-24-oic Acid	C24H38O3
374.282		374.282	0.603891	3-Hydroxy-5-chol-7-en-24-oic Acid	C24H38O3
374.282		374.282	0.603891	3-Hydroxy-5-chol-8-en-24-oic Acid	C24H38O3
374.282		374.282	0.603891	3-Hydroxy-5-chol-9-en-24-oic Acid	C24H38O3
374.282		374.282	0.603891	3-Hydroxy-5-chol-11-en-24-oic Acid	C24H38O3
374.282		374.282	0.603891	3-Hydroxy-5-chol-14-en-24-oic Acid	C24H38O3
374.282		374.282	0.603891	7-Hydroxy-5-chol-3-en-24-oic Acid	C24H38O3
374.282		374.282	0.603891	12-Hydroxy-5-chol-3-en-24-oic Acid	C24H38O3
374.282		374.282	0.603891	7-Hydroxy-5-chol-2-en-24-oic Acid	C24H38O3
374.282		374.282	0.603891	3-Hydroxy-5-chol-1-en-24-oic Acid	C24H38O3
374.282		374.282	0.603891	11-Oxo-5-cholan-24-oic Acid	C24H38O3
374.282		374.282	0.603891	3-Hydroxy-5,14-chol-8-en-24-oic Acid	C24H38O3
374.282		374.282	0.603891	3-Hydroxy-5-chol-22-en-24-oic Acid	C24H38O3
374.282		374.282	0.603891	15-Oxo-5-cholan-24-oic Acid	C24H38O3
374.282		374.282	0.522354	3b-Hydroxy-5-cholenoic acid	C24H38O3
374.282		374.282	0.522354	2-(10-Heptadecenyl)-6-hydroxybenzoic acid	C24H38O3
374.282		374.282	0.522354	D8'-Merulinic acid C	C24H38O3
376.23	6.52933					4.17223e-06	0.0207276	27973.6	97874.9	27973.6	17523	37193	62440	30758	10156	24213	19763	21743	83056	77015	140088	88980	112850	76306	106829
377.304	4.3617					1.12569e-12	5.59243e-09	184912	313907	177286	197634	197008	180251	168717	192823	191008	172686	186797	316423	318210	307498	316690	320620	325916	291992
378.274	7.37291					1.55898e-06	0.00774501	0	151378	0	0	0	0	0	0	0	0	0	143631	117959	185746	149663	168637	153537	140472
378.277	6.86128	378.277	0.771771	2-Arachidonoylglycerol	C23H38O4	5.11029e-08	0.000253879	0	2.0871e+06	0	0	0	0	0	0	0	0	0	2209593	2088591	2398555	2004307	1952571	1919751	2036344
378.277		378.277	0.771771	MG(0:0/20:4/0:0)	C23H38O4
378.277		378.277	0.771771	9-deoxy-9-methylene-16,16-dimethyl -PGE2	C23H38O4
378.277		378.277	0.771771	1-Arachidonoylglycerol	C23H38O4
378.277		378.277	0.771771	3,7,12-Trihydroxy-24-nor-5-cholan-23-al	C23H38O4
378.277		378.277	0.771771	MG(20:4/0:0/0:0)	C23H38O4
378.277		378.277	0.771771	Norchenodeoxycholic acid	C23H38O4
378.277		378.277	0.771771	1-Acetoxy-2-hydroxy-5,12,15-heneicosatrien-4-one	C23H38O4
378.277		378.277	0.771771	[12]-Gingerol	C23H38O4
378.277		378.277	0.771771	Persenone A	C23H38O4
379.24	6.08806					2.27916e-06	0.0113229	44837	68926.7	58098	50928	45201	44837	34809	42385	36850	45588	44837	66462	60051	69372	73901	67729	76045	68926.7
382.334	10.4286					1.12167e-12	5.57246e-09	288977	71190	299934	317521	280769	307246	248649	285106	275797	295439	290334	71190	71190	94368	76744	62534	79197	43107
388.177	5.50851					5.03792e-07	0.00250284	0	58392.6	0	0	0	0	0	0	0	0	0	50970	54740	65304	55918	68144	62336	51336
394.306	7.25006					1.04105e-09	5.17194e-06	118405	199499	128935	109011	118405	122979	118405	128823	103863	110773	124449	186721	218512	218271	187200	202229	193506	190053
397.173	6.2561	397.174	-1.1973	Diethylpropion(metabolite V-glucuronide)	C19H27NO8	6.07046e-07	0.0030158	129014	182720	135800	134147	109092	142212	139958	111102	132665	125359	130789	164708	189813	192364	165374	199024	186386	181371
398.354	10.1793	398.355	-0.976305	24-Methylenecholesterol	C28H46O	5.40625e-07	0.00268583	39160.3	27978	37212	38922	35826	43913	36884	37640	43286	39221	39539	30067	26184	27978	27280	31895	26526	25916
398.354		398.355	-0.899696	Chalinasterol	C28H46O
398.354		398.355	-0.976305	Brassicasterol	C28H46O
398.354		398.355	-0.899696	24-epibrassicasterol	C28H46O
398.354		398.355	-0.976305	Episterol	C28H46O
398.354		398.355	-0.976305	Fecosterol	C28H46O
398.354		398.355	-0.976305	Dihydrotachysterol	C28H46O
398.354		398.355	-0.976305	4-Methyl-5-cholest-7-en-3-one	C28H46O
398.354		398.355	-0.976305	4-Methylzymosterol	C28H46O
398.354		398.355	-0.976305	Campest-4-en-3-one	C28H46O
398.354		398.355	-0.976305	Vitamin D4	C28H46O
398.354		398.355	-0.899696	ergosta-7,22E-dien-3-ol	C28H46O
398.354		398.355	-0.899696	24-methylene-cholest-8-en-3-ol	C28H46O
398.354		398.355	-0.899696	24-methylene-cholest-5-en-3-ol	C28H46O
398.354		398.355	-0.899696	24-methylcholesta-5,23-dien-3-ol	C28H46O
398.354		398.355	-0.899696	24-methylcholesta-5,24-dien-3-ol	C28H46O
398.354		398.355	-0.899696	campesta-5,25-dien-3-ol	C28H46O
398.354		398.355	-0.899696	campesta-5,22-dien-3-ol	C28H46O
398.354		398.355	-0.899696	campesta-7,22-dien-3-ol	C28H46O
398.354		398.355	-0.899696	3-epidihydrotachysterol2	C28H46O
398.354		398.355	-0.899696	6-methylvitamin D3	C28H46O
398.354		398.355	-0.899696	6-methylprevitamin D3	C28H46O
398.354		398.355	-0.899696	19-methylvitamin D3	C28H46O
398.354		398.355	-0.899696	Provitamin D4	C28H46O
398.354		398.355	-0.899696	Provitamin D7	C28H46O
398.354		398.355	-0.899696	4a-Methyl zymosterol	C28H46O
398.354		398.355	-0.899696	4-methyl-zymosterol	C28H46O
398.354		398.355	-0.899696	4-methyl-5-cholesta-8-en-3-one	C28H46O
398.354		398.355	-0.899696	27-Nor-4-methyl-5-ergosta-8,22-dien-3-ol	C28H46O
398.354		398.355	-0.899696	5-campestenone	C28H46O
398.354		398.355	-0.899696	4-Methyl-5-cholesta-8,24-dien-3-ol	C28H46O
398.354		398.355	-0.899696	23-Methylcholesta-5,22-dien-3-ol	C28H46O
398.354		398.355	-0.899696	Vitamin D7	C28H46O
398.354		398.355	-0.899696	22-methylenecholesterol	C28H46O
398.354		398.355	-0.899696	5-dihydroergosterol	C28H46O
398.354		398.355	-0.899696	epicodisterol	C28H46O
398.354		398.355	-0.899696	stellasterol	C28H46O
398.354		398.355	-0.899696	5-ergosta-5,22-dien-3-ol	C28H46O
398.354		398.355	-0.899696	22-dihydroergosterol	C28H46O
398.354		398.355	-0.899696	Codisterol	C28H46O
398.354		398.355	-0.899696	methylenecholesterol	C28H46O
398.354		398.355	-0.899696	dihydrotachysterol2	C28H46O
398.354		398.355	-0.899696	Ergosta-7,23-dien-3-ol	C28H46O
398.354		398.355	-0.899696	22,23-Dihydroergosterol	C28H46O
398.354		398.355	-0.899696	3-Ergosta-5,23-dien-3-ol	C28H46O
398.354		398.355	-0.899696	25-Dehydrofungisterol	C28H46O
398.354		398.355	-0.899696	Ergost-4-en-3-one	C28H46O
399.35	0.200293	399.35	-0.244538	3-Aza-A-homocholest-4-en-4-one	C27H45NO	1.40079e-09	6.95912e-06	416913	683945	420717	453651	406675	418986	422252	390343	436464	415239	387890	648755	674267	625206	786711	683267	712926	656481
399.35		399.35	-0.244538	Demissidine	C27H45NO
399.35		399.35	-0.320956	Spirosolane skeleton	C27H45NO
399.35		399.35	-0.320956	3-Epidemissidine	C27H45NO
402.275	7.06466					7.19761e-07	0.00357577	153823	1.94965e+06	136553	153236	167361	135063	164842	144646	169614	170521	142572	1890617	1670785	2269247	2107202	2047001	2007180	1655533
407.304	4.94581	407.304	1.0094	Cassaidine	C24H41NO4	2.65607e-18	1.31954e-14	135325	395646	129960	142244	148180	137225	127170	130191	139778	129212	133968	395793	398705	395443	416098	386342	391803	385339
410.351	5.34618					1.08659e-07	0.000539818	39835.4	59251.1	44486	36102	38480	36569	44900	38469	40960	41386	37167	62915	58373	57932	58081	67490	53409	56558
412.37	10.5353	412.371	-0.0337464	Fucosterol	C29H48O	7.29389e-06	0.036236	116906	100456	117742	110765	113127	120821	123063	121649	114339	118678	111968	96516	106208	108197	97476	99569	100456	94769
412.37		412.371	-0.0337464	4-Methylfecosterol	C29H48O
412.37		412.371	-0.0337464	Isofucosterol	C29H48O
412.37		412.371	-0.0337464	Avenasterol	C29H48O
412.37		412.371	-0.0337464	Poriferasterol	C29H48O
412.37		412.371	-0.0337464	Spinasterol	C29H48O
412.37		412.371	-0.0337464	Vitamin D5	C29H48O
412.37		412.371	-0.0337464	14-Demethyllanosterol	C29H48O
412.37		412.371	-0.0337464	Stigmasterol	C29H48O
412.37		412.371	-0.0337464	24-Methylenelophenol	C29H48O
412.37		412.371	-0.0337464	7-Avenasterol	C29H48O
412.37		412.371	-0.0337464	14-Demethyl-lanosterol	C29H48O
412.37		412.371	-0.0337464	4-methyl,24-methylene-cholest-7-en-3-ol	C29H48O
412.37		412.371	-0.0337464	24-methylene,25-methylcholesta-5-en-3-ol	C29H48O
412.37		412.371	-0.0337464	24-methylene-25-methyl-cholest-7-en-3-ol	C29H48O
412.37		412.371	-0.0337464	stigmasta-5,7-dien-3-ol	C29H48O
412.37		412.371	-0.0337464	24Z-ethylidene-cholest-5-en-3-ol	C29H48O
412.37		412.371	-0.0337464	stigmasta-5,25-dien-3-ol	C29H48O
412.37		412.371	-0.0337464	stigmasta-7,22-dien-3-ol	C29H48O
412.37		412.371	-0.0337464	poriferasta-5,22-dien-3-ol	C29H48O
412.37		412.371	-0.0337464	24-ethylcholesta-5,24-dien-3-ol	C29H48O
412.37		412.371	-0.0337464	24-ethyl-cholesta-7,24-dien-3-ol	C29H48O
412.37		412.371	-0.0337464	stigmasta-7,25-dien-3-ol	C29H48O
412.37		412.371	-0.0337464	poriferasta-7,22-dien-3-ol	C29H48O
412.37		412.371	-0.0337464	24-ethylcholesta-5,23-dien-3-ol	C29H48O
412.37		412.371	-0.0337464	stigmasta-8,22-dien-3-ol	C29H48O
412.37		412.371	-0.0337464	Provitamin D5	C29H48O
412.37		412.371	-0.0337464	4,14-Dimethylcholest-8,24-dien-3-ol	C29H48O
412.37		412.371	-0.0337464	22,23-Methylene-24-methyl-cholest-5-en-3-ol	C29H48O
412.37		412.371	-0.0337464	23-methyl,24-methylene-cholest-5-en-3-ol	C29H48O
412.37		412.371	-0.0337464	4-Methyl-23-methylene-cholest-5-en-3-ol	C29H48O
412.37		412.371	-0.0337464	24-Methylene lophenol	C29H48O
412.37		412.371	-0.0337464	4,4-dimethyl-5-cholesta-8,14-dien-3-ol	C29H48O
412.37		412.371	-0.0337464	24,26-dimethyldesmosterol	C29H48O
412.37		412.371	-0.0337464	24-dehydroaplysterol	C29H48O
412.37		412.371	-0.0337464	25-dehydroaplysterol	C29H48O
412.37		412.371	-0.0337464	Ficisterol	C29H48O
412.37		412.371	-0.0337464	4-demethyldinosterol	C29H48O
412.37		412.371	-0.0337464	Sarcosterol	C29H48O
412.37		412.371	-0.0337464	Conicasterol	C29H48O
412.37		412.371	-0.0337464	7-dehydrositosterol	C29H48O
412.37		412.371	-0.0337464	Clerosterol	C29H48O
412.37		412.371	-0.0337464	Chondrillasterol	C29H48O
412.37		412.371	-0.0337464	24-ethylcholesta-5,7,23-trien-3-ol	C29H48O
412.37		412.371	-0.0337464	23-demethylgorgosterol	C29H48O
412.37		412.371	-0.0337464	Petrosterol	C29H48O
412.37		412.371	-0.0337464	Hebesterol	C29H48O
412.37		412.371	-0.0337464	23,24-dihydro-calysterol	C29H48O
412.37		412.371	-0.0337464	Nicasterol	C29H48O
412.37		412.371	-0.0337464	25-Methyl-24-methylenecholesterol	C29H48O
412.37		412.371	-0.0337464	24-Methylenepollinasterol	C29H48O
412.37		412.371	-0.0337464	22,23-Dihydro--spinasterone	C29H48O
412.37		412.371	-0.0337464	14-Methyl-9,19-cycloergost-25-en-3-ol	C29H48O
412.37		412.371	-0.0337464	Triticusterol	C29H48O
412.37		412.371	-0.0337464	4-Methylergosta-7,24-dien-3-ol	C29H48O
412.37		412.371	-0.0337464	4-Methylergosta-7,23-dien-3-ol	C29H48O
412.37		412.371	-0.0337464	Sitostenone	C29H48O
412.37		412.371	-0.0337464	Peposterol	C29H48O
412.37		412.371	-0.0337464	Stigmast-24-en-3-one	C29H48O
414.146	6.09693					2.00038e-07	0.000993789	15689.5	24798.5	15222	17656	17700	15415	18616	15689.5	13617	12389	14901	24873	24452	25233	27052	24798.5	21258	25923
415.345	4.13728	415.345	-0.965994	Tomatidine	C27H45NO2	4.43318e-07	0.0022024	14391.7	65178	14148	14742	14391.7	16004	11604	17477	14391.7	12375	14391.7	62048	67546	68899	64903	52600	74459	65791
415.345		415.345	-1.03947	soladulcidine	C27H45NO2
415.345		415.345	-1.03947	Teinemine	C27H45NO2
415.345		415.345	-1.03947	22-iso-teinemine	C27H45NO2
416.254	5.43511	416.254	0.477896	Alfentanil	C21H32N6O3	7.25651e-07	0.00360503	0	138194	0	0	0	0	0	0	0	0	0	142610	128534	173368	134082	137173	133400	118193
425.314	4.1643					1.31572e-15	6.5365e-12	10798.2	335222	5960.5	5960.5	14836	14052	5960.5	17514	11921	15019	5960.5	313557	387331	337687	320152	337639	332117	318072
429.324	0.19531	429.324	-0.256922	Imperialine	C27H43NO3	2.05242e-13	1.01964e-09	207777	285068	208204	212651	207777	207409	206185	207802	209976	202214	207777	272705	280119	285068	290220	283372	298924	285068
429.324		429.324	-0.185839	N-oleoyl phenylalanine	C27H43NO3
432.248	5.31368					5.9173e-07	0.00293971	0	61471	0	0	0	0	0	0	0	0	0	56715	64669	50145	64772	73673	61961	58362
432.248	5.48559					7.10523e-07	0.00352988	0	133076	0	0	0	0	0	0	0	0	0	148291	141731	105031	140275	145313	136359	114535
434.2	6.25612	434.199	2.09235	Val Met Trp	C21H30N4O4S1	1.75062e-06	0.00869708	36020.3	53819	37330	34176	33672	35591	34929	29284	41928	37685	39588	48974	53819	46467	50315	60241	59638	57279
434.2		434.199	2.09235	Met Trp Val	C21H30N4O4S1
434.2		434.199	2.09235	Met Val Trp	C21H30N4O4S1
434.315	7.3707					7.64187e-07	0.00379648	0	37719	0	0	0	0	0	0	0	0	0	37719	38612	37908	46649	37719	31120	34306
435.275	5.32292					1.13964e-06	0.00566173	123464	71799	110340	116362	154446	123464	127571	111753	131901	121605	113736	60324	63080	79687	71799	87765	79729	60209
436.216	6.1109					3.49518e-06	0.0173641	32937	54000.3	29526	40677	26976	36746	32267	33375	28723	31636	36507	49081	51134	55080	48982	67253	58710	47762
439.27	5.14668	439.27	0.233431	PC(O-10:0/2:0)	C20H42NO7P	2.30652e-09	1.14588e-05	155127	388224	125165	146050	192048	170643	153569	107147	185657	175547	140317	341241	365329	372708	373314	435714	456179	373083
439.27		439.27	0.233431	PC(O-6:0/6:0)	C20H42NO7P
439.27		439.27	0.233431	PC(6:0/O-6:0)	C20H42NO7P
439.27		439.27	0.233431	PC(12:0/0:0)	C20H42NO7P
439.27		439.27	0.233431	PC(0:0/12:0)	C20H42NO7P
439.27		439.27	0.233431	PE(15:0/0:0)	C20H42NO7P
439.27		439.27	0.233431	PA(17:1/0:0)	C20H42NO7P
439.27	5.24096	439.27	0.688732	PC(O-10:0/2:0)	C20H42NO7P	6.69464e-10	3.3259e-06	188330	558641	156783	161227	249761	219764	177165	165125	248085	179424	137636	491856	486057	550325	572667	627714	639894	541975
439.27		439.27	0.688732	PC(O-6:0/6:0)	C20H42NO7P
439.27		439.27	0.688732	PC(6:0/O-6:0)	C20H42NO7P
439.27		439.27	0.688732	PC(12:0/0:0)	C20H42NO7P
439.27		439.27	0.688732	PC(0:0/12:0)	C20H42NO7P
439.27		439.27	0.688732	PE(15:0/0:0)	C20H42NO7P
439.27		439.27	0.688732	PA(17:1(9Z)/0:0)	C20H42NO7P
440.29	6.51509	440.29	0.0189639	26,26,26-trifluoro-25-hydroxy-27-norvitamin D3	C26H39F3O2	7.69974e-08	0.000382523	62328.6	377798	61592	64775	62315	59316	63890	61881	62839	61688	62661	387413	433072	384140	360853	357114	362734	359257
440.364	6.09582	440.365	-2.46832	Karounidiol	C30H48O2	1.64711e-06	0.00818284	54922	106407	59716	66242	67639	39936	48461	39945	70544	57034	44781	124868	107096	77729	110945	109150	105565	109497
440.364		440.365	-2.46832	Soyasapogenol C	C30H48O2
440.364		440.365	-2.46832	11-Oxo--amyrin	C30H48O2
440.364		440.365	-2.53762	26,27-Dihomo-1-hydroxyvitamin D2	C30H48O2
440.364		440.365	-2.53762	26,27-Dihomo-1-hydroxy-24-epivitamin D2	C30H48O2
440.364		440.365	-2.53762	4,4-Dimethyl-14-formyl-5-cholesta-8,24-dien-3-ol	C30H48O2
440.364		440.365	-2.53762	Theonellasterol C	C30H48O2
440.364		440.365	-2.53762	Myricolal	C30H48O2
440.364		440.365	-2.53762	Oleanolic aldehyde	C30H48O2
440.364		440.365	-2.53762	Ganoderol B	C30H48O2
440.364		440.365	-2.53762	3-Hydroxy-18-lupen-21-one	C30H48O2
440.364		440.365	-2.53762	Sebiferic acid	C30H48O2
440.364		440.365	-2.53762	3-Hydroxy-22-hopen-29-al	C30H48O2
440.364		440.365	-2.53762	28-Hydroxy-14-taraxeren-3-one	C30H48O2
440.364		440.365	-2.53762	Rofficerone	C30H48O2
440.364		440.365	-2.53762	32-oxolanosterol	C30H48O2
442.236	3.93193	442.236	0.216739	Cinobufagin	C26H34O6	7.71925e-07	0.00383492	0	72797	0	0	0	0	0	0	0	0	0	78541	74604	67300	64908	88981	61998	73247
442.236		442.236	0.147731	Scillirosidin	C26H34O6
442.236		442.236	0.147731	3-O-Acetylepisamarcandin	C26H34O6
442.236		442.236	0.147731	Pectachol	C26H34O6
444.245	4.96169					1.7234e-08	8.56185e-05	38200.9	80326.4	25689	38200.9	38631	46074	33890	42468	39948	37652	41255	68309	81367	78970	69383	83777	88871	91608
446.3	7.40187					3.6525e-07	0.00181456	0	152854	0	0	0	0	0	0	0	0	0	160935	145466	171203	140028	177810	135148	139385
448.33	4.82542					1.93227e-06	0.00959952	48097.1	20926.3	40899	60824	52615	42902	44175	38934	53386	56241	42898	22386	19891	23954	23062	19221	17229	20741
449.291	5.60107					4.04288e-10	2.0085e-06	128054	0	119869	136810	143652	131343	117269	127948	135767	130261	109566	0	0	0	0	0	0	0
453.286	5.55283	453.286	0.324346	Glycerophospho-N-Palmitoyl Ethanolamine	C21H44NO7P	3.02049e-06	0.0150058	302217	1.11243e+06	254862	243284	385401	369418	250942	272580	386737	327659	229074	971071	959654	1056046	1145106	1248437	1400827	1005896
453.286		453.285	0.458997	PE(16:0/0:0)	C21H44NO7P
453.286		453.286	0.324346	PC(13:0/0:0)	C21H44NO7P
453.286		453.288	-4.85968	Sambutoxin	C28H39NO4
456.215	2.96474	456.215	-0.0290048	Kurarinol	C26H32O7	8.49332e-11	4.21948e-07	134502	49272.8	128860	136635	125164	121370	146936	145935	137167	122264	146185	43817	48368	52957	56733	49272.8	43648	50114
456.215		456.215	-0.0290048	Kuraridinol	C26H32O7
456.215		456.215	-0.0290048	OBACUNOL	C26H32O7
456.215		456.215	-0.0290048	1,2-EPOXYDEACETOXYDIHYDROGEDUNIN	C26H32O7
456.215		456.215	-0.0290048	1,7-DIDEACETOXY-1,7-DIOXO-3-DEACETYLKHIVORIN	C26H32O7
456.215		456.215	-0.0290048	Antiarone J	C26H32O7
456.215		456.215	-0.0290048	Kushenol Q	C26H32O7
456.215		456.215	-0.0290048	Kushenol P	C26H32O7
461.292	5.50641	461.293	-2.16623	AMC Arachidonoyl Amide	C30H39NO3	2.08724e-08	0.000103694	21777.5	42035	22799	21777.5	21777.5	19950	29784	17392	24033	21777.5	16707	42035	38050	38272	41847	44486	46839	42716
462.208	4.16671	462.21	-4.13995	Patrinoside	C21H34O11	2.17136e-06	0.0107873	0	15661.8	0	0	0	0	0	0	0	0	0	13123	15661.8	19736	12730	15766	16954	15661.8
462.208		462.207	1.73632	Desmethylloperamide	C28H31ClN2O2
462.208		462.21	-4.13995	Valerosidatum	C21H34O11
470.335	10.0671					3.90735e-07	0.00194117	257211	88790.3	244415	298943	186180	265637	220274	315712	242377	240116	301245	73049	86811	108047	94661	107473	69923	81568
472.234	4.95902	472.232	3.22355	Tyr Lys Tyr	C24H32N4O6	5.394e-06	0.0267974	54375.7	189731	58706	60101	58443	57079	53335	50778	50056	50746	50137	196725	163523	148054	190027	207040	215456	207295
472.234		472.232	3.22355	Lys Tyr Tyr	C24H32N4O6
481.317	6.1697	481.317	0.824865	PE(18:0/0:0)	C23H48NO7P	6.58379e-10	3.27083e-06	40983.2	117488	36808	40983.2	43129	39647	35209	35419	55964	44302	37388	101677	110444	117394	120998	127055	141163	103686
481.317		481.317	0.761461	PC(14:0/O-1:0)	C23H48NO7P
481.317		481.317	0.761461	PC(7:0/O-8:0)	C23H48NO7P
481.317		481.317	0.761461	PC(15:0/0:0)	C23H48NO7P
483.464	9.25588	483.465	-2.99696	Cer(d18:0/12:0)	C30H61NO3	1.15718e-08	5.74887e-05	31437.7	0	30144	30260	33681	38220	35545	26265	25871	30959	31994	0	0	0	0	0	0	0
489.195	4.30491					9.91743e-06	0.0492698	10606.3	16723.4	9588	12131	11344	10606.3	11505	10606.3	10699	8371	10606.3	17708	17045	16723.4	14448	16723.4	13377	21039
493.218	4.59271					7.35521e-09	3.65407e-05	14305	24363.7	14305	14305	16007	11825	18209	14305	13414	14112	12263	25758	22747	24562	24300	24287	25750	23142
498.232	5.54079	498.231	0.739236	2-O-galactopyranosyl-(1-	C21H38O13	2.87499e-09	1.4283e-05	59912.8	0	60914	63527	61763	59516	54639	50651	59353	73310	55542	0	0	0	0	0	0	0
498.368	10.7142					4.24063e-08	0.000210674	172400	66092.3	201584	162084	167834	188899	130164	166500	190939	165742	177856	66092.3	32493	63845	56562	87185	73952	82517
499.252	4.95841					1.50184e-14	7.46114e-11	86776.9	345016	62009	93814	109455	97534	78566	92421	97579	70148	79466	352522	350452	317623	357508	339356	366582	331067
501.156	5.06801					3.24137e-06	0.0161031	9647	0	11919	4014	9697	10641	8312	9647	13111	10055	9427	0	0	0	0	0	0	0
505.467	10.0478					9.4779e-06	0.0470862	20983.7	0	24662	23237	20983.7	29428	20983.7	26344	8553	13678	20983.7	0	0	0	0	0	0	0
523.364	6.35628	523.364	0.440361	enantio-PAF C-16	C26H54NO7P	3.10743e-11	1.54377e-07	96949.1	428892	76751	121124	96949.1	96949.1	62736	125944	79697	95904	116488	357992	467584	434163	379519	434029	500068	428892
523.364		523.364	0.440361	PAF C-16	C26H54NO7P
523.364		523.364	0.440361	PC(2:0/O-16:0)	C26H54NO7P
523.364		523.364	0.440361	PC(O-16:0/2:0)	C26H54NO7P
523.364		523.364	0.440361	PC(18:0/0:0)	C26H54NO7P
523.364		523.364	0.440361	PC(0:0/18:0)	C26H54NO7P
523.364		523.364	0.440361	PE(21:0/0:0)	C26H54NO7P
531.357	4.96423					6.51271e-07	0.00323551	40371.4	62992.6	41574	35301	42251	52355	39649	38794	36527	40371.4	36520	62992.6	65266	70331	57378	67435	62992.6	54553
536.279	6.84403					3.49246e-06	0.0173505	19762.2	47256.5	27998	10715.5	10715.5	31982	10715.5	21431	26331	10715.5	27256	41306	51240	41747	42767	51598	54881	47256.5
538.323	10.0666					7.97475e-10	3.96186e-06	77544.6	26275.8	62929	79980	78126	77544.6	83280	66123	74223	88156	87540	21339	28892	23604	27259	32474	24087	26275.8
539.501	5.80016					1.49827e-06	0.00744341	0	6802.6	0	0	0	0	0	0	0	0	0	7707	7538	6802.6	6802.6	5397	5641	7730
550.26	6.18804					5.62965e-06	0.0279681	8012	13711.9	9861	5631	10764	6534	6823	8012	7901	8012	8570	15317	11239	13746	12654	12705	15522	14800
555.149	0.193769					1.15529e-15	5.73948e-12	30107.4	80381.3	29929	28878	30107.4	27154	31060	31359	32007	30365	30107.4	78615	78023	76307	81492	81512	79471	87249
555.314	10.0643	555.313	1.24191	Pateamine	C31H45N3O4S	6.00147e-09	2.98153e-05	45938.6	11395.7	35621	47749	45487	39764	46554	45938.6	48534	46335	57465	17280	6456	6456	6456	12912	15611	14599
556.238	4.78038					1.06179e-09	5.27497e-06	23114.7	0	21807	21406	20647	21550	24519	23908	22290	27637	24268	0	0	0	0	0	0	0
558.253	4.80917	558.253	0.73314	Atorvastatin	C33H35FN2O5	2.57421e-07	0.00127887	29159.2	0	27610	31558	29124	29782	25474	24732	33352	39962	20839	0	0	0	0	0	0	0
574.248	3.82418	574.248	-0.565618	Hydroxyatorvastatin	C33H35FN2O6	1.50022e-08	7.45309e-05	30248.7	0	32522	31990	26191	29108	24358	30705	29249	38353	29762	0	0	0	0	0	0	0
584.422	7.78046	584.423	-1.73265	Lutein 5,6-epoxide	C40H56O3	2.08505e-06	0.0103585	87843.1	140242	104413	96313	87843.1	88360	83240	68341	104611	69624	87843.1	112057	138574	155654	139820	149851	147393	138344
584.422		584.423	-1.73265	Capsanthin	C40H56O3
584.422		584.423	-1.73265	Flavoxanthin	C40H56O3
584.422		584.423	-1.73265	Antheraxanthin	C40H56O3
584.422		584.423	-1.73265	Myxol	C40H56O3
584.422		584.423	-1.73265	Caloxanthin	C40H56O3
584.422		584.423	-1.73265	Cucurbitaxanthin A	C40H56O3
584.422		584.423	-1.73265	Loroxanthin/ 19-Hydroxylutein	C40H56O3
584.422		584.423	-1.73265	Deepoxysalmoxanthin	C40H56O3
584.422		584.423	-1.73265	Micromonal	C40H56O3
584.422		584.423	-1.83708	Mutatoxanthin	C40H56O3
584.422		584.423	-1.83708	Cryptochrome	C40H56O3
584.422		584.423	-1.83708	Cryptoxanthin diepoxide	C40H56O3
584.422		584.423	-1.83708	Cryptoxanthin 5,6:5',8'-diepoxide	C40H56O3
584.422		584.423	-1.83708	Carotene-3,3',4-triol	C40H56O3
584.422		584.423	-1.83708	Antheraxanthin A	C40H56O3
584.422		584.423	-1.83708	Triphasiaxanthin	C40H56O3
584.422		584.423	-1.83708	Prenigroxanthin	C40H56O3
584.422		584.423	-1.83708	Loroxanthin	C40H56O3
584.422	7.25598	584.423	-1.04821	Lutein 5,6-epoxide	C40H56O3	5.18899e-10	2.57789e-06	440299	721731	459925	470186	390191	453884	446747	385401	460426	483758	412174	667417	760223	704481	736328	763059	745208	675401
584.422		584.423	-1.04821	Capsanthin	C40H56O3
584.422		584.423	-1.04821	Flavoxanthin	C40H56O3
584.422		584.423	-1.04821	Antheraxanthin	C40H56O3
584.422		584.423	-1.04821	Myxol	C40H56O3
584.422		584.423	-1.04821	Caloxanthin	C40H56O3
584.422		584.423	-1.04821	Cucurbitaxanthin A	C40H56O3
584.422		584.423	-1.04821	Loroxanthin	C40H56O3
584.422		584.423	-1.04821	Deepoxysalmoxanthin	C40H56O3
584.422		584.423	-1.04821	Micromonal	C40H56O3
584.422		584.423	-1.15265	mutatoxanthin	C40H56O3
584.422		584.423	-1.15265	Cryptochrome	C40H56O3
584.422		584.423	-1.15265	Cryptoxanthin diepoxide	C40H56O3
584.422		584.423	-1.15265	Cryptoxanthin 5,6:5',8'-diepoxide	C40H56O3
584.422		584.423	-1.15265	Carotene-3,3',4-triol	C40H56O3
584.422		584.423	-1.15265	Antheraxanthin A	C40H56O3
584.422		584.423	-1.15265	Triphasiaxanthin	C40H56O3
584.422		584.423	-1.15265	Prenigroxanthin	C40H56O3
588.226	4.95381					2.58126e-10	1.28237e-06	20978.3	0	18486	20325	19959	23181	21153	21441	20279	23828	20153	0	0	0	0	0	0	0
590.311	0.196333	590.31	0.466187	Urobilin	C33H42N4O6	3.28233e-07	0.00163066	246315	1.23596e+06	246315	246516	276201	267260	225972	246097	246315	246315	215842	1102452	1348944	1279883	1092361	1264673	1385080	1178303
590.311		590.31	0.466187	Urobilinogen	C33H42N4O6
596.442	7.94987					3.32944e-06	0.0165407	35465.6	108078	35015	59886	17507.5	17507.5	17507.5	36002	46285	71972	17507.5	98026	83605	100839	105102	140511	120382	108078
606.311	10.0655					1.34431e-09	6.67853e-06	61593	18181.6	66699	67541	54727	65033	54988	61593	56141	59622	67993	24243	22976	10803.5	10803.5	26035	10803.5	21607
620.326	10.4049					8.48245e-06	0.0421408	54739.8	19658.8	52975	71395	39841	64216	55722	41995	52107	43356	71051	19658.8	24316	11005	21103	31019	19658.8	10851
634.341	10.709					1.22753e-08	6.09837e-05	46539.7	17145.6	43851	48870	48888	52064	48722	42486	48601	37555	47820	6928	19819	13782	20833	24366	17145.6	17145.6
663.544	9.84102					5.03564e-11	2.50171e-07	29550.1	78268.3	20927	29781	39934	30772	27483	29550.1	33942	23989	29573	84696	78253	73132	84389	81367	74260	71781
664.531	10.6672					4.4527e-07	0.0022121	95389.4	0	97614	95389.4	119288	120503	108173	62466	95923	73755	85393	0	0	0	0	0	0	0
674.297	10.0653	674.294	5.00784	Trichilin A	C35H46O13	2.4727e-09	1.22844e-05	25522.4	7872.36	27418	22267	25838	28411	23565	23502	25522.4	24972	28206	10302	11248	4584.5	4584.5	10634	9169	4584.5
680.484	9.89821					1.16323e-08	5.77893e-05	113220	15907.4	106896	108475	118467	118278	109376	116203	112158	103341	125787	5295	24569	26960	5295	10590	33348	5295
685.532	9.6238					1.00035e-06	0.00496974	39968.7	75700.7	39968.7	39968.7	39618	32455	41447	36059	30189	43410	56603	81911	68321	74924	88983	84958	68248	62560
689.558	9.11494					2.11233e-07	0.00104941	128745	57346.4	139366	158258	113430	134995	131467	102225	104023	138526	136418	49797	65767	65635	66077	54191	43498	56460
702.328	10.7095					3.19611e-11	1.58783e-07	17361	6786.4	16642	17379	16564	18329	16450	17361	17361	18802	17361	6786.4	6631	5358	7516	6786.4	9466	4961
705.304	10.3875					1.03385e-09	5.13617e-06	14338.7	0	14283	14338.7	16060	15031	11996	14338.7	13039	13723	16239	0	0	0	0	0	0	0
708.517	10.6203					2.70565e-06	0.0134417	141607	51376	125383	109932	140939	166444	196504	145394	116800	124131	148940	51376	51376	75988	74914	42211	30815	32952
709.529	9.07637					2.34462e-07	0.00116481	40215.1	153770	38475	20655	52300	10892	8868	79007	62796	57512	31431	152896	146160	157992	148546	159674	149823	161300
733.151	0.247478					1.18384e-07	0.000588132	8293	16779.7	9441	7459	8687	8293	6131	7590	10740	8003	8293	16194	19184	17689	15116	16234	19495	13546
733.335	10.9695					2.03153e-11	1.00926e-07	9527.5	0	10241	9823	9527.5	8845	10244	8719	9202	9754	9392	0	0	0	0	0	0	0
736.307	10.6864					1.70133e-09	8.45221e-06	8371.5	0	8334	9828	8907	8371.5	9027	8157	6894	8193	7632	0	0	0	0	0	0	0
742.166	0.241565					2.39433e-07	0.0011895	3463.89	11302.7	1751.5	5740	1751.5	1751.5	1751.5	6475	3725	3503	4726	10023	9731	11125	10061	12486	12836	12857
742.284	10.067					1.88535e-10	9.36642e-07	17337.4	7596.4	17337.4	17552	17851	19565	16590	17337.4	14376	18801	16627	6819	8914	6959	7596.4	7596.4	7745	7545
753.591	7.91718					2.95899e-09	1.47003e-05	337898	158723	319266	344545	405643	291779	355859	328593	309565	342148	343681	182357	162871	136418	170487	168275	134101	156553
755.51	9.60599					3.65644e-06	0.0181652	11247.5	44809.3	5868	11247.5	12292	12214	11558	8693	8884	14137	16334	54808	40040	33284	49434	45391	49294	41414
766.574	4.95789					1.17082e-18	5.81663e-15	26035.4	224848	25253	26540	32582	26129	23872	22453	28297	24541	24652	224848	225109	212247	224848	224334	241843	220707
767.606	8.88194					6.16546e-12	3.063e-08	246961	106280	231520	257138	254503	264403	246289	252491	233389	246186	236733	101749	104663	112495	109197	103611	108181	104066
771.601	6.84552					2.82402e-11	1.40297e-07	351011	152850	338837	366371	383509	346249	365070	330721	328418	345361	354561	160574	156766	145828	155749	155004	144810	151220
786.836	7.45444					1.84676e-14	9.1747e-11	13241.5	0	11039	13361	12601	13241.5	13241.5	15089	14165	13194	13241.5	0	0	0	0	0	0	0
810.461	10.8884					3.14845e-06	0.0156415	42201.8	32580.7	39949	45866	43860	42935	37212	42677	40296	43495	43526	32635	30570	30654	31566	36225	35976	30439
817.545	4.94982					2.40685e-06	0.0119572	0	5778	0	0	0	0	0	0	0	0	0	5778	4413	5034	6005	7197	5778	6241
827.664	8.16724					3.68102e-06	0.0182873	20259.9	12596	21236	19247	19850	22035	23851	20457	20259.9	14036	21367	12946	12925	12596	12596	12259	13295	11555
838.492	10.126					1.15605e-08	5.74326e-05	17750.8	10841.2	18763	17750.8	17124	16858	17200	17773	17393	17904	18991	13820	9204	11668	10841.2	10841.2	9974	9540
844.195	0.233182					1.75379e-10	8.71283e-07	21540.7	53051.9	20232	19137	15107	17634	24433	23347	24756	23490	25730	46401	51614	59417	51620	52936	56351	53024
857.54	8.88172					2.84653e-11	1.41416e-07	33776.1	11112.9	29585	37233	32638	34907	33128	30073	36037	35118	35266	9113	11429	14536	12746	9225	9098	11643
864.525	4.95855					1.73967e-08	8.64268e-05	32418.4	223606	33141	28014	37258	32610	30844	22332	32806	34195	40566	242728	217911	246383	223719	212775	223606	198118
868.206	0.246896					6.30696e-14	3.1333e-10	31437.7	95083.3	40106	31437.7	29677	29104	27927	31437.7	36487	31437.7	25325	102944	95083.3	95461	92899	89029	95859	94308
875.187	0.324089	875.188	-1.0654	Monodemalonylsalviadelphin	C39H39O23	5.54063e-09	2.75258e-05	5303.67	16556.3	4910	4959	5554	6419	6210	7028	4480	5319	2854	13099	18275	19208	18329	16556.3	16618	13809
884.201	0.268607					5.72963e-10	2.84648e-06	28866	63974.3	33962	28219	26196	28322	29907	31873	27622	28866	24827	61081	53069	73852	62809	68168	65268	63573
893.207	0.254222					6.84984e-10	3.403e-06	13799.7	40214.2	13938	11622	11644	15359	12109	16127	16270	15774	11354	31604	39625	38435	39835	45436	40214.2	46350
896.533	4.96037					1.94088e-08	9.64229e-05	5149.12	13641.7	5149.12	6555	3050	6823	6751	3546	4553	5463	4452	14134	15263	14739	12309	13380	14891	10776
909.206	0.277853					8.77342e-07	0.00435864	3835.44	11197.9	2065.5	6134	2065.5	2065.5	5168	2065.5	6355	4131	4469	12436	14298	10553	9878	9383	11133	10704
917.437	4.96017					1.54123e-15	7.65683e-12	12944.3	30118.6	12944.3	13758	14580	12186	11985	11765	13556	12944.3	12780	30491	29809	31770	29545	28978	30118.6	30118.6
924.473	5.24425					1.13275e-06	0.0056275	4433.11	0	3741	5508	4624	5813	2780	3156	4713	4950	4613	0	0	0	0	0	0	0
932.519	11.2906					5.06143e-06	0.0251452	14754.4	8107.8	13749	14754.4	14859	15470	14362	13841	11353	18007	16394	6575	8184	8624	5626	11530	8107.8	8107.8
1214.82	4.95993					3.57879e-08	0.000177794	0	17543.8	0	0	0	0	0	0	0	0	0	15044	19226	17887	17543.8	18555	17543.8	17007
1751.02	6.32495					3.85665e-06	0.0191598	18773.6	0	17792	20866	16093	24676	6967	20728	20895	18915	22030	0	0	0	0	0	0	0

## Sheet: LC- ID SLEvsHC
Mass	RT (min)	Database mass	Error (ppm)	Names	Formula	p t-test or M-W U	p Bonf	X HC	X SLE	HC11	HC13	HC14	HC16	HC19	HC20	HC21	HC22	HC26	HC28	HC29	HC30	HC32	HC33	HC6	HC8	SLE1	SLE11	SLE12	SLE13	SLE14	SLE15	SLE16	SLE17	SLE18	SLE2	SLE20	SLE21	SLE22	SLE26	SLE4	SLE5	SLE6	SLE7
101.047	0.142801	101.048	-1.96912	Homoserine lactone	C4H7NO2	3.82849e-07	0.00101457	65375.2	5788.72	62715	19149	55744	71889	40001	38298	19149	19149	452576	19149	19149	63777	59136	48292	38681	19149	3836.5	3836.5	3836.5	11577	3836.5	3836.5	3836.5	3836.5	3836.5	3836.5	11873	3836.5	3836.5	8171	3836.5	7673	9006	9859
105.917	11.76					1.12339e-07	0.000296688	0	42034.1	0	0	0	0	0	0	0	0	0	0	0	0	0	0	0	0	70043	24119.5	74713	24119.5	24119.5	24119.5	66700	48239	24119.5	24119.5	24119.5	24119.5	60331	53820	24119.5	80859	24119.5	60713
132.09	0.141548	132.09	-1.31931	Ornithine	C5H12N2O2	7.88899e-06	0.0209006	475198	330212	415610	431713	319108	435311	571584	535368	433809	414329	506592	434417	561974	452828	395802	591139	528014	575566	331362	362911	358262	291524	285901	364840	64565	351248	347413	301542	391514	358927	373030	358988	353940	335687	348825	363332
132.09		132.09	-1.55035	2,4-Diaminopentanoate	C5H12N2O2
153.995	0.178126					1.73263e-06	0.00458277	46334	17487	53740	39730	54176	46334	46334	44737	52453	46334	33352	54661	43180	55163	38725	45350	43383	43692	9892	9892	9892	9892	9892	9892	19784	33711	40451	9892	9892	9892	9892	9892	9892	34017	27624	40475
165.046	0.146468	165.046	-0.0318034	Methionine S-oxide	C5H11NO3S	8.53794e-07	0.00226225	13655.5	1424.06	9559.5	19893	21264	9559.5	19119	9559.5	9559.5	9559.5	29432	23626	9559.5	9559.5	9559.5	9559.5	9559.5	9559.5	0	0	0	0	0	0	7735	0	0	0	17898	0	0	0	0	0	0	0
165.046		165.046	0.245552	Ethiin	C5H11NO3S
179.062	0.216183	179.062	1.6769	Cyclohexylsulfamate	C6H13NO3S	1.48527e-06	0.00394701	1.70929e+06	4.2691e+06	1349471	1314012	1311101	1430647	2220039	1953870	1420362	1247313	2282843	1387016	2305467	1368146	1287549	2062158	2172121	2236535	4165068	4717143	4349528	4430936	4412012	4507246	2193047	4375801	4374456	4273116	4247118	3878143	5531926	4174475	4496598	4040506	4226873	4449730
179.062		179.062	1.59169	S-S-Propylcysteine sulfoxide	C6H13NO3S
212.047	3.14546	212.047	-0.698063	2-HYDROXYXANTHONE	C13H8O3	5.30787e-07	0.00140662	352976	10544.4	594596	579932	551398	569074	69051	74421	564638	555888	75558	554045	65044	616789	569881	66724	72191	68384	6572.5	6572.5	15127	6572.5	15706	6572.5	6572.5	6572.5	6572.5	13145	14549	6572.5	14689	6572.5	6572.5	14018	15624	21216
212.047		212.047	-0.698063	Urolithin B	C13H8O3
212.047		212.047	-0.698063	4-Hydroxyxanthone	C13H8O3
219.089	4.89775	219.09	-1.08893	deschlorobenzoyl Indomethacin	C12H13NO3	4.72908e-07	0.00125298	22644.9	5648.11	31779	29423	28003	27651	13537.5	13537.5	27694	31314	13537.5	27075	13537.5	34021	30596	13537.5	13537.5	13537.5	3291	7607	3291	3291	9299	3291	6582	3291	8452	9795	3291	3291	3291	7130	10611	3291	3291	9280
219.089		219.089	-0.879996	Aniracetam	C12H13NO3
219.089		219.09	-1.08893	Nigellimine N-oxide	C12H13NO3
219.089		219.09	-1.08893	Hydroxy-1-methyl-1H-indole-3-propanoic acid	C12H13NO3
219.089		219.09	-1.08893	Methoxy-1H-indole-3-propanoic acid	C12H13NO3
228.147	0.166851	228.147	-1.75282	Leu Pro	C11H20N2O3	7.36063e-07	0.00194966	59325.9	28346.4	64808	60271	56766	59418	61253	49526	55041	57964	72973	58192	64762	61057	53369	62315	52810	58689	26899	26848	25640	31056	29444	33002	16975	27987	30700	27617	34796	26202	29178	28346.4	29166	30226	28346.4	27807
228.147		228.147	-1.75282	Ile Pro	C11H20N2O3
230.152	3.44487	230.152	-0.41031	Dibutyl succinate	C12H22O4	5.906e-06	0.0156556	6971.69	62794.8	0	0	0	0	0	0	0	0	0	0	0	0	0	111547	0	0	62794.8	62122	61582	61300	62794.8	62794.8	56805	68637	78170	61090	55158	59620	62821	58519	66346	66356	59651	63745
230.152		230.152	-0.41031	Dodecanedioic acid	C12H22O4
230.152		230.152	-0.41031	Diisopropyl adipate	C12H22O4
230.152		230.152	-0.476609	Talaromycin A	C12H22O4
230.152		230.152	-0.476609	Dipropyl hexanedioate	C12H22O4
230.152		230.152	-0.41031	Dibutyl succinate	C12H22O4
230.152		230.152	-0.41031	Dodecanedioic acid	C12H22O4
230.152		230.152	-0.41031	Diisopropyl adipate	C12H22O4
230.152		230.152	-0.476609	Talaromycin A	C12H22O4
230.152		230.152	-0.476609	Dipropyl hexanedioate	C12H22O4
230.152	3.3679					7.36063e-07	0.00194966	263298	72331.4	273226	258343	269394	271958	230117	229764	267666	255755	238906	273955	300228	278748	282702	219959	236387	325656	72331.4	68449	82246	74348	72189	72331.4	42187	76795	64622	75339	75773	66772	74675	90583	73243	74038	71626	74417
237.02	0.213503					2.07837e-06	0.00550992	87173.8	167558	73067	71620	65253	87173.8	105023	90987	70796	68270	110682	87173.8	115485	87173.8	60125	102333	100207	99412	161364	183408	177158	171029	166249	178715	91475	171416	175278	159026	184793	167788	201260	152957	178961	174375	154718	166065
237.111	7.42106					1.11474e-06	0.00294039	9184.31	1148.89	25171	5475	5475	5475	10950	5475	12357	5475	5475	12775	5475	5475	5475	5475	5475	25471	0	0	0	0	0	0	0	0	0	0	0	0	0	0	0	0	0	20680
244.037	0.158177	244.037	-0.413575	Mesuaxanthone B	C13H8O5	7.54851e-13	1.9996e-09	35209.4	338822	42685	35383	42875	50956	19838	35209.4	44959	43185	23123	40507	23406	42465	39708	35209.4	22120	21721	321940	264125	290291	369178	286020	406733	195470	483365	345328	280228	480011	335184	359000	304121	347460	378916	317680	333746
244.037		244.037	-0.413575	Gentisein	C13H8O5
244.037		244.037	-0.413575	1,3,5-Trihydroxyxanthone	C13H8O5
244.037		244.037	-0.288522	Urolithin C	C13H8O5
244.037	2.19498	244.037	0.405972	Mesuaxanthone B	C13H8O5	9.34685e-18	2.47598e-14	0	30652.6	0	0	0	0	0	0	0	0	0	0	0	0	0	0	0	0	26158	29562	33483	35333	28812	27442	27269	37185	30652.6	26787	34422	30652.6	30917	27466	36274	26887	32037	30407
244.037		244.037	0.405972	Gentisein	C13H8O5
244.037		244.037	0.405972	1,3,5-Trihydroxyxanthone	C13H8O5
244.037		244.037	0.531025	Urolithin C	C13H8O5
244.067	0.159378					4.06396e-06	0.0107549	30005	83243.7	55426	19956.5	19956.5	19956.5	19956.5	19956.5	75610	19956.5	69653	19956.5	19956.5	19956.5	39913	19956.5	19956.5	19956.5	83243.7	100815	72703	61686	73659	95775	41338	83734	55622	157210	83243.7	99536	69450	65418	83243.7	83243.7	78508	109958
244.106	0.142641	244.106	-1.74725	Hydroxyprolyl-Hydroxyproline	C10H16N2O5	1.17957e-06	0.00312582	56082.1	6032.83	98385	26402.5	97037	103482	26402.5	52805	98684	26402.5	26402.5	116703	26402.5	26402.5	92595	26402.5	26402.5	26402.5	0	0	0	43290	24386	0	0	0	0	0	0	25488	0	0	0	15427	0	0
244.106		244.106	-1.74725	Pinnatanine	C10H16N2O5
244.106		244.106	-1.74725	Glu Pro	C10H16N2O5
244.203	5.75235	244.204	-1.81063	2-Hydroxymyristic Acid	C14H28O3	2.48085e-06	0.00656952	31227.6	36866.6	32698	29273	34904	34315	20521	30419	32226	29165	31187	34032	34451	28941	32394	33067	29935	32113	36547	36182	38674	38099	33714	38183	36866.6	34046	35676	38328	36092	35954	38653	38210	39017	38450	35174	35734
244.203		244.204	-1.74815	3-hydroxy-tetradecanoic acid	C14H28O3
244.203		244.204	-1.62318	2-Hydroxytetradecanoic acid	C14H28O3
244.203		244.204	-1.74815	Hydroxy myristic acid	C14H28O3
244.203		244.204	-1.74815	omega-hydroxy myristic acid	C14H28O3
244.203		244.204	-1.74815	10-hydroxy-tetradecanoic acid	C14H28O3
244.203		244.204	-1.74815	11-hydroxy-tetradecanoic acid	C14H28O3
244.203		244.204	-1.74815	5-hydroxy-tetradecanoic acid	C14H28O3
244.203		244.204	-1.74815	6-hydroxy-tetradecanoic acid	C14H28O3
244.203		244.204	-1.81063	7-Oxotetradecanoic acid	C14H28O3
244.203		244.204	-1.81063	Tetradecanoic acid, 3-hydroxy-	C14H28O3
244.203		244.204	-1.81063	Tetradecanoic acid, 6-hydroxy-	C14H28O3
244.203		244.204	-1.81063	Tetradecanoic acid, 11-hydroxy-	C14H28O3
244.203		244.204	-1.81063	3-Menthoxy-2-methylpropane-1,2-diol	C14H28O3
250.899	11.8198					1.94692e-06	0.00516555	6943	28009.1	4017	4017	8034	4017	10547	4017	4017	26925	4017	4017	4017	4017	4017	4017	4017	17378	28009.1	33617	28009.1	28009.1	32084	28009.1	28009.1	39843	37841	34929	6206	28009.1	17249	28877	18558	25861	36097	24947
252.001	0.145809					4.93949e-07	0.00130861	12484.2	53418.6	3497.5	3497.5	32507	39435	3497.5	3497.5	25194	3497.5	6995	33041	3497.5	3497.5	3497.5	27600	3497.5	3497.5	41311	52905	53418.6	57685	53418.6	57923	53418.6	46147	53923	66501	53418.6	48400	53418.6	50391	66766	49150	53418.6	49921
252.134	3.3297					7.47587e-07	0.00198145	28578.1	7643.61	18301	22022	30640	26741	21768	36225	31137	26302	33786	29326	40297	25187	31442	33575	24445	26056	9809	3247	11258	3247	14159	3247	7718	11049	3247	18460	6494	9742	3247	10657	3247	3247	12263	3247
254.224	6.76414	254.225	-2.67031	7-Hexadecenoic Acid	C16H30O2	2.65128e-06	0.00701985	2022.81	18421.8	0	25483	0	0	0	0	0	0	0	0	0	0	6882	0	0	0	11844.5	25545	11844.5	23689	24240	11844.5	11844.5	28723	11844.5	11844.5	11844.5	24789	29191	11844.5	31990	11844.5	11844.5	24980
254.224		254.225	-2.73033	Hexadecenoic acid	C16H30O2
254.224		254.225	-2.67031	9-palmitoleic acid	C16H30O2
254.224		254.225	-2.61029	2,4-dimethyl-2-tetradecenoic acid	C16H30O2
254.224		254.225	-2.61029	14-methyl-4-pentadecenoic acid	C16H30O2
254.224		254.225	-2.61029	2-hexyl-2-decenoic acid	C16H30O2
254.224		254.225	-2.61029	6-isopentyl-9-methyl-5-decenoic acid	C16H30O2
254.224		254.225	-2.61029	Gaidic acid	C16H30O2
254.224		254.225	-2.61029	7-palmitoleic acid	C16H30O2
254.224		254.225	-2.61029	10-palmitoleic acid	C16H30O2
254.224		254.225	-2.61029	10-hexadecenoic acid	C16H30O2
254.224		254.225	-2.61029	11-hexadecenoic acid	C16H30O2
254.224		254.225	-2.61029	13-hexadecenoic acid	C16H30O2
254.224		254.225	-2.61029	3-hexadecenoic acid	C16H30O2
254.224		254.225	-2.61029	6-hexadecenoic acid	C16H30O2
254.224		254.225	-2.67031	Hypogeic acid	C16H30O2
254.224		254.225	-2.67031	10-Tetradecenyl acetate	C16H30O2
254.224		254.225	-2.67031	11-Tetradecenyl acetate	C16H30O2
254.224		254.225	-2.67031	12-Tetradecenyl acetate	C16H30O2
254.224		254.225	-2.67031	3-Tetradecenyl acetate	C16H30O2
254.224		254.225	-2.67031	5-Tetradecenyl acetate	C16H30O2
254.224		254.225	-2.67031	6-Tetradecenyl acetate	C16H30O2
254.224		254.225	-2.67031	7-Tetradecenyl acetate	C16H30O2
254.224		254.225	-2.67031	8-Tetradecenyl acetate	C16H30O2
254.224		254.225	-2.67031	9-Tetradecenyl acetate	C16H30O2
254.224		254.225	-2.67031	Palmitvaccenic acid	C16H30O2
254.224		254.225	-2.67031	Sapienic acid	C16H30O2
254.224		254.225	-2.67031	hexadec-7-enoic acid	C16H30O2
254.224		254.225	-2.67031	5-Dodecyldihydro-2(3H)-furanone	C16H30O2
254.224		254.225	-2.67031	15-Hexadecanolide	C16H30O2
254.224		254.225	-2.67031	5-Hexadecenoic acid	C16H30O2
254.224		254.225	-2.67031	Citronellyl hexanoate	C16H30O2
254.224		254.225	-2.67031	14-Methyl-6-pentadecenoic acid	C16H30O2
254.224		254.225	-2.67031	2-hexadecenoic acid	C16H30O2
254.224		254.225	-2.67031	ethyl 7-tetradecenoate	C16H30O2
254.224		254.225	-2.67031	ethyl 9-tetradecenoate	C16H30O2
254.224		254.225	-2.67031	dodecyl 2-butenoate	C16H30O2
254.224		254.225	-2.67031	7-Dodecenyl butyrate	C16H30O2
254.224		254.225	-2.67031	Vittatalactone	C16H30O2
254.224		254.225	-2.67031	16-Hexadecanolide	C16H30O2
254.224		254.225	-2.67031	delta-hexadecalactone	C16H30O2
257.066	0.143117					7.37495e-07	0.00195231	408298	236725	430618	362611	357034	417725	406421	399770	393633	376696	579448	346358	498579	382251	379128	424479	380474	397543	214377	230196	218314	252083	247262	269980	38028	242051	239902	233357	306655	245292	287627	249540	265131	245266	219246	256741
258.183	4.1513	258.183	-1.57047	Dibutyl adipate	C14H26O4	2.05901e-07	0.000545694	20461.2	1265.33	13449	14649	14942	16470	27977	29550	11226	12562	30520	13993	27023	13887	14864	31416	28149	26702	0	0	0	0	0	0	0	0	0	0	0	0	0	0	11555	0	11221	0
258.183		258.183	-1.57047	Diisobutyl adipate	C14H26O4
258.183		258.183	-1.57047	Tetradecanedioic acid	C14H26O4
258.183		258.183	-1.57047	2-methyl-tridecanedioic acid	C14H26O4
258.183		258.183	-1.57047	3-methyl-tridecanedioic acid	C14H26O4
258.183		258.183	-1.57047	4-methyl-tridecanedioic acid	C14H26O4
258.183		258.183	-1.57047	Diethyl decanedioate	C14H26O4
260.189	0.178101	260.189	-1.16765	Oxymetazoline	C16H24N2O	1.84707e-09	4.89289e-06	35541.2	24724.4	34969	40118	37424	39609	34026	32043	34058	35384	34040	38126	27612	39998	34026	32530	35541.2	39155	22262	25585	24538	13764	24801	27072	21272	27908	25017	20323	32606	22396	27771	24833	28649	26982	21717	27543
260.189		260.189	-1.16765	Ropinirole	C16H24N2O
264.103	0.139731	264.104	-3.64125	Thiamine (Vitamin B1)	C12H16N4OS	5.19594e-06	0.0137748	41641.4	21189.6	35102	31734	31604	36392	41641.4	41044	36102	32357	54027	35431	49144	50283	30018	75293	38327	47763	11294	22588	29879	11294	11294	28227	11294	26893	23561	11294	43713	23162	25164	11294	11294	23947	25028	30193
270.052	4.51733	270.053	-1.83449	Sulphuretin	C15H10O5	5.30787e-07	0.00140662	16496.8	288957	11057.5	11057.5	11057.5	11057.5	25217	22115	11057.5	11057.5	27047	11057.5	25491	11057.5	11057.5	27105	26398	11057.5	364984	274368	286989	280125	292766	287697	203818	320563	295576	301907	270913	292616	274672	295853	286174	291755	297636	282817
270.052		270.053	-1.9475	Pelargonidin	C15H10O5
270.052		270.053	-1.83449	4',6,7-Trihydroxyisoflavone	C15H10O5
270.052		270.053	-1.83449	Resokaempherol	C15H10O5
270.052		270.053	-1.83449	Norwogonin	C15H10O5
270.052		270.053	-1.83449	Genistein	C15H10O5
270.052		270.053	-1.83449	Islandicin	C15H10O5
270.052		270.053	-1.83449	Lucidin	C15H10O5
270.052		270.053	-1.83449	Morindone	C15H10O5
270.052		270.053	-1.9475	Rhein-9-anthrone	C15H10O5
270.052		270.053	-1.83449	Aloe-emodin	C15H10O5
270.052		270.053	-1.83449	3',4',7-Trihydroxyisoflavone	C15H10O5
270.052		270.053	-1.83449	Baicalein	C15H10O5
270.052		270.053	-1.83449	Emodin	C15H10O5
270.052		270.053	-1.83449	Apigenin	C15H10O5
270.052		270.053	-1.83449	Galangin	C15H10O5
270.052		270.053	-1.83449	Norobtusifolin	C15H10O5
270.052		270.053	-1.9475	2-Hydroxychrysophanol	C15H10O5
270.052		270.053	-1.83449	2'-Hydroxydaidzein	C15H10O5
270.052		270.053	-1.83449	Purpurin 1-methyl ether	C15H10O5
270.052		270.053	-1.83449	3,6,4'-Trihydroxyflavone	C15H10O5
270.052		270.053	-1.9475	3'-Hydroxydaidzein	C15H10O5
270.052		270.053	-1.9475	Demethyltexasin	C15H10O5
270.052		270.053	-1.9475	8-Hydroxydaidzein	C15H10O5
270.052		270.053	-1.9475	5,7,3'-Trihydroxyisoflavone	C15H10O5
270.052		270.053	-1.9475	7,3',4'-Trihydroxyflavone	C15H10O5
270.052		270.053	-1.9475	5,8,2'-Trihydroxyflavone	C15H10O5
270.052		270.053	-1.9475	5,2',5'-Trihydroxyflavone	C15H10O5
270.052		270.053	-1.9475	5,7,2'-Trihydroxyflavone	C15H10O5
270.052		270.053	-1.9475	Resokaempferol	C15H10O5
270.052		270.053	-1.9475	Sulfuretin	C15H10O5
270.052		270.053	-1.9475	4,6,4'-Trihydroxyaurone	C15H10O5
270.052		270.053	-1.9475	2',4'-Dihydroxy-5,6-methylenedioxy-2-phenylbenzofuran	C15H10O5
270.052		270.053	-1.9475	Rhababerone	C15H10O5
270.255	7.4319	270.256	-1.8127	Methyl palmitate	C17H34O2	1.38954e-06	0.00368211	30360.3	23359.5	29263	30360.3	27896	25429	33919	32611	26836	30360.3	32944	26355	34405	30691	32204	31026	31785	29680	22135	22968	25806	25169	23539	23359.5	19999	23359.5	23359.5	20802	23359.5	23469	23359.5	23402	23359.5	23169	22649	27207
270.255		270.256	-1.8127	Palmitic Acid methyl ester	C17H34O2
270.255		270.256	-1.8127	2-methyl-hexadecanoic acid	C17H34O2
270.255		270.256	-1.8127	14-methyl palmitic acid	C17H34O2
270.255		270.256	-1.69978	5-methyl-hexadecanoic acid	C17H34O2
270.255		270.256	-1.69978	10-methyl-hexadecanoic acid	C17H34O2
270.255		270.256	-1.69978	11-methyl-hexadecanoic acid	C17H34O2
270.255		270.256	-1.69978	12-methyl-hexadecanoic acid	C17H34O2
270.255		270.256	-1.69978	13-methyl-hexadecanoic acid	C17H34O2
270.255		270.256	-1.69978	3-methyl-hexadecanoic acid	C17H34O2
270.255		270.256	-1.69978	4-methyl-hexadecanoic acid	C17H34O2
270.255		270.256	-1.69978	7-methyl-hexadecanoic acid	C17H34O2
270.255		270.256	-1.69978	8-methyl-hexadecanoic acid	C17H34O2
270.255		270.256	-1.69978	9-methyl-hexadecanoic acid	C17H34O2
270.255		270.256	-1.8127	Margaric acid	C17H34O2
270.255		270.256	-1.8127	15-methyl palmitic acid	C17H34O2
270.255		270.256	-1.8127	2,6-dimethyl-pentadecanoic acid	C17H34O2
270.255		270.256	-1.8127	4,8-dimethyl-pentadecanoic acid	C17H34O2
270.255		270.256	-1.8127	9,14-dimethylpentadecanoic acid	C17H34O2
270.255		270.256	-1.8127	12-Methyltetradecyl acetate	C17H34O2
270.255		270.256	-1.8127	Pentadecyl acetate	C17H34O2
270.255		270.256	-1.8127	Hexadecanoic acid, 4-methyl-	C17H34O2
270.255		270.256	-1.8127	Nonyl octanoate	C17H34O2
270.255		270.256	-1.8127	3-Methylbutyl dodecanoate	C17H34O2
270.255		270.256	-1.8127	Isopropyl tetradecanoate	C17H34O2
270.255		270.256	-1.8127	3,5-Dimethylpentadecanoic acid	C17H34O2
270.255		270.256	-1.8127	tetradecyl propionate	C17H34O2
270.255		270.256	-1.8127	tridecyl butyrate	C17H34O2
270.255		270.256	-1.8127	formyl hexadecanoate	C17H34O2
270.255		270.256	-1.8127	formyl 2,6,10-trimethyl-tridecanoate	C17H34O2
270.255		270.256	-1.8127	formyl 2,6-dimethyl-tetradecanoate	C17H34O2
270.255		270.256	-1.8127	2,6-Dimethyl-5-heptenyl octanoate	C17H34O2
270.255		270.256	-1.8127	7-Methyloctyl octanoate	C17H34O2
272.071	4.97622					1.5157e-05	0.0401509	28950.8	18913.9	32515	36960	33697	36232	20692	21726	32333	32581	20855	34712	21661	30260	36974	23503	19561	28950.8	18549	18395	18601	22633	17867	20681	15735	18612	18851	20171	16425	16952	18984	20230	20029	19896	19462	18378
272.235	5.51167	272.235	-1.12925	Juniperic acid	C16H32O3	9.42709e-07	0.00249801	12041.3	26743.1	5731.5	5731.5	11463	15357	18775	17481	15312	5731.5	5731.5	5731.5	21776	5731.5	5731.5	17355	17675	17346	26170	26638	28484	30303	26045	26824	18350	29514	24681	26597	28781	26743.1	27213	27929	27090	28544	26058	25412
272.235		272.235	-1.12925	2-hydroxyhexadecanoic acid	C16H32O3
272.235		272.235	-1.24135	3-hydroxy-hexadecanoic acid	C16H32O3
272.235		272.235	-1.12925	16-Hydroxypalmitate	C16H32O3
272.235		272.235	-1.24135	4-hydroxy palmitic acid	C16H32O3
272.235		272.235	-1.24135	11-hydroxy palmitic acid	C16H32O3
272.235		272.235	-1.24135	14-hydroxy palmitic acid	C16H32O3
272.235		272.235	-1.24135	15-hydroxy-hexadecanoic acid	C16H32O3
272.235		272.235	-1.24135	5-hydroxy-hexadecanoic acid	C16H32O3
272.235		272.235	-1.24135	8-hydroxy-hexadecanoic acid	C16H32O3
272.235		272.235	-1.24135	11-hydroxy-hexadecanoic acid	C16H32O3
272.235		272.235	-1.24135	14-hydroxy-hexadecanoic acid	C16H32O3
272.235		272.235	-1.24135	3-hydroxypalmitic acid	C16H32O3
272.235		272.235	-1.24135	16-hydroxy hexadecanoic acid	C16H32O3
272.235		272.235	-1.24135	2-hydroxy palmitic acid	C16H32O3
272.235		272.235	-1.24135	Hexadecanoic acid, 5-hydroxy-	C16H32O3
272.235		272.235	-1.24135	Hexadecanoic acid, 8-hydroxy-	C16H32O3
272.235		272.235	-1.24135	Hexadecanoic acid, 11-hydroxy-	C16H32O3
272.235		272.235	-1.24135	Hexadecanoic acid, 14-hydroxy-	C16H32O3
272.235		272.235	-1.24135	Hexadecanoic acid, 15-hydroxy-	C16H32O3
272.235		272.235	-1.24135	7-hydroxy-hexadecanoic acid	C16H32O3
272.235		272.235	-1.24135	9-methoxy-pentadecanoic acid	C16H32O3
275.105	0.158358					4.96899e-06	0.0131655	26227.6	2691.33	38556	35800	37269	17900	17900	17900	38302	17900	17900	17900	17900	37160	53554	17900	17900	17900	0	0	0	0	0	0	0	0	24195	0	0	0	24249	0	0	0	0	0
278.224	6.5311	278.225	-2.43996	Pinolenic Acid	C18H30O2	6.25083e-07	0.00165562	11859.1	52912.1	7197.5	19791	7197.5	15444	15304	7197.5	15233	17065	7197.5	16379	14395	18555	7197.5	7197.5	7197.5	7197.5	55412	47833	48895	50299	56458	52610	49203	56828	52857	57072	50859	50469	50894	50569	54995	62975	51700	52490
278.224		278.225	-2.54965	Crepenynate	C18H30O2
278.224		278.225	-2.54965	Octadecatrienoic acid	C18H30O2
278.224		278.225	-2.43996	Linolenic Acid	C18H30O2
278.224		278.225	-2.43996	Elaidolinoleic acid	C18H30O2
278.224		278.225	-2.43996	ESA	C18H30O2
278.224		278.225	-2.43996	eleostearic acid	C18H30O2
278.224		278.225	-2.54965	Punicic acid	C18H30O2
278.224		278.225	-2.54965	5-Estrane-3,17-diol	C18H30O2
278.224		278.225	-2.43996	16-methyl-6,9,12-heptadecatrienoic acid	C18H30O2
278.224		278.225	-2.43996	3,9,12-octadecatrienoic acid	C18H30O2
278.224		278.225	-2.43996	6,10,14-octadecatrienoic acid	C18H30O2
278.224		278.225	-2.43996	8,10,12-octadecatrienoic acid	C18H30O2
278.224		278.225	-2.43996	Calendic acid	C18H30O2
278.224		278.225	-2.43996	9,12,14-octadecatrienoic acid	C18H30O2
278.224		278.225	-2.43996	Pseudoeleostearic acid	C18H30O2
278.224		278.225	-2.43996	10,12,15-octadecatrienoic acid	C18H30O2
278.224		278.225	-2.43996	Gorlic acid	C18H30O2
278.224		278.225	-2.43996	2,9,12-octadecatrienoic acid	C18H30O2
278.224		278.225	-2.43996	octadeca-5,6,16-trienoic acid	C18H30O2
278.224		278.225	-2.43996	5,8,11-octadecatrienoic acid	C18H30O2
278.224		278.225	-2.43996	5,9,12-octadecatrienoic acid	C18H30O2
278.224		278.225	-2.43996	7,9,12-octadecatrienoic acid	C18H30O2
278.224		278.225	-2.43996	9,11,13-octadecatrienoic acid	C18H30O2
278.224		278.225	-2.43996	9,12,15-octadecatrienoic acid	C18H30O2
278.224		278.225	-2.43996	11-octadecen-9-ynoic acid	C18H30O2
278.224		278.225	-2.43996	17-octadecen-9-ynoic acid	C18H30O2
278.224		278.225	-2.43996	9-Octadecen-12-ynoic acid	C18H30O2
278.224		278.225	-2.43996	estrane-3,17-diol	C18H30O2
278.224		278.225	-2.43996	8-HYDROXY-15,16-BISNOR-11-LABDEN-13-ONE	C18H30O2
278.224		278.225	-2.43996	octadeca-9,11,14-trienoic acid	C18H30O2
278.224		278.225	-2.43996	octadeca-11,13,15-trienoic acid	C18H30O2
278.224		278.225	-2.43996	octadeca-9,11,15-trienoic acid	C18H30O2
278.224		278.225	-2.43996	Columbinic acid	C18H30O2
278.224		278.225	-2.43996	10,12,14-Hexadecatrienyl acetate	C18H30O2
278.224		278.225	-2.43996	4,6,10-Hexadecatrienyl acetate	C18H30O2
278.224		278.225	-2.43996	4,6,11-Hexadecatrienyl acetate	C18H30O2
278.224		278.225	-2.43996	13-Hexadecen-11-ynyl acetate	C18H30O2
278.224		278.225	-2.43996	11,13,15-Hexadecatrienyl acetate	C18H30O2
278.224		278.225	-2.43996	Acetylenic acids	C18H30O2
278.224		278.225	-2.43996	Crepenynic acid	C18H30O2
278.224		278.225	-2.43996	lamenallenic acid	C18H30O2
278.224		278.225	-2.43996	Catalpic acid	C18H30O2
278.224		278.225	-2.43996	10,12,14-octadecatrienoic acid	C18H30O2
278.224		278.225	-2.43996	3,7,11-Trimethyl-2,6,10-dodecatrienyl propionate	C18H30O2
279.119	0.162395					2.93165e-06	0.00776157	61895.9	40723.2	59580	45033	49151	53045	76255	52150	48927	46082	87585	52214	84152	49375	50718	79764	76438	79866	40570	44262	45607	30494	41806	47645	10383	45560	42656	40780	47502	39362	46381	40723.2	43912	40723.2	40944	43708
280.003	0.162284					3.31021e-06	0.00876819	1275.19	8881.53	0	0	0	0	0	0	0	0	0	0	20403	0	0	0	0	0	5275.5	5275.5	5275.5	5275.5	5275.5	5275.5	20262	5275.5	12352	12124	5275.5	5275.5	10551	5275.5	5275.5	11024	21217	14307
280.24	6.95211	280.24	-1.90685	10,12-Conjugated Linoleic Acid	C18H32O2	3.1188e-23	8.2617e-20	55642.8	128339	57677	55174	56416	58406	52673	53283	57202	59137	57188	68883	51739	68401	57477	49248	44417	42963	143854	110523	122021	131149	134178	128339	119172	141151	128339	128339	135989	120944	118516	119709	128339	141416	128339	129791
280.24		280.24	-1.90685	10,12-Octadecadienoic acid	C18H32O2
280.24		280.24	-1.79795	9,11-Conjugated Linoleic Acid	C18H32O2
280.24		280.24	-1.79795	Chaulmoogric acid	C18H32O2
280.24		280.24	-1.90685	17-Octadecynoic Acid	C18H32O2
280.24		280.24	-1.79795	Malvalic acid	C18H32O2
280.24		280.24	-1.90685	Linoelaidic Acid	C18H32O2
280.24		280.24	-1.79795	Stearolic acid	C18H32O2
280.24		280.24	-1.79795	Linoleate	C18H32O2
280.24		280.24	-1.90685	Linoleic acid	C18H32O2
280.24		280.24	-1.79795	9,11-Octadecadienoate	C18H32O2
280.24		280.24	-1.90685	16-methyl-6,9-heptadecadienoic acid	C18H32O2
280.24		280.24	-1.90685	16-methyl-9,12-heptadecadienoic acid	C18H32O2
280.24		280.24	-1.90685	5,12-otadecadienoic acid	C18H32O2
280.24		280.24	-1.90685	6, 8-octadecadienoic acid	C18H32O2
280.24		280.24	-1.90685	8,10-octadecadienoic acid	C18H32O2
280.24		280.24	-1.90685	8,11-octadecadienoic acid	C18H32O2
280.24		280.24	-1.90685	9,11-octadecadienoic acid	C18H32O2
280.24		280.24	-1.90685	9,12-octadecadienoic acid	C18H32O2
280.24		280.24	-1.90685	10,13-octadecadienoic acid	C18H32O2
280.24		280.24	-1.90685	11,14-octadecadienoic acid	C18H32O2
280.24		280.24	-1.90685	10,14-octadecadienoic acid	C18H32O2
280.24		280.24	-1.90685	11,15-octadecadienoic acid	C18H32O2
280.24		280.24	-1.90685	12,16-octadecadienoic acid	C18H32O2
280.24		280.24	-1.90685	12,15-octadecadienoic acid	C18H32O2
280.24		280.24	-1.90685	13,17-octadecadienoic acid	C18H32O2
280.24		280.24	-1.90685	13,16-octadecadienoic acid	C18H32O2
280.24		280.24	-1.90685	14,17-octadecadienoic acid	C18H32O2
280.24		280.24	-1.90685	2,4-octadecadienoic acid	C18H32O2
280.24		280.24	-1.90685	2,6-octadecadienoic acid	C18H32O2
280.24		280.24	-1.90685	2,5-octadecadienoic acid	C18H32O2
280.24		280.24	-1.90685	3,7-octadecadienoic acid	C18H32O2
280.24		280.24	-1.90685	3,12-octadecadienoic acid	C18H32O2
280.24		280.24	-1.90685	3,6-octadecadienoic acid	C18H32O2
280.24		280.24	-1.90685	4,9-octadecadienoic acid	C18H32O2
280.24		280.24	-1.90685	4,8-octadecadienoic acid	C18H32O2
280.24		280.24	-1.90685	4,7-octadecadienoic acid	C18H32O2
280.24		280.24	-1.90685	5,10-octadecadienoic acid	C18H32O2
280.24		280.24	-1.90685	5,11-octadecadienoic acid	C18H32O2
280.24		280.24	-1.90685	5,6-octadecadienoic acid	C18H32O2
280.24		280.24	-1.90685	5,9-octadecadienoic acid	C18H32O2
280.24		280.24	-1.90685	5,8-octadecadienoic acid	C18H32O2
280.24		280.24	-1.90685	6,11-octadecadienoic acid	C18H32O2
280.24		280.24	-1.90685	6,10-octadecadienoic acid	C18H32O2
280.24		280.24	-1.90685	6,12-octadecadienoic acid	C18H32O2
280.24		280.24	-1.90685	6,9-octadecadienoic acid	C18H32O2
280.24		280.24	-1.90685	7,12-octadecadienoic acid	C18H32O2
280.24		280.24	-1.90685	7,10-octadecadienoic acid	C18H32O2
280.24		280.24	-1.90685	7,11-octadecadienoic acid	C18H32O2
280.24		280.24	-1.90685	8,12-octadecadienoic acid	C18H32O2
280.24		280.24	-1.90685	9,13-octadecadienoic acid	C18H32O2
280.24		280.24	-1.90685	6-octadecynoic acid	C18H32O2
280.24		280.24	-1.90685	8-octadecynoic acid	C18H32O2
280.24		280.24	-1.90685	2-octadecynoic acid	C18H32O2
280.24		280.24	-1.90685	3-octadecynoic acid	C18H32O2
280.24		280.24	-1.90685	4-octadecynoic acid	C18H32O2
280.24		280.24	-1.90685	5-octadecynoic acid	C18H32O2
280.24		280.24	-1.90685	7-octadecynoic acid	C18H32O2
280.24		280.24	-1.90685	10-octadecynoic acid	C18H32O2
280.24		280.24	-1.90685	11-octadecynoic acid	C18H32O2
280.24		280.24	-1.90685	12-octadecynoic acid	C18H32O2
280.24		280.24	-1.90685	13-octadecynoic acid	C18H32O2
280.24		280.24	-1.90685	14-octadecynoic acid	C18H32O2
280.24		280.24	-1.90685	15-octadecynoic acid	C18H32O2
280.24		280.24	-1.90685	16-octadecynoic acid	C18H32O2
280.24		280.24	-1.90685	7,9-octadecadienoic acid	C18H32O2
280.24		280.24	-1.90685	10,12-Hexadecadienyl acetate	C18H32O2
280.24		280.24	-1.90685	11,13-Hexadecadienyl acetate	C18H32O2
280.24		280.24	-1.90685	4,6-Hexadecadienyl acetate	C18H32O2
280.24		280.24	-1.90685	6,11-Hexadecadienyl acetate	C18H32O2
280.24		280.24	-1.90685	9,11-Hexadecadienyl acetate	C18H32O2
280.24		280.24	-1.90685	11,14-Hexadecadienyl acetate	C18H32O2
280.24		280.24	-1.90685	7,11-Hexadecadienyl acetate	C18H32O2
280.24		280.24	-1.90685	8,10-Hexadecadienyl acetate	C18H32O2
280.24		280.24	-1.90685	11-Hexadecynyl acetate	C18H32O2
280.24		280.24	-1.90685	5,12-octadecadienoic acid	C18H32O2
280.24		280.24	-1.90685	Sebaleic acid	C18H32O2
280.24		280.24	-1.90685	Taxoleic acid	C18H32O2
280.24		280.24	-1.90685	laballenic acid	C18H32O2
280.24		280.24	-1.90685	Mangiferic acid	C18H32O2
280.24		280.24	-1.90685	Linalyl caprylate	C18H32O2
280.24		280.24	-1.90685	Ethyl 2,4-hexadecadienoate	C18H32O2
280.24		280.24	-1.90685	Rumenic acid	C18H32O2
280.24		280.24	-1.90685	Ethyl-11,13-hexadecadienoate	C18H32O2
280.24		280.24	-1.90685	3,7-Dimethyl-2,6-octadienyl octanoate	C18H32O2
280.24		280.24	-1.90685	9-octadecen-4-olide	C18H32O2
280.24		280.24	-1.90685	9-octadecadien-4-olide	C18H32O2
280.24	6.82621	280.24	-1.55001	10,12-Conjugated Linoleic Acid	C18H32O2	7.37495e-07	0.00195231	81968.8	348361	30498	82814	86217	83459	105602	98603	85036	26116	118902	78381	103488	24130	79043	96099	110870	102243	363215	324090	325570	321944	348633	355995	316181	327543	359499	375622	323312	344935	347706	338484	358891	417027	374207	347647
280.24		280.24	-1.55001	10,12-Octadecadienoic acid	C18H32O2
280.24		280.24	-1.44111	9,11-Conjugated Linoleic Acid	C18H32O2
280.24		280.24	-1.44111	Chaulmoogric acid	C18H32O2
280.24		280.24	-1.55001	17-Octadecynoic Acid	C18H32O2
280.24		280.24	-1.44111	Malvalic acid	C18H32O2
280.24		280.24	-1.55001	Linoelaidic Acid	C18H32O2
280.24		280.24	-1.44111	Stearolic acid	C18H32O2
280.24		280.24	-1.44111	Linoleate	C18H32O2
280.24		280.24	-1.55001	Linoleic acid	C18H32O2
280.24		280.24	-1.44111	9,11-Octadecadienoate	C18H32O2
280.24		280.24	-1.55001	16-methyl-6,9-heptadecadienoic acid	C18H32O2
280.24		280.24	-1.55001	16-methyl-9,12-heptadecadienoic acid	C18H32O2
280.24		280.24	-1.55001	5,12-otadecadienoic acid	C18H32O2
280.24		280.24	-1.55001	6, 8-octadecadienoic acid	C18H32O2
280.24		280.24	-1.55001	8,10-octadecadienoic acid	C18H32O2
280.24		280.24	-1.55001	8,11-octadecadienoic acid	C18H32O2
280.24		280.24	-1.55001	9,11-octadecadienoic acid	C18H32O2
280.24		280.24	-1.55001	9,12-octadecadienoic acid	C18H32O2
280.24		280.24	-1.55001	10,13-octadecadienoic acid	C18H32O2
280.24		280.24	-1.55001	11,14-octadecadienoic acid	C18H32O2
280.24		280.24	-1.55001	10,14-octadecadienoic acid	C18H32O2
280.24		280.24	-1.55001	11,15-octadecadienoic acid	C18H32O2
280.24		280.24	-1.55001	12,16-octadecadienoic acid	C18H32O2
280.24		280.24	-1.55001	12,15-octadecadienoic acid	C18H32O2
280.24		280.24	-1.55001	13,17-octadecadienoic acid	C18H32O2
280.24		280.24	-1.55001	13,16-octadecadienoic acid	C18H32O2
280.24		280.24	-1.55001	14,17-octadecadienoic acid	C18H32O2
280.24		280.24	-1.55001	2,4-octadecadienoic acid	C18H32O2
280.24		280.24	-1.55001	2,6-octadecadienoic acid	C18H32O2
280.24		280.24	-1.55001	2,5-octadecadienoic acid	C18H32O2
280.24		280.24	-1.55001	3,7-octadecadienoic acid	C18H32O2
280.24		280.24	-1.55001	3,12-octadecadienoic acid	C18H32O2
280.24		280.24	-1.55001	3,6-octadecadienoic acid	C18H32O2
280.24		280.24	-1.55001	4,9-octadecadienoic acid	C18H32O2
280.24		280.24	-1.55001	4,8-octadecadienoic acid	C18H32O2
280.24		280.24	-1.55001	4,7-octadecadienoic acid	C18H32O2
280.24		280.24	-1.55001	5,10-octadecadienoic acid	C18H32O2
280.24		280.24	-1.55001	5,11-octadecadienoic acid	C18H32O2
280.24		280.24	-1.55001	5,6-octadecadienoic acid	C18H32O2
280.24		280.24	-1.55001	5,9-octadecadienoic acid	C18H32O2
280.24		280.24	-1.55001	5,8-octadecadienoic acid	C18H32O2
280.24		280.24	-1.55001	6,11-octadecadienoic acid	C18H32O2
280.24		280.24	-1.55001	6,10-octadecadienoic acid	C18H32O2
280.24		280.24	-1.55001	6,12-octadecadienoic acid	C18H32O2
280.24		280.24	-1.55001	6,9-octadecadienoic acid	C18H32O2
280.24		280.24	-1.55001	7,12-octadecadienoic acid	C18H32O2
280.24		280.24	-1.55001	7,10-octadecadienoic acid	C18H32O2
280.24		280.24	-1.55001	7,11-octadecadienoic acid	C18H32O2
280.24		280.24	-1.55001	8,12-octadecadienoic acid	C18H32O2
280.24		280.24	-1.55001	9,13-octadecadienoic acid	C18H32O2
280.24		280.24	-1.55001	6-octadecynoic acid	C18H32O2
280.24		280.24	-1.55001	8-octadecynoic acid	C18H32O2
280.24		280.24	-1.55001	2-octadecynoic acid	C18H32O2
280.24		280.24	-1.55001	3-octadecynoic acid	C18H32O2
280.24		280.24	-1.55001	4-octadecynoic acid	C18H32O2
280.24		280.24	-1.55001	5-octadecynoic acid	C18H32O2
280.24		280.24	-1.55001	7-octadecynoic acid	C18H32O2
280.24		280.24	-1.55001	10-octadecynoic acid	C18H32O2
280.24		280.24	-1.55001	11-octadecynoic acid	C18H32O2
280.24		280.24	-1.55001	12-octadecynoic acid	C18H32O2
280.24		280.24	-1.55001	13-octadecynoic acid	C18H32O2
280.24		280.24	-1.55001	14-octadecynoic acid	C18H32O2
280.24		280.24	-1.55001	15-octadecynoic acid	C18H32O2
280.24		280.24	-1.55001	16-octadecynoic acid	C18H32O2
280.24		280.24	-1.55001	7,9-octadecadienoic acid	C18H32O2
280.24		280.24	-1.55001	10,12-Hexadecadienyl acetate	C18H32O2
280.24		280.24	-1.55001	11,13-Hexadecadienyl acetate	C18H32O2
280.24		280.24	-1.55001	4,6-Hexadecadienyl acetate	C18H32O2
280.24		280.24	-1.55001	6,11-Hexadecadienyl acetate	C18H32O2
280.24		280.24	-1.55001	9,11-Hexadecadienyl acetate	C18H32O2
280.24		280.24	-1.55001	11,14-Hexadecadienyl acetate	C18H32O2
280.24		280.24	-1.55001	7,11-Hexadecadienyl acetate	C18H32O2
280.24		280.24	-1.55001	8,10-Hexadecadienyl acetate	C18H32O2
280.24		280.24	-1.55001	11-Hexadecynyl acetate	C18H32O2
280.24		280.24	-1.55001	5,12-octadecadienoic acid	C18H32O2
280.24		280.24	-1.55001	Sebaleic acid	C18H32O2
280.24		280.24	-1.55001	Taxoleic acid	C18H32O2
280.24		280.24	-1.55001	laballenic acid	C18H32O2
280.24		280.24	-1.55001	Mangiferic acid	C18H32O2
280.24		280.24	-1.55001	Linalyl caprylate	C18H32O2
280.24		280.24	-1.55001	Ethyl 2,4-hexadecadienoate	C18H32O2
280.24		280.24	-1.55001	Rumenic acid	C18H32O2
280.24		280.24	-1.55001	Ethyl 11,13-hexadecadienoate	C18H32O2
280.24		280.24	-1.55001	3,7-Dimethyl-2,6-octadienyl octanoate	C18H32O2
280.24		280.24	-1.55001	9-octadecen-4-olide	C18H32O2
280.24		280.24	-1.55001	9-octadecadien-4-olide	C18H32O2
281.905	5.71593					4.86377e-06	0.0128741	12292.5	5564.56	10532	12292.5	12157	17277	13471	12292.5	15373	7052	10856	14749	12292.5	15564	9567	10631	10695	11878	3658	10427	3658	3658	7446	3658	3658	3658	3658	9621	11071	3658	10385	3658	3658	3658	3658	7316
282.255	7.30607	282.256	-1.38134	Octadecenoic acid	C18H34O2	7.37495e-07	0.00195231	300306	543852	276457	283770	304404	319846	329152	285858	311643	309941	343843	301298	300610	288881	310358	292189	283433	263217	566784	477319	546533	595263	539071	545839	482541	449325	562896	596712	524332	532565	549630	545317	583115	596318	552908	542873
282.255		282.256	-1.38134	Elaidic Acid	C18H34O2
282.255		282.256	-1.38134	9-elaidic acid	C18H34O2
282.255		282.256	-1.38134	Oleic Acid	C18H34O2
282.255		282.256	-1.38134	vaccenic acid	C18H34O2
282.255		282.256	-1.38134	Palmitoleic Acid ethyl ester	C18H34O2
282.255		282.256	-1.38134	Petroselinic acid	C18H34O2
282.255		282.256	-1.38134	6-octadecylenic acid	C18H34O2
282.255		282.256	-1.38134	omega-Cycloheptylundecanoic acid	C18H34O2
282.255		282.256	-1.27322	2-methyl-16-heptadecenoic acid	C18H34O2
282.255		282.256	-1.27322	2-octadecenoic acid	C18H34O2
282.255		282.256	-1.27322	2-oleic acid	C18H34O2
282.255		282.256	-1.27322	3-octadecylenic acid	C18H34O2
282.255		282.256	-1.27322	4-octadecylenic acid	C18H34O2
282.255		282.256	-1.27322	5-octadecylenic acid	C18H34O2
282.255		282.256	-1.27322	Petroselaidic acid	C18H34O2
282.255		282.256	-1.27322	7-octadecenoic acid	C18H34O2
282.255		282.256	-1.27322	8-oleic acid	C18H34O2
282.255		282.256	-1.27322	8-elaidic acid	C18H34O2
282.255		282.256	-1.27322	10-oleic acid	C18H34O2
282.255		282.256	-1.27322	10-octadecenoic acid	C18H34O2
282.255		282.256	-1.27322	12-oleic acid	C18H34O2
282.255		282.256	-1.27322	12-elaidic acid	C18H34O2
282.255		282.256	-1.27322	15-octadecenoic acid	C18H34O2
282.255		282.256	-1.27322	16-octadecenoic acid	C18H34O2
282.255		282.256	-1.27322	13-octadecenoic acid	C18H34O2
282.255		282.256	-1.27322	17-octadecenoic acid	C18H34O2
282.255		282.256	-1.27322	3-octadecenoic acid	C18H34O2
282.255		282.256	-1.27322	4-octadecenoic acid	C18H34O2
282.255		282.256	-1.27322	5-octadecenoic acid	C18H34O2
282.255		282.256	-1.38134	11-Cycloheptylundecanoic acid	C18H34O2
282.255		282.256	-1.38134	11-Hexadecenyl acetate	C18H34O2
282.255		282.256	-1.38134	5-Hexadecenyl acetate	C18H34O2
282.255		282.256	-1.38134	6-Hexadecenyl acetate	C18H34O2
282.255		282.256	-1.38134	8-Hexadecenyl acetate	C18H34O2
282.255		282.256	-1.38134	9-Hexadecenyl acetate	C18H34O2
282.255		282.256	-1.38134	10-Hexadecenyl acetate	C18H34O2
282.255		282.256	-1.38134	12-Hexadecenyl acetate	C18H34O2
282.255		282.256	-1.38134	3-Hexadecenyl acetate	C18H34O2
282.255		282.256	-1.38134	7-Hexadecenyl acetate	C18H34O2
282.255		282.256	-1.38134	ethyl 7-hexadecenoate	C18H34O2
282.255		282.256	-1.38134	formyl 14-methyl-8-hexadecenoate	C18H34O2
282.255		282.256	-1.38134	ethyl 9-hexadecenoate	C18H34O2
282.255		282.256	-1.38134	18-Octadecanolide	C18H34O2
284.013	0.145454	284.013	-0.205103	sulfachlorpyridazine	C10H9ClN4O2S	1.11474e-06	0.00294039	4604.62	429.722	7622	5676	2838	2838	2838	2838	2838	2838	12703	9850	2838	6605	2838	2838	2838	2838	0	0	0	0	0	0	0	0	0	0	0	0	0	0	0	0	7735	0
284.031	3.7618	284.032	-2.48033	Rhein	C15H8O6	2.81567e-06	0.00747018	32604.4	17539.6	20916	20916	20916	20916	46986	41832	20916	20916	47628	20916	45893	20916	20916	48142	47632	55313	17539.6	17658	18675	14024	17482	17466	9669	21452	18641	17850	17679	20006	16851	18906	17123	19270	18677	16745
284.031		284.032	-2.37288	Riccionidin A	C15H8O6
284.031		284.032	-2.37288	Repensol 3,7,9-Trihydroxycoumestan	C15H8O6
284.031		284.032	-2.37288	Lucernol	C15H8O6
284.031		284.032	-2.37288	Aureol	C15H8O6
284.031		284.032	-2.37288	7,4',5'-Trihydroxy-5,2'-oxido-4-phenylcoumarin	C15H8O6
284.031		284.032	-2.37288	Lupinalbin A	C15H8O6
286.25	5.67864	286.251	-3.12124	3-Hydroxy-palmitic acid methyl ester	C17H34O3	1.04497e-09	2.76813e-06	25682.5	41292.3	21991	18092	19275	20327	30150	31267	25682.5	25682.5	32990	18132	31252	25682.5	18018	28188	32270	31921	46686	36569	41894	44687	41252	40073	32421	40329	44131	38748	43740	39545	43978	44760	45150	40207	40508	38583
286.25		286.251	-3.12124	2-Methoxyhexadecanoic acid	C17H34O3
286.25		286.251	-3.12124	AVOCADENE	C17H34O3
286.25		286.251	-3.12124	2-hydroxy-heptadecanoic acid	C17H34O3
286.25		286.251	-3.12124	17-hydroxy-heptadecanoic acid	C17H34O3
286.25		286.251	-3.12124	2-methoxy-hexadecanoic acid	C17H34O3
286.25		286.251	-3.12124	2-hydroxy-3-methylhexadecanoic acid	C17H34O3
291.045	4.97532					5.58506e-07	0.00148079	22062.7	8965.67	24003	23375	22782	24947	22062.7	22062.7	21914	22665	15675	24313	22062.7	21790	24784	22062.7	22062.7	16442	12110	12807	10988	5457	5457	5457	5457	13331	5457	5457	13341	5457	14406	5457	5457	12936	11436	10914
294.255	6.19252	294.256	-3.36405	Sterculic acid	C19H34O2	9.29526e-06	0.0246357	29472.3	2414.94	52996	64488	58287	3417	3417	3417	62737	34739	3417	45702	3417	52626	55354	3417	17292	6834	0	0	0	0	0	0	0	0	0	15464	12552	0	0	0	0	15453	0	0
294.255		294.256	-3.26034	10,13-nonadecadienoic acid	C19H34O2
294.255		294.256	-3.26034	18-nonadecynoic acid	C19H34O2
294.255		294.256	-3.36405	Methyl linoleate	C19H34O2
294.255		294.256	-3.36405	3,7-Dimethyl-2,6-octadienyl nonanoate	C19H34O2
294.978	0.211348					1.74614e-06	0.00463575	1407.19	10647.5	0	5363	0	0	0	0	0	0	0	0	0	5529	0	0	11623	0	6115.5	20822	6115.5	6115.5	30109	6115.5	6115.5	6115.5	12231	6115.5	19695	6115.5	6115.5	6115.5	6115.5	19399	16013	6115.5
298.12	2.94321	298.121	-1.05298	Dibenzylsuccinate	C18H18O4	7.37495e-07	0.00195231	468026	220209	582669	588994	593031	606722	296926	308123	585270	574355	307628	600951	292622	653294	592228	299636	318129	287834	221525	224838	266180	221945	232030	220365	153207	216298	214191	228805	219407	218097	219653	223922	222439	224330	214450	222073
298.12		298.121	-1.05298	2-Furanpropanoic acid, tetrahydro-4-(1-naphthalenylmethyl)-5-oxo-	C18H18O4
298.12		298.121	-1.05298	Enterolactone	C18H18O4
298.12		298.121	-1.05298	Aurentiacin	C18H18O4
298.12		298.121	-1.05298	2',4'-Dihydroxy-6'-methoxy-3',5'-dimethylchalcone	C18H18O4
298.12		298.121	-1.05298	Ceroptene	C18H18O4
298.12		298.121	-1.05298	Infectocaryone	C18H18O4
298.12		298.121	-1.05298	7,4'-Dimethoxy-6-C-methylflavanone	C18H18O4
298.12		298.121	-1.05298	5-Hydroxy-7-methoxy-6,8-di-C-methylflavanone	C18H18O4
298.12		298.121	-1.05298	6,8-Di-C-methylpinocembrin 5-methyl ether	C18H18O4
298.12		298.121	-1.05298	5,7-Dimethoxy-6-C-methylflavanone	C18H18O4
298.12		298.121	-1.05298	Ligballinol	C18H18O4
298.12		298.121	-1.05298	7C-aglycone	C18H18O4
298.121	3.2571	298.121	0.288756	Dibenzylsuccinate	C18H18O4	3.01866e-06	0.00799998	10765.6	1082.11	14314	5558	5558	14025	5558	5558	5558	14071	5558	17181	11116	17399	18581	12326	5558	14331	0	0	0	0	0	0	0	0	6263	0	0	0	13215	0	0	0	0	0
298.121		298.121	0.288756	2-Furanpropanoic acid, tetrahydro-4-(1-naphthalenylmethyl)-5-oxo-	C18H18O4
298.121		298.121	0.288756	Enterolactone	C18H18O4
298.121		298.121	0.288756	Aurentiacin	C18H18O4
298.121		298.121	0.288756	2',4'-Dihydroxy-6'-methoxy-3',5'-dimethylchalcone	C18H18O4
298.121		298.121	0.288756	Ceroptene	C18H18O4
298.121		298.121	0.288756	Infectocaryone	C18H18O4
298.121		298.121	0.288756	7,4'-Dimethoxy-6-C-methylflavanone	C18H18O4
298.121		298.121	0.288756	5-Hydroxy-7-methoxy-6,8-di-C-methylflavanone	C18H18O4
298.121		298.121	0.288756	6,8-Di-C-methylpinocembrin 5-methyl ether	C18H18O4
298.121		298.121	0.288756	5,7-Dimethoxy-6-C-methylflavanone	C18H18O4
298.121		298.121	0.288756	Ligballinol	C18H18O4
298.121		298.121	0.288756	7C-aglycone	C18H18O4
298.25	5.64771	298.251	-1.6545	Ricinoleic acid	C18H34O3	1.04901e-06	0.00278145	287906	492775	278231	253321	272716	300743	328734	277064	260782	245280	287906	294310	299526	287579	342859	309157	278888	289406	511572	512708	495508	500791	537554	524828	316742	504084	499802	490292	513465	473952	495806	476060	523039	520377	475694	497678
298.25		298.251	-1.6545	9,10-Epoxystearic acid	C18H34O3
298.25		298.251	-1.6545	2-Oxooctadecanoic acid	C18H34O3
298.25		298.251	-1.6545	6,7-Epoxyoctadecanoic acid	C18H34O3
298.25		298.251	-1.6545	18-Hydroxyoleate	C18H34O3
298.25		298.251	-1.6545	9-hydroxy-12-octadecenoic acid	C18H34O3
298.25		298.251	-1.6545	Ricinelaidic acid	C18H34O3
298.25		298.251	-1.6545	12-hydroxy-10-octadecenoic acid	C18H34O3
298.25		298.251	-1.6545	9-hydroxy-10-octadecenoic acid	C18H34O3
298.25		298.251	-1.6545	17-hydroxy-9-octadecenoic acid	C18H34O3
298.25		298.251	-1.6545	18-hydroxy-9-octadecenoic acid	C18H34O3
298.25		298.251	-1.6545	12-hydroxy-9-octadecenoic acid	C18H34O3
298.25		298.251	-1.6545	5-hydroxy-2-octadecenoic acid	C18H34O3
298.25		298.251	-1.6545	8-hydroxy-9-octadecenoic acid	C18H34O3
298.25		298.251	-1.6545	10-hydroxy-8-octadecenoic acid	C18H34O3
298.25		298.251	-1.6545	11-hydroxy-9-octadecenoic acid	C18H34O3
298.25		298.251	-1.6545	3-keto stearic acid	C18H34O3
298.25		298.251	-1.6545	4-keto stearic acid	C18H34O3
298.25		298.251	-1.6545	5-keto stearic acid	C18H34O3
298.25		298.251	-1.6545	6-keto stearic acid	C18H34O3
298.25		298.251	-1.6545	7-keto-stearic acid	C18H34O3
298.25		298.251	-1.6545	9-keto stearic acid	C18H34O3
298.25		298.251	-1.6545	10-keto stearic acid	C18H34O3
298.25		298.251	-1.6545	16-methyl-10-oxo-heptadecanoic acid	C18H34O3
298.25		298.251	-1.6545	2-methyl-4-oxo-heptadecanoic acid	C18H34O3
298.25		298.251	-1.6545	11-oxo-octadecanoic acid	C18H34O3
298.25		298.251	-1.6545	12-oxo-octadecanoic acid	C18H34O3
298.25		298.251	-1.6545	13-oxo-octadecanoic acid	C18H34O3
298.25		298.251	-1.6545	14-oxo-octadecanoic acid	C18H34O3
298.25		298.251	-1.6545	15-oxo-octadecanoic acid	C18H34O3
298.25		298.251	-1.6545	16-oxo-octadecanoic acid	C18H34O3
298.25		298.251	-1.6545	17-oxo-octadecanoic acid	C18H34O3
298.25		298.251	-1.6545	2-oxo-octadecanoic acid	C18H34O3
298.25		298.251	-1.6545	8-oxo-octadecanoic acid	C18H34O3
298.25		298.251	-1.6545	6,7-epoxy-octadecanoic acid	C18H34O3
298.25		298.251	-1.6545	9,10-epoxy-stearic acid	C18H34O3
298.25		298.251	-1.6545	3,7,11-Trimethyl-6,10-dodecadienoic acid	C18H34O3
298.25		298.251	-1.6545	2R-hydroxy-oleic acid	C18H34O3
298.25		298.251	-1.6545	Isoricinoleic Acid	C18H34O3
298.25		298.251	-1.6545	2-Octadecenoic acid, 5-hydroxy-	C18H34O3
298.25		298.251	-1.6545	9-Octadecenoic acid, 8-hydroxy-	C18H34O3
298.25		298.251	-1.6545	10-Octadecenoic acid, 9-hydroxy-	C18H34O3
298.25		298.251	-1.6545	12-Octadecenoic acid, 9-hydroxy-	C18H34O3
298.25		298.251	-1.6545	8-Octadecenoic acid, 10-hydroxy-	C18H34O3
298.25		298.251	-1.6545	9-Octadecenoic acid, 11-hydroxy-	C18H34O3
298.25		298.251	-1.6545	9-Octadecenoic acid, 12-hydroxy-	C18H34O3
298.25		298.251	-1.6545	5-Hexyltetrahydro-2-furanoctanoic acid	C18H34O3
298.25		298.251	-1.6545	8-decen-4,6-diynoic acid	C18H34O3
298.25		298.251	-1.6545	10-HOME	C18H34O3
298.25		298.251	-1.6545	12-HOME	C18H34O3
298.25		298.251	-1.6545	11-HOME	C18H34O3
298.25		298.251	-1.6545	13-HOME	C18H34O3
298.25		298.251	-1.6545	13-HpOME	C18H34O3
298.25		298.251	-1.6545	9-HOME	C18H34O3
298.25		298.251	-1.6545	17-HOME	C18H34O3
298.25		298.251	-1.6545	19-HOME	C18H34O3
298.25		298.251	-1.6545	5-HOME	C18H34O3
298.25		298.251	-1.6545	8-HOME	C18H34O3
299.02	0.226281					4.54532e-07	0.0012053	7338.38	29639.8	4790	4790	4790	4790	4790	4790	12476	11667	4790	9580	4790	4790	4790	15944	4790	15057	29639.8	37895	28318	29584	30250	23392	29639.8	33277	31198	29197	29639.8	29639.8	32454	34184	20267	29639.8	28902	26399
300.102	5.80514					7.37495e-07	0.00195231	248361	61191.7	337936	363436	311032	369280	141277	130952	334622	311024	143160	341792	142749	327311	317453	134975	131992	134791	58639	58787	61794	66838	62467	60996	53568	61958	57936	60504	65354	62634	64741	63034	61391	62957	59091	58761
300.192	3.59447	300.194	-4.21245	13,14-dihydro-15-keto-tetranor PGF1	C16H28O5	5.80385e-07	0.00153642	26393.5	9758.39	26393.5	23367	23702	24870	21391	28060	25694	26393.5	32563	23666	26813	23754	29414	29462	27309	29444	14844	4436	4436	14271	4436	4436	4436	14495	15509	4436	4436	4436	20294	4436	8872	15603	13433	18406
300.192		300.194	-4.21245	Tetranor-PGF1	C16H28O5
300.267	6.02062	300.266	2.03839	2-Hydroxystearate	C18H36O3	2.07093e-06	0.00548343	1.44231e+07	2.4241e+07	9663455	9017620	8809259	9356494	21922588	20129802	8788496	8693912	23483174	9080874	21422360	9108183	8910734	20615048	20332258	21435824	25924268	23061102	24637826	24311902	23977442	24769726	20854570	23863154	23874612	25502764	24538908	23027794	24742376	24865444	24746460	25317310	23878286	24444552
300.267		300.266	1.93676	2-hydroxy stearic acid	C18H36O3
300.267		300.266	2.03839	10-Hydroxystearate	C18H36O3
300.267		300.266	1.83512	10-hydroxystearic acid	C18H36O3
300.267		300.266	1.93676	12-hydroxy-octadecanoic acid	C18H36O3
300.267		300.266	1.93676	13-hydroxy-octadecanoic acid	C18H36O3
300.267		300.266	1.93676	3-hydroxy stearic acid	C18H36O3
300.267		300.266	1.93676	4-hydroxy stearic acid	C18H36O3
300.267		300.266	1.93676	5-hydroxy stearic acid	C18H36O3
300.267		300.266	1.93676	6-hydroxy stearic acid	C18H36O3
300.267		300.266	1.93676	7-hydroxy stearic acid	C18H36O3
300.267		300.266	1.93676	8-hydroxy stearic acid	C18H36O3
300.267		300.266	1.93676	9-hydroxy stearic acid	C18H36O3
300.267		300.266	1.93676	10-hydroxy stearic acid	C18H36O3
300.267		300.266	1.93676	11-hydroxy stearic acid	C18H36O3
300.267		300.266	1.93676	12-hydroxy stearic acid	C18H36O3
300.267		300.266	1.93676	13-hydroxy stearic acid	C18H36O3
300.267		300.266	1.93676	14-hydroxy stearic acid	C18H36O3
300.267		300.266	1.93676	15-hydroxy stearic acid	C18H36O3
300.267		300.266	1.93676	16-hydroxy stearic acid	C18H36O3
300.267		300.266	1.93676	17-hydroxy stearic acid	C18H36O3
300.267		300.266	1.93676	18-hydroxy stearic acid	C18H36O3
300.267		300.266	1.93676	3-hydroxy-16-methyl-heptadecanoic acid	C18H36O3
300.267		300.266	1.93676	2-hydroxy-octadecanoic acid	C18H36O3
300.267		300.266	1.93676	3-hydroxy-octadecanoic acid	C18H36O3
300.267		300.266	1.93676	9-hydroxy-octadecanoic acid	C18H36O3
300.267		300.266	1.83512	2-hydroxy-stearic acid	C18H36O3
300.267		300.266	1.83512	Heptadecanoic acid, 3-hydroxy-16-methyl-	C18H36O3
300.267		300.266	1.83512	Octadecanoic acid, 3-hydroxy-	C18H36O3
300.267		300.266	1.83512	Octadecanoic acid, 9-hydroxy-	C18H36O3
300.267		300.266	1.83512	Octadecanoic acid, 12-hydroxy-	C18H36O3
300.267		300.266	1.83512	Octadecanoic acid, 13-hydroxy-	C18H36O3
300.267		300.266	1.83512	9-methoxy-heptadecanoic acid	C18H36O3
301.074	4.97583					2.48877e-06	0.00659275	47585	30827.8	56759	56409	54780	60638	36228	33006	52334	48989	40555	55780	41793	55547	55908	38883	36781	36970	29067	32272	25998	31332	24816	31993	30444	34010	29055	29492	30122	32617	34644	28044	36685	34744	29429	30136
302.078	2.94181	302.079	-2.35041	Ferreirin	C16H14O6	1.59176e-16	4.21657e-13	42821.3	0	37677	35215	44106	39384	47033	44396	40468	35861	47009	40977	47442	44756	40051	49498	45079	46189	0	0	0	0	0	0	0	0	0	0	0	0	0	0	0	0	0	0
302.078		302.079	-2.35041	Homoeriodictyol	C16H14O6
302.078		302.079	-2.35041	Haematoxylin	C16H14O6
302.078		302.079	-2.35041	Hesperetin	C16H14O6
302.078		302.079	-2.35041	Nanafrocin	C16H14O6
302.078		302.079	-2.45144	Nanaomycin	C16H14O6
302.078		302.079	-2.35041	Dihydrokalafungin	C16H14O6
302.078		302.079	-2.35041	Homoeriodictyol chalcone	C16H14O6
302.078		302.079	-2.45144	5-Methyl-6-hydroxyluteolinidin	C16H14O6
302.078		302.079	-2.45144	Peltogynan-4-ol	C16H14O6
302.078		302.079	-2.45144	ent-Epipeltogynan-4-ol	C16H14O6
302.078		302.079	-2.45144	Mopanan-4-ol	C16H14O6
302.078		302.079	-2.45144	Epimopanan-4-ol	C16H14O6
302.078		302.079	-2.45144	7,2',3'-Trihydroxy-4'-methoxyisoflavanone	C16H14O6
302.078		302.079	-2.45144	Isoferreirin	C16H14O6
302.078		302.079	-2.45144	6,7-Dihydroxymedicarpin	C16H14O6
302.078		302.079	-2.45144	Lanceoletin	C16H14O6
302.078		302.079	-2.45144	4,2',4',6'-Tetrahydroxy-3-methoxychalcone	C16H14O6
302.078		302.079	-2.45144	3,4,3',4'-Tetrahydroxy-2-methoxychalcone	C16H14O6
302.078		302.079	-2.45144	2,6,3'-Trihydroxy-4'-methoxy-2-benzylcoumaranone	C16H14O6
302.078		302.079	-2.45144	Carpusin	C16H14O6
302.078		302.079	-2.45144	8-Methoxybutin	C16H14O6
302.078		302.079	-2.45144	7,2',6'-Trihydroxy-5-methoxyflavanone	C16H14O6
302.078		302.079	-2.45144	Scutamoenin	C16H14O6
302.078		302.079	-2.45144	5,2',3'-Trihydroxy-7-methoxyflavanone	C16H14O6
302.078		302.079	-2.45144	5,7,3',5'-Tetrahydroxy-6-methylflavanone	C16H14O6
302.078		302.079	-2.45144	Alysifolinone	C16H14O6
302.078		302.079	-2.45144	Artocarpanone	C16H14O6
302.078		302.079	-2.45144	Sternbin	C16H14O6
302.078		302.079	-2.45144	5,7,4'-Trihydroxy-6-methoxyflavanone	C16H14O6
302.078		302.079	-2.45144	5,8,2'-Trihydroxy-7-methoxyflavanone	C16H14O6
302.078		302.079	-2.45144	5,7,4'-Trihydroxy-8-methoxyflavanone	C16H14O6
302.078		302.079	-2.45144	5,7,8-Trihydroxy-4'-methoxyflavanone	C16H14O6
302.078		302.079	-2.45144	Oresbiusin	C16H14O6
302.078		302.079	-2.45144	Porric acid A	C16H14O6
302.078		302.079	-2.45144	Divanillin	C16H14O6
302.078		302.079	-2.45144	Folerogenin	C16H14O6
302.078		302.079	-2.45144	Blumeatin	C16H14O6
302.078		302.079	-2.45144	4',5,7-Trihydroxy-3-methoxyflavanone	C16H14O6
302.078		302.079	-2.45144	4'-Methoxy-2',3,7-trihydroxyisoflavanone	C16H14O6
302.224	6.48247	302.225	-2.34718	Icosapentaenoic acid	C20H30O2	5.16945e-08	0.000136953	14143.6	0	9304.5	9304.5	9304.5	9304.5	21512	20723	9304.5	9304.5	18609	9304.5	24188	9304.5	9304.5	23891	9304.5	24329	0	0	0	0	0	0	0	0	0	0	0	0	0	0	0	0	0	0
302.224		302.225	-2.2462	EPA	C20H30O2
302.224		302.225	-2.2462	3,5-Tetrahydronorethindrone	C20H30O2
302.224		302.225	-2.34718	Pimaric acid	C20H30O2
302.224		302.225	-2.2462	5-HETE lactone	C20H30O2
302.224		302.225	-2.34718	Palustric acid	C20H30O2
302.224		302.225	-2.2462	19-HYDROXYTOTAROL	C20H30O2
302.224		302.225	-2.34718	Mibolerone	C20H30O2
302.224		302.225	-2.34718	Neoabietic acid	C20H30O2
302.224		302.225	-2.34718	Abietate	C20H30O2
302.224		302.225	-2.2462	Abietic acid	C20H30O2
302.224		302.225	-2.34718	Stenbolone	C20H30O2
302.224		302.225	-2.34718	Methyltestosterone	C20H30O2
302.224		302.225	-2.2462	17-Methyltestosterone	C20H30O2
302.224		302.225	-2.34718	Isopimaric acid	C20H30O2
302.224		302.225	-2.2462	5,6-dehydro Arachidonic Acid	C20H30O2
302.224		302.225	-2.34718	17-Hydroxy-5-androst-2-ene-2-carboxaldehyde	C20H30O2
302.224		302.225	-2.34718	17-Hydroxy-19-nor-17-pregn-5(10)-en-3-one	C20H30O2
302.224		302.225	-2.34718	Kaur-16-en-18-oic acid	C20H30O2
302.224		302.225	-2.34718	17-Hydroxy-7-methylandrost-4-en-3-one	C20H30O2
302.224		302.225	-2.34718	Levopimaric acid	C20H30O2
302.224		302.225	-2.2462	L-Pimaric acid	C20H30O2
302.224		302.225	-2.34718	Oryzalexin A	C20H30O2
302.224		302.225	-2.34718	Eicosapentaenoic acid	C20H30O2
302.224		302.225	-2.34718	17-Hydroxy-6-methylandrost-4-en-3-one	C20H30O2
302.224		302.225	-2.34718	1,2,3,4,4,9,10,10-Octahydro-6-hydroxy-7-isopropyl-1,4-dimethyl-1-phenanthrenemethanol	C20H30O2
302.224		302.225	-2.34718	2-Methyl-5-androstane-3,17-dione	C20H30O2
302.224		302.225	-2.34718	17-Hydroxy-1,17-dimethylestr-5-en-3-one	C20H30O2
302.224		302.225	-2.34718	19-Nor-5-pregnane-3,20-dione	C20H30O2
302.224		302.225	-2.34718	17-Hydroxy-2,17-dimethylestr-4-en-3-one	C20H30O2
302.224		302.225	-2.34718	17a-Hydroxy-D-homoandrost-4-en-3-one	C20H30O2
302.224		302.225	-2.34718	17-Hydroxy-4-methylandrost-4-en-3-one	C20H30O2
302.224		302.225	-2.34718	17-Hydroxy-17-methyl-5-androst-9(11)-en-3-one	C20H30O2
302.224		302.225	-2.34718	9-Pimara-7,15-dien-19-oate	C20H30O2
302.224		302.225	-2.34718	syn-Stemoden-19-oate	C20H30O2
302.224		302.225	-2.2462	4,8,12,15,18-eicosapentaenoic acid	C20H30O2
302.224		302.225	-2.2462	2,5,8,11,14-eicosapentaenoic acid	C20H30O2
302.224		302.225	-2.2462	5,8,11,14,16-eicosapentaenoic acid	C20H30O2
302.224		302.225	-2.2462	5,8,14-Eicosatrien-11-ynoic acid	C20H30O2
302.224		302.225	-2.2462	5,11,14-Eicosatrien-8-ynoic acid	C20H30O2
302.224		302.225	-2.2462	5,7,9,14,17-eicosapentaenoic acid	C20H30O2
302.224		302.225	-2.2462	8-ladderane-octanoic acid	C20H30O2
302.224		302.225	-2.2462	Methenolone	C20H30O2
302.224		302.225	-2.2462	Gestodene metabolite 4	C20H30O2
302.224		302.225	-2.2462	Retinyl ester	C20H30O2
302.224		302.225	-2.2462	Luricularic acid	C20H30O2
302.224		302.225	-2.2462	12-Isocopalene-15,16-dial	C20H30O2
302.224		302.225	-2.2462	ent-kaur-16-en-19-oic acid	C20H30O2
302.224		302.225	-2.2462	7,8-Epoxybasm-4-en-6-one	C20H30O2
302.224		302.225	-2.2462	Magdalenic acid	C20H30O2
302.224		302.225	-2.2462	Kempene 1	C20H30O2
302.224		302.225	-2.2462	Sacculatal	C20H30O2
302.224		302.225	-2.2462	4,8,12,15,18-icosapentaenoic acid	C20H30O2
302.224		302.225	-2.2462	Acetylenic acids	C20H30O2
302.224		302.225	-2.2462	8,15-Isopimaradien-18-oic acid	C20H30O2
302.224		302.225	-2.2462	Siderone	C20H30O2
302.224		302.225	-2.2462	Yucalexin B14	C20H30O2
302.224		302.225	-2.2462	Yucalexin A16	C20H30O2
302.224		302.225	-2.2462	8,12-Labdadiene-15,16-dial	C20H30O2
302.224		302.225	-2.2462	Cascarillone	C20H30O2
302.224		302.225	-2.2462	15,16-Epoxy-3-kauranone	C20H30O2
302.224		302.225	-2.2462	ent-8,13,14-Labdatrien-18-oic acid	C20H30O2
302.224		302.225	-2.2462	8Z,1Z1,14Z-Eicosatrien-5-ynoic acid	C20H30O2
306.193	2.95645					6.25083e-07	0.00165562	37381.2	9092.83	44222	41731	41792	45315	37018	27228	35873	32764	39653	46635	38866	39721	33000	26507	36424	31351	8467	4233.5	9078	4233.5	11101	4233.5	4233.5	13731	4233.5	4233.5	18059	11736	14862	4233.5	15641	13281	4233.5	13847
306.931	0.214757					4.39271e-06	0.0116291	6908.88	19282	3876	7752	3876	3876	3876	11867	15092	13538	9266	3876	3876	8554	3876	3876	9589	3876	19282	25618	17084	25747	29672	14082	10681	19282	12564	17051	8383	19282	27086	20391	23025	19282	19282	19282
307.126	0.161968					8.16278e-07	0.00216158	35749.2	12599.6	35775	35749.2	29448	32272	36883	35749.2	35749.2	29831	48157	29215	41629	32890	35749.2	36563	36468	39860	4130.5	4130.5	19770	21213	4130.5	4130.5	8261	4130.5	4130.5	4130.5	29531	22561	22550	21817	20889	4130.5	4130.5	23026
308.006	0.411246	308.006	-2.03108	Mevalonic acid 5-pyrophosphate tetralithium salt	C6H14O10P2	3.47751e-14	9.21192e-11	291610	202106	320014	267044	305991	314522	279411	252623	303706	291610	291610	295077	307177	296355	313189	274591	273943	278900	189198	223351	218661	202106	213558	213874	202106	196690	201864	194553	192610	193069	212153	202958	192782	204848	190347	193177
308.006		308.006	-1.932	5-Diphosphomevalonate	C6H14O10P2
308.006		308.006	-1.932	Ribose 1-methylphosphonate 5-phosphate	C6H14O10P2
308.006		308.006	-2.03108	Mevalonate-PP	C6H14O10P2
308.041	0.286414	308.041	-0.600918	dUMP	C9H13N2O8P	1.7616e-06	0.00466224	15123.6	8862.5	14455	14580	14911	15123.6	13686	15939	14984	16946	16522	15123.6	13294	15123.6	15123.6	15623	13453	17090	9669	12431	12431	11460	12869	13798	4834.5	10024	4834.5	12395	4834.5	4834.5	11911	4834.5	4834.5	13861	4834.5	4834.5
308.041		308.041	-0.501848	Deoxyuridine monophosphate (dUMP)	C9H13N2O8P
314.057	0.205264	314.057	0.156097	Met-Gly-OH	C12H14N2O6S	7.70707e-08	0.000204238	31115.7	0	36543	30078	36357	50519	31115.7	31115.7	28189	30522	31115.7	33515	31115.7	34569	34245	13163	31115.7	14573	0	0	0	0	0	0	0	0	0	0	0	0	0	0	0	0	0	0
314.057		314.057	0.156097	Gly-Met-OH	C12H14N2O6S
314.245	5.57727	314.246	-1.58163	9,10-DiHOME	C18H34O4	8.80076e-07	0.00233112	58349.2	38025.2	51991	49117	49454	56382	66457	67073	49815	49702	68596	56509	74102	47005	52533	66432	65623	62797	36773	40111	40287	41641	40531	42327	26356	9773	40536	34934	45131	39524	48275	38384	41192	41218	37787	39674
314.245		314.246	-1.58163	12,13-DiHOME	C18H34O4
314.245		314.246	-1.58163	Dihydroxyoctadecenoic acid	C18H34O4
314.245		314.246	-1.58163	9,10-DHOME	C18H34O4
314.245		314.246	-1.58163	12,13-DHOME	C18H34O4
314.245		314.246	-1.58163	9,10-Epoxy-18-hydroxystearate	C18H34O4
314.245		314.246	-1.58163	9,10-dihydroxy-12-octadecenoic acid	C18H34O4
314.245		314.246	-1.58163	9,13-dihydroxy-10-octadecenoic acid	C18H34O4
314.245		314.246	-1.58163	9,13-dihydroxy-11-octadecenoic acid	C18H34O4
314.245		314.246	-1.58163	12,13-dihydroxy-9-octadecenoic acid	C18H34O4
314.245		314.246	-1.58163	7,8-dihydroxy-9-octadecenoic acid	C18H34O4
314.245		314.246	-1.58163	Octadecanedioic acid	C18H34O4
314.245		314.246	-1.58163	18-hydroxy-9,10-epoxy-stearic acid	C18H34O4
314.245		314.246	-1.58163	11-HpOME	C18H34O4
314.245		314.246	-1.58163	9-HpOME	C18H34O4
314.245		314.246	-1.58163	8-HpOME	C18H34O4
314.245		314.246	-1.58163	10-HpOME	C18H34O4
314.245		314.246	-1.58163	Dibutyl decanedioate	C18H34O4
314.245		314.246	-1.58163	7,10-diHOME	C18H34O4
314.245		314.246	-1.58163	5,8-DiHOME	C18H34O4
314.245		314.246	-1.58163	8,11-DiHOME	C18H34O4
314.245		314.246	-1.58163	13-HpOME	C18H34O4
314.245		314.246	-1.58163	12-HpOME	C18H34O4
314.245		314.246	-1.58163	14-HpOME	C18H34O4
314.245		314.246	-1.58163	7-HpOME	C18H34O4
314.245		314.246	-1.58163	6-HpOME	C18H34O4
314.245		314.246	-1.58163	9,13-DiHOME	C18H34O4
314.245		314.246	-1.58163	7,8-DiHOME	C18H34O4
316.26	4.51365	316.261	-2.88867	Dihydroxyoctadecanoic acid	C18H36O4	1.27124e-05	0.0336423	28058.1	36296.5	30171	29176	29640	31272	23028	22871	30387	27249	28058.1	27052	32814	30449	23251	30996	24457	28058.1	40678	35683	39317	39278	38676	38275	19402	34527	42602	34274	37737	37135	34657	36807	35716	39990	31384	37199
316.26		316.261	-2.88867	9,10-Dihydroxyoctadecanoate	C18H36O4
316.26		316.261	-2.88867	9,10-Dihydroxystearate	C18H36O4
316.26		316.261	-2.69568	2,3-dihydroxy stearic acid	C18H36O4
316.26		316.261	-2.69568	5,6-dihydroxy stearic acid	C18H36O4
316.26		316.261	-2.69568	6,7-dihydroxy stearic acid	C18H36O4
316.26		316.261	-2.69568	7,8-dihydroxy stearic acid	C18H36O4
316.26		316.261	-2.69568	8,9-dihydroxy stearic acid	C18H36O4
316.26		316.261	-2.69568	9,10-dihydroxy stearic acid	C18H36O4
316.26		316.261	-2.69568	9,12-dihydroxy stearic acid	C18H36O4
316.26		316.261	-2.69568	10,11-dihydroxy stearic acid	C18H36O4
316.26		316.261	-2.69568	11,12-dihydroxy stearic acid	C18H36O4
316.26		316.261	-2.69568	12,13-dihydroxy stearic acid	C18H36O4
316.26		316.261	-2.69568	15,16-dihydroxy-octadecanoic acid	C18H36O4
316.26		316.261	-2.69568	4,14-dihydroxy-octadecanoic acid	C18H36O4
316.26		316.261	-2.69568	9,14-dihydroxy-octadecanoic acid	C18H36O4
316.26		316.261	-2.69568	9,10-dihydroxy-stearic acid	C18H36O4
316.26		316.261	-2.69568	9,10-dihydroxyoctadecanoic acid	C18H36O4
316.26		316.261	-2.69568	MG(0:0/15:0/0:0)	C18H36O4
316.26		316.261	-2.69568	MG(15:0/0:0/0:0)	C18H36O4
319.076	5.80478					5.30787e-07	0.00140662	54114.2	9275.06	75433	80560	66481	81482	32075	25504	72632	66769	33514	70976	36630	62864	72833	30319	28441	29314	16148	5840.5	5840.5	5840.5	14474	5840.5	11681	13021	11986	5840.5	5840.5	14171	5840.5	14284	5840.5	12781	5840.5	5840.5
320.125	3.61934	320.126	-1.584	Mycophenolate	C17H20O6	2.24665e-07	0.000596025	400.625	95788.5	0	0	0	0	0	0	0	0	0	0	0	0	0	6410	0	0	93809	90870	98061	103115	89396	101068	37255	99191	94751	82000	97912	96262	103703	96871	139530	106460	93761	100178
320.125		320.126	-1.48867	MYCOPHENOLIC ACID	C17H20O6
320.125		320.126	-1.584	Conchosin B	C17H20O6
320.125		320.126	-1.584	PR-toxin	C17H20O6
320.125		320.126	-1.584	Arctolide	C17H20O6
320.125		320.126	-1.48867	Helipyrone	C17H20O6
320.125		320.126	-1.48867	Oleacein	C17H20O6
320.198	2.79306	320.199	-3.09653	10-Hydroxy-6-isobutyrylfuranoeremophilane	C19H28O4	9.30044e-20	2.46369e-16	81046.6	30765.9	77828	74254	78636	87581	75482	81275	75333	80491	91940	84322	79707	88876	80234	76634	84431	79722	32224	24691	31303	31105	33602	27603	30765.9	33576	31222	28460	31074	32787	30765.9	30436	33757	29517	29987	30911
320.198		320.199	-3.00122	CMBHC	C19H28O4
320.198		320.199	-3.09653	Testolate	C19H28O4
320.198		320.199	-3.00122	testolic acid	C19H28O4
320.198		320.199	-3.00122	Oryzalide A	C19H28O4
320.198		320.199	-3.00122	Oryzalide B	C19H28O4
320.198		320.199	-3.00122	Gingerdione	C19H28O4
320.198		320.199	-3.00122	10-Acetylpanaxytriol	C19H28O4
320.198		320.199	-3.00122	QH2	C19H28O4
322.214	3.88005	322.214	-1.50827	Gingerol	C19H30O4	9.44941e-06	0.0250331	5425.12	10864.1	4040.5	4040.5	8081	4040.5	4040.5	4040.5	11301	4040.5	4040.5	9422	4040.5	9512	4040.5	4040.5	4040.5	4040.5	10660	10370	9709	14543	10427	12221	7629	11884	9415	12082	10864.1	10316	10864.1	9540	10608	10629	10864.1	12929
322.214		322.214	-1.50827	Decylubiquinone	C19H30O4
322.214		322.214	-1.50827	Rapanone	C19H30O4
322.214		322.214	-1.60298	CLOVANEDIOL DIACETATE	C19H30O4
322.218	6.77893					1.55359e-06	0.00410595	13699.4	29306.7	9228	9228	9228	26177	9228	18456	9228	9228	25325	26768	9228	9228	9228	9228	9228	20956	29306.7	28057	29306.7	31050	26274	29306.7	23657	37490	29306.7	29217	29306.7	29306.7	31592	27751	25122	30524	29086	31860
325.044	0.222834	325.044	-2.44468	Flumetsulam	C12H9F2N5O2S	2.17174e-06	0.00574833	33827.2	12019.1	38349	29404	32072	37477	33161	37263	37803	29855	33827.2	8116	33827.2	33776	33384	47644	33827.2	41450	7662	7662	15640	20726	7662	7662	7662	7662	7662	15630	7662	21095	17388	15324	7662	17518	16402	7662
328.095	0.161325	328.095	-0.292735	garin	C18H16O6	7.17654e-07	0.00190198	84837.3	43536.8	84837.3	82444	84837.3	84837.3	81263	69088	81617	88462	82121	100279	77239	92956	120882	69646	72051	84837.3	42508	42148	43536.8	54139	38154	48533	20412	40057	43536.8	40407	64271	50096	42469	43536.8	43598	41268	42812	42180
328.095		328.095	-0.292735	2-(4-Hydroxyphenyl)-5,6,7-trimethoxy-4H-1-benzopyran-4-one	C18H16O6
328.095		328.095	-0.292735	6-Hydroxy-2-(4-methoxyphenyl)-5,7-dimethoxy-4H-1-benzopyran-4-one	C18H16O6
328.095		328.095	-0.292735	7-Hydroxy-2',4',5'-trimethoxyisoflavone	C18H16O6
328.095		328.095	-0.292735	9-Demethylmunduserone	C18H16O6
328.095		328.095	-0.292735	Ophiopogonanone A	C18H16O6
328.095		328.095	-0.292735	ISOTECTORIGENIN, 7-METHYL ETHER	C18H16O6
328.095		328.095	-0.292735	4-O-Methyl-3',4'-methylenedioxymopanan-4-ol	C18H16O6
328.095		328.095	-0.292735	2'-Hydroxy-7,3',4'-trimethoxyisoflavone	C18H16O6
328.095		328.095	-0.292735	Cladrastin	C18H16O6
328.095		328.095	-0.292735	7-Hydroxy-8,3',4'-trimethoxyisoflavone	C18H16O6
328.095		328.095	-0.292735	7,4'-Di-O-methyltectorigenin	C18H16O6
328.095		328.095	-0.292735	5-Methoxyafrormosin	C18H16O6
328.095		328.095	-0.292735	Iso-5-methoxyafrormosin	C18H16O6
328.095		328.095	-0.292735	6,7-Dimethoxy-3',4'-methylenedioxyisoflavanone	C18H16O6
328.095		328.095	-0.292735	2-Methoxypterocarpin	C18H16O6
328.095		328.095	-0.292735	4-Methoxypterocarpin	C18H16O6
328.095		328.095	-0.292735	6-Methoxypterocarpin	C18H16O6
328.095		328.095	-0.292735	Bryacarpene 2	C18H16O6
328.095		328.095	-0.292735	Bryacarpene 4	C18H16O6
328.095		328.095	-0.292735	3'-Hydroxy-5,7,4'-trimethoxy-4-phenylcoumarin	C18H16O6
328.095		328.095	-0.292735	Exostemin	C18H16O6
328.095		328.095	-0.292735	Grantionin	C18H16O6
328.095		328.095	-0.292735	Zapotinin	C18H16O6
328.095		328.095	-0.292735	5-Hydroxy-7,2',5'-trimethoxyflavone	C18H16O6
328.095		328.095	-0.292735	5-Hydroxy-7,2',6'-trimethoxyflavone	C18H16O6
328.095		328.095	-0.292735	Noratocarpetin 7,2',4'-trimethyl ether	C18H16O6
328.095		328.095	-0.292735	6,8-Di-C-methylluteolin 7-methyl ether	C18H16O6
328.095		328.095	-0.292735	Luteolin 7,3',4'-trimethyl ether	C18H16O6
328.095		328.095	-0.292735	Salvigenin	C18H16O6
328.095		328.095	-0.292735	6-Hydroxy-5,7,4'-trimethoxyflavone	C18H16O6
328.095		328.095	-0.292735	7-Hydroxy-5,8,2'-trimethoxyflavone	C18H16O6
328.095		328.095	-0.292735	Andrographin	C18H16O6
328.095		328.095	-0.292735	Isoscutellarein 7,8,4'-trimethyl ether	C18H16O6
328.095		328.095	-0.292735	8-Hydroxy-5,6,7-trimethoxyflavone	C18H16O6
328.095		328.095	-0.292735	Alnetin	C18H16O6
328.095		328.095	-0.292735	Fisetin 7,3',4'-trimethyl ether	C18H16O6
328.095		328.095	-0.292735	3-Hydroxy-7,8,4'-trimethoxyflavone	C18H16O6
328.095		328.095	-0.292735	6,8-Di-C-methylkaempferol 7-methyl ether	C18H16O6
328.095		328.095	-0.292735	8-Demethyllatifolin	C18H16O6
328.095		328.095	-0.292735	5,7-Dihydroxy-2-(4-hydroxyphenyl)-3-methoxy-6,8-dimethyl-4H-1-benzopyran-4-one	C18H16O6
328.095		328.095	-0.292735	Kaempferol 3,5,7-trimethyl ether	C18H16O6
328.095		328.095	-0.292735	Kaempferol 3,7,4'-trimethyl ether	C18H16O6
328.095		328.095	-0.292735	Alnustin	C18H16O6
328.095		328.095	-0.292735	Platanin 3,7-dimethyl ether	C18H16O6
328.095		328.095	-0.292735	7-Hydroxy-3,5,8-trimethoxyflavone	C18H16O6
328.095		328.095	-0.292735	Methylgnaphaliin	C18H16O6
328.095		328.095	-0.292735	3-Hydroxy-5,7,8-trimethoxyflavone	C18H16O6
328.095		328.095	-0.292735	Tephrone	C18H16O6
328.095		328.095	-0.292735	3'-Formyl-2',6',-trihydroxy-4'-methoxy-5'-methylchalcone	C18H16O6
328.095		328.095	-0.292735	Milletenone	C18H16O6
328.095		328.095	-0.292735	6,3'-Dihydroxy-4,4'-dimethoxy-5-methylaurone	C18H16O6
328.095		328.095	-0.292735	5-Hydroxy-4,6,4'-trimethoxyaurone	C18H16O6
328.095		328.095	-0.292735	7,2'-Dimethoxy-4',5'-methylenedioxyflavanone	C18H16O6
328.095		328.095	-0.292735	6,7-Dimethoxy-3',4'-methylenedioxyflavanone	C18H16O6
328.095		328.095	-0.292735	5,7-Dimethoxy-3',4'-methylenedioxyflavanone	C18H16O6
328.095		328.095	-0.292735	5,4'-Dimethoxy-6,7-methylenedioxyflavanone	C18H16O6
328.095		328.095	-0.292735	5,8-Dihydroxy-7-methoxyflavanone 8-O-acetate	C18H16O6
328.095		328.095	-0.292735	Ugaxanthone	C18H16O6
328.095		328.095	-0.292735	Americanin A	C18H16O6
328.095		328.095	-0.292735	2-Oxo-3-phenylpropanoic acid (Mixture oxo and keto)	C18H16O6
328.095		328.095	-0.292735	Garbogiol	C18H16O6
328.095		328.095	-0.292735	Isoamericanin A	C18H16O6
328.095		328.095	-0.292735	Frenolicin B	C18H16O6
328.095		328.095	-0.292735	Morusignin B	C18H16O6
328.095		328.095	-0.292735	Americanin D	C18H16O6
328.095		328.095	-0.292735	5-Hydroxy-4,4',6-trimethoxyaurone	C18H16O6
328.095		328.095	-0.292735	8-Hydroxy-4',5,7-trimethoxyflavone	C18H16O6
328.095		328.095	-0.292735	Methyl 2-(2-methoxy-4-hydroxyphenyl)-6-methoxy-3-benzofurancarboxylate	C18H16O6
328.095		328.095	-0.292735	7-Hydroxy-3,4',8-trimethoxyflavone	C18H16O6
329.105	5.80519					7.37495e-07	0.00195231	168335	48449.2	229624	244341	201697	234050	105212	94037	204392	197573	112007	224363	113827	214710	217204	101859	95415	103047	41493	44484	46943	46973	52794	50852	39504	49212	48190	48381	59832	48904	50998	51454	47927	46619	45303	52223
329.231	0.161118	329.231	-2.56753	Val Val Leu	C16H31N3O4	4.41808e-08	0.000117086	32413.6	0	14004	14004	14004	14004	83534	77394	14004	14004	100197	28008	75440	14004	14004	14004	14004	14004	0	0	0	0	0	0	0	0	0	0	0	0	0	0	0	0	0	0
329.231		329.231	-2.56753	Val Leu Val	C16H31N3O4
329.231		329.231	-2.56753	Ile Val Val	C16H31N3O4
329.231		329.231	-2.56753	Val Ile Val	C16H31N3O4
330.183	4.96334	330.183	1.19489	16-Hydroxy-4-oxoretinoic acid	C20H26O4	1.03604e-06	0.00275496	468.75	6996.78	0	0	0	0	0	7500	0	0	0	0	0	0	0	0	0	0	12779	8435	4217.5	9917	4217.5	4217.5	12292	4217.5	4217.5	9407	4217.5	10425	4217.5	4217.5	4217.5	10264	10248	4217.5
330.183		330.183	1.19489	Carnosol	C20H26O4
330.183		330.183	1.19489	Dicyclohexyl phthalate	C20H26O4
330.183		330.183	1.19489	Gibberellin A15	C20H26O4
330.183		330.183	1.19489	Momilactone B	C20H26O4
330.183		330.183	1.19489	Yucalexin P15	C20H26O4
330.183		330.183	1.19489	Yucalexin P8	C20H26O4
330.183		330.183	1.19489	3,3',4,4'-Tetrahydroxy-5,5'-diisopropyl-2,2'-dimethylbiphenyl	C20H26O4
332.255	3.7375	332.256	-2.66849	9,10,18-Trihydroxystearate	C18H36O5	1.16704e-05	0.0309149	41739.8	24469.3	50384	48880	57164	53107	31800	26512	50037	46850	29317	54128	28302	49927	43556	28117	35842	33914	24469.3	27585	26408	25485	24469.3	22489	24469.3	24469.3	23963	24469.3	26327	21978	23052	24469.3	23327	22895	24223	25900
332.255		332.256	-2.57664	Phloionolic acid	C18H36O5
332.255		332.256	-2.57664	18-hydroxy-9,10-dihydroxy-stearic acid	C18H36O5
332.255		332.256	-2.57664	9,10,18-trihydroxy-stearic acid	C18H36O5
332.255		332.256	-2.66849	9,10,13-Trihydroxystearic acid	C18H36O5
334.097	2.94333	334.095	4.2879	RG-108	C19H14N2O4	2.88601e-06	0.00765561	56430.9	28273.4	69484	57081	67912	67286	56430.9	48876	67968	68992	29987	70571	39143	75990	70564	35416	38096	39097	24433	30305	30090	25394	28273.4	28273.4	16420	28273.4	28003	32683	28273.4	32035	33249	30898	25527	30327	30527	25936
336.242	6.02083					1.74176e-05	0.0460926	34328.3	58467.3	18676	20633	15550	17774	53184	48867	22501	15207	56947	34328.3	55924	16301	21819	55127	48421	47994	44645	55269	58512	63861	62948	61022	48823	55426	55799	66398	66133	58460	56284	59312	61974	59240	59466	58840
338.244	5.34059	338.246	-4.42584	8,9-DHET	C20H34O4	5.82425e-07	0.00154172	17328.8	734.556	5429	5429	5429	5429	32036	35456	5429	5429	30306	5429	32734	5429	10858	30506	29796	32136	13222	0	0	0	0	0	0	0	0	0	0	0	0	0	0	0	0	0
338.244		338.246	-4.42584	5,6-DHET	C20H34O4
338.244		338.246	-4.42584	11-deoxy-PGE1	C20H34O4
338.244		338.246	-4.42584	11-deoxy PGF2	C20H34O4
338.244		338.246	-4.42584	Aphidicolin	C20H34O4
338.244		338.246	-4.42584	APC	C20H34O4
338.244		338.246	-4.42584	KIRENOL	C20H34O4
338.244		338.246	-4.42584	Zoapatanol	C20H34O4
338.244		338.246	-4.42584	12-keto-10,11,14,15-tetrahydro-LTB4	C20H34O4
338.244		338.246	-4.42584	LTB3	C20H34O4
338.244		338.246	-4.42584	11,12-DHET	C20H34O4
338.244		338.246	-4.42584	14,15-DHET	C20H34O4
338.244		338.246	-4.42584	5,6-dihydroxy-8,11,14-eicosatrienoic acid	C20H34O4
338.244		338.246	-4.42584	8,9-dihydroxy-5,11,14-eicosatrienoic acid	C20H34O4
338.244		338.246	-4.42584	12-epi Leukotriene B3	C20H34O4
338.244		338.246	-4.42584	8,11,14-Eicosatrienoic acid, 5,6-dihydroxy-	C20H34O4
338.244		338.246	-4.42584	5,11,14-Eicosatrienoic acid, 8,9-dihydroxy-	C20H34O4
338.244		338.246	-4.42584	Sterebin E	C20H34O4
338.244		338.246	-4.42584	8,9-epoxy-10-hydroxy-eicosa-11,14-dienoic acid.	C20H34O4
338.244		338.246	-4.42584	11-deoxy-PGF2a	C20H34O4
338.244		338.246	-4.42584	11-deoxy-PGF2	C20H34O4
338.244		338.246	-4.42584	5,6-DiHETrE	C20H34O4
338.244		338.246	-4.42584	8,9-DiHETrE	C20H34O4
338.244		338.246	-4.42584	11,12-DiHETrE	C20H34O4
338.244		338.246	-4.42584	14,15-DiHETrE	C20H34O4
340.239	6.89433	340.24	-2.65653	5,17-Pregn-2-en-20-yn-17-ol acetate	C23H32O2	1.808e-06	0.00478939	990760	1.10462e+06	972310	1012644	938605	935782	946545	938190	973933	1093615	1041699	960360	999234	954021	1045242	1012893	1106380	920715	1051219	1067299	1111693	1096572	961190	1117993	1069192	1121191	1115384	1219312	1122248	1091730	1113322	1161684	1190251	1046841	1124224	1101783
340.239		340.24	-2.65653	Dimethisterone	C23H32O2
340.239		340.24	-2.74622	Plastoquinone 3	C23H32O2
340.239		340.24	-2.74622	1,1'-[1,11-Undecanediylbis(oxy)]bisbenzene	C23H32O2
342.149	6.87946					9.74446e-07	0.00258131	450103	358738	533880	505736	483383	479103	378060	395384	447089	424282	454176	460437	466768	506320	448160	369044	399725	450103	337535	377748	387820	278080	310973	372367	262990	403967	359135	338162	361723	370109	381409	374129	423743	355407	373902	388077
343.272	5.95076	343.272	-1.88572	Lauroylcarnitine	C19H37NO4	1.74176e-05	0.0460926	47296	69700	36416	28504	31854	39634	66481	59267	33171	32416	67741	35351	65332	30496	34853	63963	64376	66881	66246	70181	78054	77191	68917	71687	28128	68704	73553	71974	78237	70189	74752	71235	69881	67767	70611	77293
343.272		343.272	-1.88572	Octanoylcarnitine n-butyl ester	C19H37NO4
343.272		343.272	-1.88572	N-palmitoyl serine	C19H37NO4
343.272		343.272	-1.88572	Dodecanoylcarnitine	C19H37NO4
344.198	5.51027	344.199	-3.17114	Bisphenol A bis(2-hydroxypropyl) ether	C21H28O4	6.99302e-08	0.000185165	59053.4	0	88139	77292	78550	74522	35679	35679	73576	74223	35679	71358	35679	80938	76503	35679	35679	35679	0	0	0	0	0	0	0	0	0	0	0	0	0	0	0	0	0	0
344.198		344.199	-3.08248	3-ACETYL-7-OXO-DEHYDROEPIANDOSTERONE	C21H28O4
344.198		344.199	-3.17114	21-Deoxycortisone	C21H28O4
344.198		344.199	-3.08248	Formebolone	C21H28O4
344.198		344.199	-3.17114	11-Dehydrocorticosterone	C21H28O4
344.198		344.199	-3.17114	3-Hydroxy-17-oxoandrost-5-en-19-al acetate	C21H28O4
344.198		344.199	-2.99382	Formyldienolone	C21H28O4
344.198		344.199	-3.08248	MEROGEDUNIN	C21H28O4
344.198		344.199	-3.08248	Boviquinone 3	C21H28O4
344.198		344.199	-3.08248	Neotussilagolactone	C21H28O4
348.226	6.88868					7.0929e-07	0.00187814	22071.7	66380.7	22071.7	20716	22071.7	20068	24784	20921	22071.7	19110	28608	21408	24711	19765	22071.7	20968	22071.7	21730	66982	65603	61020	63289	62285	63760	59940	64627	69353	68595	58125	69288	66598	61207	65639	86836	74019	67686
348.227	6.95078					6.95533e-07	0.0018437	17794.5	32959.9	21151	17845	19243	18396	17794.5	17794.5	18420	18764	17829	16584	17794.5	17794.5	16455	17353	13700	17794.5	34432	32959.9	32439	31738	32184	32806	31081	34793	32959.9	33967	35264	32959.9	32101	31030	35780	32959.9	31431	32393
350.242	7.38199					3.92135e-07	0.00103877	60719.1	74326.5	58457	52681	60719.1	66528	59201	66730	67427	58736	63694	54861	64405	62219	49868	66279	60719.1	58981	86696	70927	63896	74996	64893	74326.5	68653	74326.5	74326.5	71368	73094	84191	63711	83430	73349	83736	71033	80924
353.064	0.161646					1.69164e-07	0.000447681	0	153102	0	0	0	0	0	0	0	0	0	0	0	0	0	0	0	0	135138	141318	132572	155375	132247	169275	153102	150464	156762	139827	269127	148287	156855	143399	135105	141604	142232	153142
354.147	3.60672	354.147	-0.362888	Pleurotin	C21H22O5	1.51743e-06	0.00402648	6538.19	13847	4189.5	4189.5	8379	4189.5	11223	4189.5	4189.5	4189.5	4189.5	4189.5	10796	4189.5	4189.5	9253	11927	11138	15415	15408	17043	13847	16309	13847	13138	13736	8674	11728	14841	14003	15096	13847	12000	13333	13134	13847
354.147		354.147	-2.25867	S-Adenosylmethioninamine	C14H22N6O3S
354.147		354.147	-0.276716	Futoquinol	C21H22O5
354.147		354.147	-0.276716	Xanthohumol	C21H22O5
354.147		354.147	-0.276716	Cristacarpin	C21H22O5
354.147		354.147	-0.276716	Notopterol	C21H22O5
354.147		354.147	-0.362888	7,8-(2,2-Dimethylpyrano)-3,4'-dihydroxy-5-methoxyflavan	C21H22O5
354.147		354.147	-0.362888	Quercetol A	C21H22O5
354.147		354.147	-0.362888	1-Methoxyphaseollidin	C21H22O5
354.147		354.147	-0.362888	Edudiol	C21H22O5
354.147		354.147	-0.362888	Glyceollin IV	C21H22O5
354.147		354.147	-0.362888	3'-Methoxyglabridin	C21H22O5
354.147		354.147	-0.362888	Neorauflavane	C21H22O5
354.147		354.147	-0.362888	Xanthoangelol D	C21H22O5
354.147		354.147	-0.362888	Xanthoangelol H	C21H22O5
354.147		354.147	-0.362888	Helichromanochalcone	C21H22O5
354.147		354.147	-0.362888	2'-Methoxyhelikrausichalcone	C21H22O5
354.147		354.147	-0.362888	6'',6''-Dimethyl-5''-hydroxy-4'',5''-dihydropyrano[2'',3'':2',3']-4'-hydroxy-6'-methoxychalcone	C21H22O5
354.147		354.147	-0.362888	Isodehydrocycloxanthohumol hydrate	C21H22O5
354.147		354.147	-0.362888	Xanthogalenol	C21H22O5
354.147		354.147	-0.362888	3'-Prenyl-2',6',-trihydroxy-4'-methoxychalcone	C21H22O5
354.147		354.147	-0.362888	Licoagrochalcone D	C21H22O5
354.147		354.147	-0.362888	Licochalcone D	C21H22O5
354.147		354.147	-0.362888	Licoagrochalcone C	C21H22O5
354.147		354.147	-0.362888	Flemistrictin D	C21H22O5
354.147		354.147	-0.362888	Tephroleocarpin A	C21H22O5
354.147		354.147	-0.362888	5,7,4'-Trihydroxy-6-methyl-8-prenylflavanone	C21H22O5
354.147		354.147	-0.362888	5,7,4'-Trihydroxy-8-methyl-6-prenylflavanone	C21H22O5
354.147		354.147	-0.362888	5,7-Dihydroxy-4'-methoxy-8-C-prenylflavanone	C21H22O5
354.147		354.147	-0.362888	Isoxanthohumol(Sophora)	C21H22O5
354.147		354.147	-0.362888	5,4'-Dihydroxy-7-methoxy-6-C-prenylflavanone	C21H22O5
354.147		354.147	-0.362888	5-Hydroxy-7-methoxy-4'-prenyloxyflavanone	C21H22O5
354.147		354.147	-0.362888	Mundulea flavanone B	C21H22O5
354.147		354.147	-0.362888	Agrandol	C21H22O5
354.147		354.147	-0.362888	8-Methoxypinocembrin 7-O-prenyl ether	C21H22O5
354.147		354.147	-0.362888	Microfolione	C21H22O5
354.147		354.147	-0.362888	Ambofuranol	C21H22O5
354.147		354.147	-0.362888	Gancaonin I	C21H22O5
354.147		354.147	-0.362888	EPOXYBERGAMOTTIN	C21H22O5
354.147		354.147	-0.362888	2,3-Dihydro-7-methoxy-2-(3-methoxy-4,5-methylenedioxyphenyl)-3-methyl-5-(1-propenyl)benzofuran	C21H22O5
354.147		354.147	-0.362888	Aurantiumal	C21H22O5
354.147		354.147	-0.362888	3'-Hydroxy-4'-methoxyglabridin	C21H22O5
354.147		354.147	-0.362888	Lansiumarin C	C21H22O5
354.286	5.973					1.05832e-06	0.00280794	9711.06	1002.06	13497	12755	5816.5	15840	5816.5	5816.5	11633	13832	5816.5	13106	5816.5	14859	13323	5816.5	5816.5	5816.5	0	4135	0	0	0	0	0	5824	3736	0	4342	0	0	0	0	0	0	0
358.177	4.91645	358.178	-2.81713	Prednisone	C21H26O5	2.42009e-06	0.00641058	18621.8	8041.5	11745.5	11745.5	11745.5	11745.5	33730	25459	11745.5	11745.5	27201	11745.5	31169	11745.5	11745.5	25869	23491	25321	9331	10707	10129	4665.5	13884	11092	11000	4665.5	10761	4665.5	9966	9941	4665.5	4665.5	4665.5	10612	4665.5	4665.5
358.177		358.178	-2.81713	Malabaricone C	C21H26O5
358.177		358.178	-2.81713	9,10-Dihydrokadsurenone	C21H26O5
358.177		358.178	-2.81713	Normammein	C21H26O5
358.177		358.178	-2.81713	Monascoflavin	C21H26O5
358.177		358.178	-2.81713	Mammea B/BD	C21H26O5
358.177		358.178	-2.81713	Mammea B/AC	C21H26O5
358.224	6.02099					9.26419e-06	0.0245297	87408.8	130730	63051	56783	58950	71124	119781	119142	58969	65095	127197	62888	122228	57202	58792	118649	116554	122135	135251	124792	134280	139167	130472	128531	117882	132526	123547	138956	131111	117963	137082	128637	139804	131967	124114	137063
360.196	4.72602					2.17374e-14	5.75824e-11	60840.5	46531.1	60840.5	62261	55685	58596	60840.5	63708	60840.5	57846	66339	58488	62061	56989	63081	64059	66283	55531	46531.1	42014	49399	47561	41162	46531.1	46531.1	52882	46531.1	46531.1	48919	45609	48814	49791	46415	43431	42376	46531.1
360.196	4.62761					1.27318e-05	0.0336423	142161	175496	162133	161056	147102	157145	125054	125790	148404	146384	134590	153854	135831	153516	154920	126223	119419	123153	174255	184456	175654	180927	178443	173168	123158	175428	166661	178701	183890	156336	185515	202185	195862	170592	171269	182432
361.11	5.34971	361.11	1.60854	METAMPICILLIN	C17H19N3O4S	6.97404e-08	0.000184635	17650.4	0	21709	22969	21836	23640	10751	10751	23640	21502	10751	22839	10751	26672	22343	10751	10751	10751	0	0	0	0	0	0	0	0	0	0	0	0	0	0	0	0	0	0
361.11		361.11	1.60854	Omeprazole sulfone	C17H19N3O4S
361.11		361.11	1.60854	5-Hydroxyomeprazole	C17H19N3O4S
361.11		361.11	1.60854	3-Hydroxyomeprazole	C17H19N3O4S
361.115	2.9436	361.116	-2.63046	Avenanthramide A2	C18H19NO7	7.37495e-07	0.00195231	82161.2	40651.2	100238	101841	94180	101533	51568	56843	103228	103179	55675	109071	52118	105240	108094	52687	61137	57948	43401	40253	46470	43628	40320	36145	27859	41401	39302	46822	38507	41444	40526	41939	38245	42643	43109	39707
365.217	6.88987					2.24665e-07	0.000596025	735.875	35430	0	0	0	0	0	0	11774	0	0	0	0	0	0	0	0	0	40976	31694	39971	46758	32838	30930	37675	31468	29108	34152	29910	32393	32957	28775	30858	36929	39708	50640
366.237	5.66282	366.237	0.547428	2,3-(Difluoromethylene)-5-androstan-17-ol acetate	C22H32F2O2	2.09331e-06	0.00553641	41127.8	66419.6	58634	28798	55035	60285	32247	43114	39717	43219	33398	41284	33813	45041	32607	32659	32876	45318	73012	71629	55853	64156	58059	61769	73745	61984	66419.6	112002	58651	64555	61593	61284	61977	65528	64019	59318
367.181	3.7282					1.74787e-07	0.000463011	17704.9	25255.1	15330	23862	19511	18831	18569	21728	11372	15343	17440	19822	17206	17219	15830	18849	17704.9	14661	20412	28435	28366	27015	25775	22639	14899	23467	27020	27684	25255.1	31112	24276	23814	24290	27430	27537	25166
367.232	7.30694					8.80076e-07	0.00233112	46779.7	72489.6	44755	41462	43916	40640	45435	44959	45818	40227	62082	49610	49808	51803	41983	44310	53967	47700	74929	67181	110194	72076	70445	70029	62373	63008	74551	67900	65389	63640	61823	71624	69192	67519	64277	108662
368.185	7.4372					6.33012e-07	0.00167685	31043.2	25732.6	30271	29332	28505	28376	31307	33531	29193	29420	34948	28947	34721	27417	33265	36319	32045	29095	26201	27437	28617	25442	24765	29834	21046	23035	24367	23590	25239	25732.6	29428	25344	27234	26535	23608	25732.6
368.215	0.162096					1.12771e-05	0.0299337	6532	1094.72	4043.5	4043.5	4043.5	4043.5	16745	4043.5	4043.5	4043.5	4043.5	8087	14582	16576	4043.5	4043.5	4043.5	4043.5	0	0	0	0	0	0	0	0	0	0	0	0	8993	0	0	10712	0	0
368.253	6.01823					1.76429e-06	0.00466224	1.1727e+06	1.8986e+06	867162	854686	825700	884363	1752458	1701166	827235	846090	1780763	829903	1721282	20715	836132	1642222	1671414	1701930	2020958	1806790	1887294	1906600	1786373	1949014	1686021	1924487	1946376	2024697	1911105	1918792	1864107	1901811	1941544	1908346	1918665	1871732
369.196	4.10474					8.84077e-15	2.34192e-11	21087.6	42075.2	23960	21673	20089	20450	21087.6	21087.6	19546	22877	21087.6	21379	19297	26792	29762	15807	13834	18673	42075.2	47743	42258	40283	53067	38761	42075.2	38632	32225	47719	39856	37048	44028	48533	42256	36961	38039	45794
369.287	6.10928	369.288	-3.52796	N-Oleoyl-Serine	C21H39NO4	5.81556e-07	0.00154172	9945.38	26654	6353	6353	6353	6353	13958	12706	6353	6353	16052	6353	15780	6353	6353	13784	13235	16434	27796	25362	27028	26687	28157	25817	20162	26953	32410	25241	27687	23650	25848	27937	29848	25578	25880	27731
369.287		369.288	-3.52796	5-Tetradecenoylcarnitine	C21H39NO4
370.18	7.5131	370.178	4.56798	Calanolide A	C22H26O5	5.42066e-09	1.43593e-05	189797	140626	193541	182458	206732	195188	200729	188935	200326	162707	187742	182100	205714	189361	189989	177428	190298	183511	118588	135933	144740	167561	147077	166636	89162	157454	159980	102627	151344	151094	154066	145189	118634	129387	140287	151504
370.18		370.181	-4.58285	Androsterone sulfate	C19H30O5S
370.18		370.181	-4.58285	17-Hydroxy-5-androstan-3-one sulfate	C19H30O5S
370.18		370.178	4.56798	16-phenoxy tetranor Prostaglandin A2	C22H26O5
370.18		370.178	4.56798	ESTRONE HEMISUCCINATE	C22H26O5
370.18		370.181	-4.58285	5-androstane-3-ol-17-one sulfate	C19H30O5S
370.18		370.181	-4.58285	5-Androstan-3-ol-17-one sulfate	C19H30O5S
370.18		370.178	4.56798	3,17-Diacetoxyestra-1,3,5-trien-6-one	C22H26O5
370.18		370.178	4.56798	Unanisoflavan	C22H26O5
370.18		370.178	4.56798	Kanzonol R	C22H26O5
370.18		370.181	-4.00577	lorcainide	C22H27ClN2O
370.18		370.181	-4.58285	5-Dihydrotestosterone sulfate	C19H30O5S
370.18	7.43606	370.181	-3.77243	Androsterone sulfate	C19H30O5S	2.45429e-07	0.000650141	598443	481849	551264	565934	545908	573923	612333	676978	533134	531857	731419	551451	708195	569812	586439	638529	589111	608798	448603	457307	470490	513451	473664	507812	365458	452855	472290	452125	549810	473837	541163	486374	503766	494895	477169	532205
370.18		370.181	-3.77243	17-Hydroxy-5-androstan-3-one sulfate	C19H30O5S
370.18		370.181	-3.77243	5-androstane-3-ol-17-one sulfate	C19H30O5S
370.18		370.181	-3.77243	5-Androstan-3-ol-17-one sulfate	C19H30O5S
370.18		370.181	-3.19536	lorcainide	C22H27ClN2O
370.18		370.181	-3.77243	5-Dihydrotestosterone sulfate	C19H30O5S
371.151	6.87683	371.151	-0.824872	Trazodone	C19H22ClN5O	2.4143e-10	6.39548e-07	65545.2	41997.7	61979	70939	58578	86116	56589	53304	68669	64360	65602	72839	65649	72048	76973	60613	53221	61245	38963	33280	40093	42256	37110	46692	34296	44803	38876	40343	58515	48292	49783	35953	37008	42427	42586	44683
371.151		371.152	-3.04492	JWH 018 N-pentanoic acid metabolite	C24H21NO3
372.196	3.37281					3.48881e-07	0.000924501	25569.6	2092.39	24573	24982	27985	25323	26496	28639	23619	22787	24228	25026	24511	26691	28047	26706	24617	24883	0	0	0	0	8456	0	0	11608	4405	5611	0	0	0	0	0	0	0	7583
373.122	4.71841					2.24189e-06	0.00593877	63098.5	0	12309	63098.5	63098.5	9628	111096	79592	63098.5	63098.5	98791	63098.5	94265	13699	9878	91244	82751	90831	0	0	0	0	0	0	0	0	0	0	0	0	0	0	0	0	0	0
374.258	6.44671					5.86467e-08	0.000155231	48681.9	0	30461	30461	30461	30461	82138	60922	30461	30461	67766	30461	73460	30461	30461	73631	69047	77797	0	0	0	0	0	0	0	0	0	0	0	0	0	0	0	0	0	0
375.138	5.44338	375.139	-3.67078	JWH 398	C24H22ClNO	1.38861e-05	0.0367843	67568.1	0	8114	67568.1	11189	11282	124686	95268	67568.1	13342	120739	16220	116961	67568.1	67568.1	97494	95636	99886	0	0	0	0	0	0	0	0	0	0	0	0	0	0	0	0	0	0
375.138		375.139	-3.75212	Asn Asp Gln	C13H21N5O8
375.138		375.139	-3.75212	Asp Asn Gln	C13H21N5O8
375.138		375.139	-3.75212	Asn Gln Asp	C13H21N5O8
375.138		375.139	-3.75212	Asn Asn Glu	C13H21N5O8
375.138		375.139	-3.75212	Asp Gln Asn	C13H21N5O8
375.138		375.139	-3.75212	Asn Glu Asn	C13H21N5O8
376.296	5.51061					2.57872e-10	6.83103e-07	121988	94889.8	129974	132891	129066	127336	115378	114081	118374	120742	122717	129060	119334	122723	129493	112594	110006	118041	101733	75877	106243	96091	90646	99675	84596	96041	96093	90382	86677	83072	102538	118531	99037	98692	83907	98185
376.296	5.79678	376.298	-3.18624	Isolithocholate	C24H40O3	1.27937e-06	0.00338905	112048	75050.4	112048	114689	91912	119927	147769	109666	107165	126029	87244	83865	114628	112048	134054	151602	95270	84849	75367	75050.4	68672	62912	68064	78069	38603	68571	77563	49802	84249	75947	94390	97764	72197	99408	89381	74898
376.296		376.298	-3.18624	Lithocholic acid	C24H40O3
376.296		376.298	-3.34844	Pinane Thromboxane A2	C24H40O3
376.296		376.298	-3.26734	6-Hydroxy-5-cholan-24-oic Acid	C24H40O3
376.296		376.298	-3.26734	7-Hydroxy-5-cholan-24-oic Acid	C24H40O3
376.296		376.298	-3.26734	12-Hydroxy-5-cholan-24-oic Acid	C24H40O3
376.296		376.298	-3.26734	3-Hydroxy-5-cholan-24-oic Acid	C24H40O3
376.296		376.298	-3.26734	15-Hydroxy-5-cholan-24-oic Acid	C24H40O3
376.296		376.298	-3.26734	11-Hydroxy-5-cholan-24-oic Acid	C24H40O3
376.296		376.298	-3.34844	Allolithocholic acid	C24H40O3
376.296		376.298	-3.34844	Isoallolithocholic acid	C24H40O3
376.296		376.298	-3.34844	Isolithocholic acid	C24H40O3
376.296		376.298	-3.34844	Cholan-24-oic acid, 12-hydroxy-	C24H40O3
376.296		376.298	-3.34844	7-hydroxy-5-cholanic acid	C24H40O3
376.296		376.298	-3.34844	15-Pinane Thromboxane A2	C24H40O3
376.296		376.298	-3.34844	3,7-Dihydroxy-5-cholan-24-al	C24H40O3
376.297	5.73161	376.298	-1.59176	Isolithocholate	C24H40O3	7.37495e-07	0.00195231	6438718	4.00787e+06	5642657	6132172	6249802	5905743	7232958	7196661	5730871	5566231	7299700	5727384	7629015	5741753	5792242	6796994	7240257	7135048	4061641	3936578	4257689	4126807	4056353	4014204	3244926	4077441	3972357	4060452	4014822	3886333	4059129	4085982	4095749	4095624	4023164	4072403
376.297		376.298	-1.59176	Lithocholic acid	C24H40O3
376.297		376.298	-1.75396	Pinane Thromboxane A2	C24H40O3
376.297		376.298	-1.67286	6-Hydroxy-5-cholan-24-oic Acid	C24H40O3
376.297		376.298	-1.67286	7-Hydroxy-5-cholan-24-oic Acid	C24H40O3
376.297		376.298	-1.67286	12-Hydroxy-5-cholan-24-oic Acid	C24H40O3
376.297		376.298	-1.67286	3-Hydroxy-5-cholan-24-oic Acid	C24H40O3
376.297		376.298	-1.67286	15-Hydroxy-5-cholan-24-oic Acid	C24H40O3
376.297		376.298	-1.67286	11-Hydroxy-5-cholan-24-oic Acid	C24H40O3
376.297		376.298	-1.75396	Allolithocholic acid	C24H40O3
376.297		376.298	-1.75396	Isoallolithocholic acid	C24H40O3
376.297		376.298	-1.75396	Isolithocholic acid	C24H40O3
376.297		376.298	-1.75396	Cholan-24-oic acid, 12-hydroxy-	C24H40O3
376.297		376.298	-1.75396	7-hydroxy-5-cholanic acid	C24H40O3
376.297		376.298	-1.75396	15-Pinane Thromboxane A2	C24H40O3
376.297		376.298	-1.75396	3,7-Dihydroxy-5-cholan-24-al	C24H40O3
377.229	0.161029					4.12923e-06	0.0109404	28902.1	9344.39	18554	23480	28902.1	16686	32389	50904	22735	16086	60070	28902.1	44205	18594	16373	25590	26547	32416	10864	5432	5432	5432	5432	5432	5432	13723	5432	5432	35630	14175	14537	5432	5432	5432	14086	5432
378.149	6.53004					7.37495e-07	0.00195231	49677.6	162225	51408	50682	45715	47958	38720	49226	53385	45946	62711	53836	55851	50188	49550	49707	50642	39316	160616	155599	154773	161685	168250	172376	133678	160723	160664	169356	167171	152323	165760	152849	168692	204150	150151	161235
378.165	4.31887					1.67331e-06	0.00442383	7164.72	816.944	3891.5	7783	10972	3891.5	7897	3891.5	10588	18998	3891.5	3891.5	14236	3891.5	9138	3891.5	3891.5	3891.5	0	0	0	0	0	0	0	0	0	14705	0	0	0	0	0	0	0	0
378.17	6.87583	378.168	5.00382	Chaparrinone	C20H26O7	1.07995e-05	0.0286092	24969.3	78103.1	16833	25228	19033	17436	20567	21623	24969.3	24969.3	28330	24969.3	53542	20188	23928	27363	21110	29420	80481	79323	73907	81918	77894	80474	9197	83239	80160	86927	80229	73625	87611	72944	90511	102923	80092	84401
378.17		378.168	5.00382	Cnicin	C20H26O7
378.17		378.168	5.00382	Eupahyssopin	C20H26O7
378.17		378.168	5.00382	Niveusin C	C20H26O7
378.17		378.169	3.30915	Thr Cys Arg	C13H26N6O5S1
378.17		378.169	3.30915	Cys Thr Arg	C13H26N6O5S1
378.17		378.169	3.30915	Thr Arg Cys	C13H26N6O5S1
380.164	6.88771	380.164	1.85107	Scarlet Red	C24H20N4O	7.0929e-07	0.00187814	525255	2.31991e+06	525255	525255	440689	559704	608214	556631	525255	361074	669276	525255	525255	540718	382015	543140	499926	616421	2163734	1846862	2115035	1916463	2244278	2029304	2296227	2134725	2180834	2142109	1806361	1701178	2238718	5731214	2478516	2542532	2144578	2045632
380.164		380.166	-3.52732	Ecabet	C20H28O5S
382.177	4.62765					4.53191e-06	0.012	10461.8	19736.7	11998	5398	12996	15745	16478	5398	12147	15082	5398	5398	5398	5398	15074	11579	13106	10796	19736.7	15961	19949	24370	22967	14608	12174	21139	19736.7	17130	19736.7	24762	23774	20670	18819	20691	19133	19904
382.18	7.38019					8.54218e-13	2.26282e-09	1355831	2.16615e+06	1268759	1381671	1111952	1479124	1423526	1275233	1430975	1130517	1580240	1251407	1417267	1280894	1557382	1437124	1223394	1443831	2521056	1811703	1951799	2414427	2313522	2407555	1488011	2256016	2256659	2129577	2109653	1985290	2186316	2265500	2126093	2499281	2152647	2115680
382.181	7.30618					9.19094e-22	2.43468e-18	2.23198e+06	5.50692e+06	2184507	2008208	2116763	2361547	2224299	2021486	2064950	2246567	2897077	2443870	2578993	2401590	2014831	2070731	2128471	1947824	5545433	5031573	5441910	5829714	5310974	5811725	4652188	5005422	5222129	6031149	5738093	5113003	5748613	5041061	5996838	6228977	5571843	5803988
383.228	6.18913					6.47262e-06	0.017146	22987.5	16775.9	17486	19210	17779	19883	27103	27565	22987.5	19786	26132	18909	26890	21541	22987.5	25049	28017	26475	18035	16775.9	18969	20370	19591	14672	12622	16929	18024	16775.9	19021	15965	13190	16153	16518	14804	16775.9	16775.9
384.286	6.38046	384.288	-2.77693	17,20-dimethyl Prostaglandin F1	C22H40O5	3.51931e-07	0.000932448	79323.1	1801.94	14654	79323.1	27606	79323.1	133712	101105	79323.1	15839	111134	79323.1	115870	79323.1	14457	114185	108175	115817	0	0	0	0	4319	0	0	0	0	0	0	0	0	0	0	0	0	28116
384.334	5.14031					3.76879e-08	9.98352e-05	20504.4	28977.8	18482	16980	19417	20504.4	25647	20372	18315	17602	24743	17138	25723	19124	16934	20686	23171	23232	25441	31199	29508	32234	28707	30636	22170	33097	30561	19472	28980	27941	33398	33760	27891	27579	29580	29446
385.081	5.80577					3.03165e-07	0.000802647	16992.9	895.833	20060	22460	21734	24266	9204	8716	19936	19673	13043	20897	16992.9	20177	19357	16992.9	9424	8953	0	0	0	0	0	0	0	0	9231	6894	0	0	0	0	0	0	0	0
385.166	5.44322					7.70707e-08	0.000204238	78964.9	0	78964.9	78964.9	11020	78964.9	132276	105380	78964.9	12352	127953	17323	123489	13928	78964.9	111963	103548	109382	0	0	0	0	0	0	0	0	0	0	0	0	0	0	0	0	0	0
385.243	6.02106					4.10118e-06	0.0108609	73502.3	123174	49788	46001	47944	50259	110473	105946	47564	48359	121784	47666	73502.3	48316	44551	112871	109204	111808	123174	119293	123828	126939	128741	121886	102475	115161	119411	128209	117856	122806	125290	129855	126992	129977	128450	126790
386.175	2.83107	386.174	4.88251	Cys His Lys	C15H26N6O4S1	7.23276e-07	0.00191523	21686.6	65135.1	31485	21668	25612	21686.6	21686.6	9613	27294	21151	4170	29923	21686.6	26033	29199	21686.6	24054	10037	68940	72505	65411	74578	70957	65049	33571	65236	61704	63092	60838	63510	60728	76943	64030	73242	66077	66020
386.175		386.174	4.88251	His Lys Cys	C15H26N6O4S1
386.175		386.174	4.88251	Lys Cys His	C15H26N6O4S1
386.302	6.35804					6.20873e-07	0.00164503	41340.9	1123.22	5916.5	11833	5916.5	5916.5	103359	82002	12374	5916.5	78957	5916.5	88081	5916.5	5916.5	80457	79544	83432	0	0	20218	0	0	0	0	0	0	0	0	0	0	0	0	0	0	0
387.298	6.02195					1.476e-07	0.000392052	0	7796.64	0	0	0	0	0	0	0	0	0	0	0	0	0	0	0	0	10379	4399.5	10597	4399.5	4399.5	10480	4399.5	10001	8799	9514	4399.5	9569	10975	4399.5	8882	4399.5	9119	11228
388.26	4.31238	388.261	-2.96846	Pregn-4-en-20-one, 17-(acetyloxy)-3-hydroxy-6-methyl-	C24H36O4	3.57543e-09	9.47131e-06	29220	13712.8	31554	38181	34511	34320	20616	25237	33715	33715	23303	32953	24681	31012	32191	23745	22209	25577	14517	14248	16017	13471	14000	14158	13712.8	12694	10036	15736	14470	13099	16166	12085	13253	12288	12972	13907
388.26		388.261	-2.96846	Pregn-4-en-20-one, 3,17-dihydroxy-6-methyl-, 17-acetate	C24H36O4
388.26		388.261	-2.96846	1-hydroxy-25,26,27-trinorvitamin D3 24-carboxylic acid	C24H36O4
388.26		388.261	-2.96846	3,6-Dioxo-5-cholan-24-oic Acid	C24H36O4
388.26		388.261	-2.96846	3,7-Dioxo-5-cholan-24-oic Acid	C24H36O4
388.26		388.261	-2.96846	3,12-Dioxo-5-cholan-24-oic Acid	C24H36O4
388.26		388.261	-2.96846	7,12-Dioxo-5-cholan-24-oic Acid	C24H36O4
388.26		388.261	-2.96846	3-Hydroxy-12-oxo-5-chol-9-en-24-oic Acid	C24H36O4
388.26		388.261	-2.96846	12-Hydroxy-3-oxochol-4-en-24-oic Acid	C24H36O4
388.26		388.261	-2.96846	3-Hydroxy-11-oxo-5-chol-8-en-24-oic Acid	C24H36O4
388.26		388.261	-2.96846	3,11-Dioxo-5-cholan-24-oic Acid	C24H36O4
388.26		388.261	-2.96846	3-Hydroxy-19-oxochol-5-en-24-oic Acid	C24H36O4
388.26		388.261	-2.96846	3,12-Dihydroxy-5-chola-7,14-dien-24-oic Acid	C24H36O4
388.26		388.261	-2.96846	3,12-Dihydroxy-5-chola-8,14-dien-24-oic Acid	C24H36O4
388.26		388.261	-2.96846	3-Hydroxy-7-oxo-5-chol-11-en-24-oic Acid	C24H36O4
388.26		388.261	-2.96846	3-Hydroxy-12-oxo-5-chol-7-en-24-oic Acid	C24H36O4
388.26		388.261	-2.96846	12-Hydroxy-3-oxo-5-chol-9-en-24-oic Acid	C24H36O4
388.26		388.261	-2.96846	3-Hydroxy-12-oxo-5-chol-8-en-24-oic Acid	C24H36O4
388.26		388.261	-2.96846	3-Hydroxy-12-oxo-5-chol-6-en-24-oic Acid	C24H36O4
388.26		388.261	-2.96846	3-Hydroxy-15-oxo-5-chol-8-en-24-oic Acid	C24H36O4
388.26		388.261	-2.96846	3-Hydroxy-7-oxochol-5-en-24-oic Acid	C24H36O4
388.26		388.261	-2.96846	3,12-Dihydroxy-5-chola-7,9-dien-24-oic Acid	C24H36O4
388.26		388.261	-2.96846	6-Hydroxy-3-oxochol-4-en-24-oic Acid	C24H36O4
388.26		388.261	-2.96846	sarmentogenin	C24H36O4
388.26		388.261	-2.96846	7-Hydroxy-3-oxochol-4-en-24-oic Acid	C24H36O4
388.26		388.261	-2.96846	Cavipetin C	C24H36O4
388.26		388.261	-2.96846	7a-Hydroxy-3-oxo-4-cholenoic acid	C24H36O4
389.313	4.96791					2.28971e-06	0.00606621	5428.97	14347.5	1352.5	1352.5	14235	13182	1352.5	9681	12925	11894	1352.5	1352.5	2705	1352.5	1352.5	10069	1352.5	1352.5	13057	14524	13624	14347.5	14756	14984	14347.5	13047	14347.5	14347.5	16126	14223	15525	14367	13751	14188	14346	14347.5
390.237	5.98804					3.33981e-07	0.000884766	24514.7	3418.56	27247	24514.7	24514.7	24514.7	27719	26647	24514.7	24514.7	29581	17650	29210	16861	15423	27125	26564	25635	0	0	11888	14871	13554	0	0	10243	10978	0	0	0	0	0	0	0	0	0
390.312	6.51433	390.313	-4.82948	1,25-dihydroxy-2,4-dinor-1,3-secovitamin D3	C25H42O3	7.13599e-07	0.00189139	13851.9	6055.61	13185	13851.9	12756	13987	13803	16329	14105	12865	14979	13851.9	15439	9350	13004	15185	15379	13561	8293	4146.5	4146.5	10216	8639	4146.5	4146.5	4146.5	4146.5	8931	4146.5	11230	4146.5	4146.5	4146.5	4146.5	11934	4146.5
390.312		390.313	-4.82948	1,25-dihydroxy-3-deoxy-19-nor-22-oxavitamin D3	C25H42O3
390.312		390.313	-4.82948	25-dihydroxy-19-nor-22-oxa-3-epivitamin D3	C25H42O3
390.312		390.313	-4.82948	25-dihydroxy-19-nor-22-oxavitamin D3	C25H42O3
396.196	4.64862	396.197	-3.2584	3-Hydroxypregn-5-en-20-one sulfate	C21H32O5S	4.64126e-07	0.00122914	5635.06	19441.3	3978	3978	3978	3978	9595	8725	3978	3978	3978	3978	10451	3978	3978	7956	3978	9676	19202	17797	20892	19351	17853	19629	19441.3	21563	18282	18294	23426	17608	16227	19441.3	21500	20554	19441.3	19441.3
396.196		396.197	-3.02732	Zwittermicin A	C13H28N6O8
396.196		396.195	2.28751	9-Fluoro-11,16,17,21-tetrahydroxypregn-4-ene-3,20-dione	C21H29FO6
396.196		396.197	-3.33542	Pregnenolone sulfate	C21H32O5S
396.226	6.76095	396.228	-3.25987	10-Hydroxy-9-(phosphonooxy)octadecanoate	C18H37O7P	2.81066e-06	0.00744369	38413.2	11562.8	34449	18747	19830	38413.2	56006	60569	26008	16735	50076	38413.2	57209	24905	29134	53640	42948	47529	6099.5	13442	6099.5	6099.5	23971	13933	6099.5	17667	14123	6099.5	6099.5	6099.5	17711	6099.5	6099.5	23281	16907	12199
396.226		396.228	-3.25987	10-hydroxy-9-(phosphonooxy)octadecanoic acid	C18H37O7P
396.226		396.228	-3.25987	PA(15:0/0:0)	C18H37O7P
398.175	6.18915	398.174	1.29117	L-365260	C24H22N4O2	7.37495e-07	0.00195231	283455	169426	237859	234842	198479	275615	377827	337577	211532	197962	393642	200065	381092	226076	205304	348376	347451	361578	182493	150771	182401	189379	161907	180032	125097	165037	154784	193704	182251	152291	182532	166596	180721	175560	153230	170891
398.175		398.174	1.29117	Ro 31-7549	C24H22N4O2
398.175		398.173	4.66351	Decarboxy-Norlobaric Acid	C23H26O6
398.175		398.173	4.66351	3,4,5-Trimethoxy-4'-hydroxy- (6:7)-2,2-dimethylpyranoflavan	C23H26O6
398.175		398.173	4.66351	Sphenostylin A	C23H26O6
398.175		398.173	4.66351	Kanzonol M	C23H26O6
398.265	5.27129					5.86467e-08	0.000155231	40438.5	0	25858.5	25858.5	25858.5	25858.5	75441	55492	25858.5	25858.5	51717	25858.5	54355	25858.5	25858.5	58418	57611	61256	0	0	0	0	0	0	0	0	0	0	0	0	0	0	0	0	0	0
399.182	7.51173	399.18	4.0136	Thiethylperazine	C22H29N3S2	3.24475e-06	0.00859534	34900.3	27399.8	32388	33165	36772	34534	38346	31490	39226	30081	38343	30657	30885	33325	38528	38808	31317	40540	21330	27394	27399.8	32193	27642	33559	17507	27830	27249	24157	33568	26268	29353	27152	23307	26871	30244	30172
399.237	0.160015					5.85999e-07	0.00155231	16437.7	576.778	7958	32229	18351	7958	33123	31325	7958	7958	52479	7958	7958	15916	7958	7958	7958	7958	0	0	0	10382	0	0	0	0	0	0	0	0	0	0	0	0	0	0
400.191	6.02102					7.88899e-06	0.0209006	565010	1.01973e+06	333968	299432	300081	345367	917213	810072	301133	301853	1017706	311649	957692	319238	292255	868141	804880	859484	1083978	947039	1052273	1079382	993066	1061444	838861	984890	963282	1069476	1080068	942214	1090067	1017533	1083059	1067133	960563	1040819
400.227	3.91605	400.226	2.27911	Phe-Phe-CHN2	C25H28N4O	7.47815e-09	1.98096e-05	32700.1	14000	31663	43703	39939	38473	26457	25344	34444	35256	26278	40889	27129	41285	38727	24123	21775	27716	10699	12292	14000	16042	15592	13827	10678	19413	15520	14945	18144	8378	14000	14000	9646	14000	14000	16824
400.227		400.226	2.27911	Phe-Phe-CHN2	C25H28N4O
400.227	4.34266					4.83819e-06	0.0128212	35851	24106	39971	42549	36778	41185	28264	28522	33370	40038	30775	43055	32277	44496	40002	30968	31185	30181	28189	25089	27002	29121	30620	25516	3848	7411	27029	26824	30016	6931	29709	27600	27358	25246	27692	28707
400.228	4.47885	400.226	4.52783	Phe-Phe-CHN2	C25H28N4O	1.67538e-07	0.000445032	0	13473.6	0	0	0	0	0	0	0	0	0	0	0	0	0	0	0	0	14277	8358	12897	13206	11892	13473.6	12211	11981	13473.6	15610	12207	27144	12867	11821	14558	11255	13473.6	11820
400.26	5.86735	400.261	-4.28114	Ophiobolin A	C25H36O4	2.46065e-06	0.00651654	15559.7	2499.28	16849	16108	17662	21364	15559.7	11141	13952	13634	10668	17388	15559.7	17697	14694	15559.7	15559.7	15559.7	0	16932	0	0	8199	0	0	0	10414	0	0	0	0	0	0	9442	0	0
400.26		400.261	-4.28114	16,17-Isopropylidenedioxy-6-methylprogesterone	C25H36O4
400.26		400.261	-4.12865	Colupulone	C25H36O4
400.281	5.13338	400.28	3.4584	Ile Arg Ile	C18H36N6O4	5.86467e-08	0.000155231	33064.1	0	20525	20525	20525	20525	57125	41050	20525	20525	51514	20525	43729	20525	20525	45790	50375	54717	0	0	0	0	0	0	0	0	0	0	0	0	0	0	0	0	0	0
400.281		400.28	3.4584	Leu Leu Arg	C18H36N6O4
400.281		400.28	3.4584	Arg Leu Ile	C18H36N6O4
400.281		400.28	3.4584	Leu Arg Ile	C18H36N6O4
400.281		400.28	3.4584	Leu Arg Leu	C18H36N6O4
400.281		400.28	3.4584	Ile Ile Arg	C18H36N6O4
400.281		400.28	3.4584	Arg Ile Leu	C18H36N6O4
400.281		400.28	3.4584	Ile Arg Leu	C18H36N6O4
400.282	4.99973	400.28	4.4577	Ile Arg Ile	C18H36N6O4	5.86467e-08	0.000155231	40343.1	0	4349	4349	4349	4349	4349	8698	11784	4349	4349	4349	143156	9680	4349	145420	137549	150061	0	0	0	0	0	0	0	0	0	0	0	0	0	0	0	0	0	0
400.282		400.28	4.4577	Leu Leu Arg	C18H36N6O4
400.282		400.28	4.4577	Arg Leu Ile	C18H36N6O4
400.282		400.28	4.4577	Leu Arg Leu	C18H36N6O4
400.282		400.28	4.4577	Ile Ile Arg	C18H36N6O4
400.282		400.28	4.4577	Arg Ile Leu	C18H36N6O4
400.282		400.28	4.4577	Ile Arg Leu	C18H36N6O4
401.154	7.3059	401.155	-0.579747	JWH 369	C26H24ClNO	1.54444e-10	4.09122e-07	33066.8	64488.6	30614	33190	33262	32340	34226	29723	28507	27194	45630	35376	36666	33066.8	30379	28985	41568	28342	48819	64573	72399	82740	61188	49752	63093	59130	57272	63198	41895	71694	79653	72635	73830	75923	70049	52951
402.297	4.84903	402.295	3.13035	Lys Lys Lys	C18H38N6O4	6.99302e-08	0.000185165	34259.2	0	7656.5	15313	7656.5	7656.5	81793	60170	7656.5	15959	66632	7656.5	64489	7656.5	7656.5	66941	62543	60712	0	0	0	0	0	0	0	0	0	0	0	0	0	0	0	0	0	0
402.297		402.298	-3.54518	Sorbitan palmitate	C22H42O6
403.158	4.89733					3.65923e-07	0.000969534	16844.4	4309.61	21454	21780	21996	22232	10110.5	10110.5	20221	22774	10110.5	21890	10110.5	24379	22011	10110.5	10110.5	10110.5	2911	6580	2911	2911	2911	8081	2911	2911	2911	2911	2911	7039	2911	2911	8074	5822	7045	2911
406.18	7.0409					2.01584e-06	0.00535098	16241	20540.3	14856	16241	15217	15823	16739	18583	14309	16241	16370	16241	16061	16241	16241	15785	16937	17971	21962	18244	21190	17857	18586	20540.3	18318	21299	26914	21067	21205	17809	20540.3	21515	19445	20620	21496	21118
406.271	3.17651	406.272	-2.49001	Ardisianone	C24H38O5	8.0718e-06	0.0213774	7618.69	21346.5	4891	4891	4891	4891	4891	9782	4891	4891	19736	4891	4891	4891	4891	4891	15590	18099	9730	24358	29479	20327	15807	29585	17415	23003	25629	13759	21346.5	27752	6982	17920	22790	22652	28645	27057
406.271		406.272	-2.49001	3,7-Dihydroxy-12-oxo-5-cholanate	C24H38O5
406.271		406.272	-2.49001	3,12-Dihydroxy-7-oxo-5-cholanate	C24H38O5
406.271		406.272	-2.49001	6,7-Dihydroxy-3-oxo-5-cholan-24-oic Acid	C24H38O5
406.271		406.272	-2.49001	2,3-Dihydroxy-6-oxo-5-cholan-24-oic Acid	C24H38O5
406.271		406.272	-2.49001	3,6-Dihydroxy-7-oxo-5-cholan-24-oic Acid	C24H38O5
406.271		406.272	-2.49001	3,7-Dihydroxy-6-oxo-5-cholan-24-oic Acid	C24H38O5
406.271		406.272	-2.49001	3,7-Dihydroxy-12-oxo-5-cholan-24-oic Acid	C24H38O5
406.271		406.272	-2.49001	3,12-Dihydroxy-7-oxo-5-cholan-24-oic Acid	C24H38O5
406.271		406.272	-2.49001	3,12-Dihydroxy-11-oxo-5-cholan-24-oic Acid	C24H38O5
406.271		406.272	-2.49001	3,12-Dihydroxy-15-oxo-5,14-cholan-24-oic Acid	C24H38O5
406.271		406.272	-2.49001	7,12-Dihydroxy-3-oxo-5-cholan-24-oic Acid	C24H38O5
406.271		406.272	-2.49001	3,7,12-Trihydroxychol-5-en-24-oic Acid	C24H38O5
406.271		406.272	-2.49001	3,6,7-Trihydroxy-5-chol-22-en-24-oic Acid	C24H38O5
406.271		406.272	-2.49001	3,7,12-Trihydroxy-5-chol-22-en-24-oic Acid	C24H38O5
406.271		406.272	-2.49001	6,12-Dihydroxy-3-oxo-5-cholan-24-oic Acid	C24H38O5
406.271		406.272	-2.49001	3,9-Dihydroxy-11-oxo-5-cholan-24-oic Acid	C24H38O5
406.271		406.272	-2.49001	3,11-Dihydroxy-12-oxo-5-cholan-24-oic Acid	C24H38O5
406.271		406.272	-2.49001	3,7-Dihydroxy-11-oxo-5-cholan-24-oic Acid	C24H38O5
406.271		406.272	-2.49001	3,12,15-Trihydroxy-5-chol-8-en-24-oic Acid	C24H38O5
406.271		406.272	-2.49001	3,7,12-Trihydroxy-5-chol-9-en-24-oic Acid	C24H38O5
406.271		406.272	-2.49001	3,6-Dihydroxy-12-oxo-5-cholan-24-oic Acid	C24H38O5
406.271		406.272	-2.49001	3,7-Dihydroxy-22-oxo-5-cholan-24-oic Acid	C24H38O5
406.271		406.272	-2.49001	3-Oxocholic acid	C24H38O5
406.271		406.272	-2.49001	Acylated phloroglucinol	C24H38O5
406.271		406.272	-2.49001	3,12,15-Trihydroxy-5-chol-8(14)-en-24-oic Acid	C24H38O5
406.271		406.272	-2.49001	Annocherin A	C24H38O5
406.271		406.272	-2.49001	6,7-Diacetoxy-8,14-labdadiene-13-ol	C24H38O5
406.271		406.272	-2.49001	7-ketodeoxycholic acid	C24H38O5
406.271		406.272	-2.49001	3,7-Dihydroxy-12-oxocholanoic acid	C24H38O5
407.151	6.52323					2.8539e-07	0.000754965	1521.69	37492.6	0	0	0	0	13301	0	0	0	0	0	11046	0	0	0	0	0	33056	40439	35021	38104	34662	38786	30167	39338	17769	39794	42891	35214	42333	33697	43299	47187	43121	39988
408.334	4.96641					5.81556e-07	0.00154172	6710.84	18496.5	4022.5	4022.5	4022.5	4022.5	12421	11586	8828	4022.5	4022.5	8045	10710	8870	4022.5	4022.5	4022.5	10711	16811	17159	24210	16960	17894	17116	18496.5	17083	18049	16952	17040	19430	19821	19029	20705	18256	18099	19827
409.099	4.71743	409.1	-2.7244	1-(5-Phosphoribosyl)-4-(N-succinocarboxamide)-5-aminoimidazole (SAICAR)	C12H20N5O9P	8.10883e-08	0.000214834	76882.4	0	17990	20663	14611	76882.4	168903	119117	20307	76882.4	145890	16597	141597	18701	17314	125415	118412	130837	0	0	0	0	0	0	0	0	0	0	0	0	0	0	0	0	0	0
409.167	6.89026	409.167	-0.109431	Tyr Pro Met	C19H27N3O5S1	1.59364e-18	4.22155e-15	55602.2	142891	55602.2	52204	55602.2	49212	68595	52251	70060	41229	78432	51545	55602.2	41932	45562	49257	48604	73946	131751	134696	142891	125637	125225	142891	167549	181978	121343	135501	131184	142891	159172	142891	152176	157753	133339	143171
409.167		409.167	-0.109431	Pro Tyr Met	C19H27N3O5S1
409.167		409.167	-0.109431	Tyr Met Pro	C19H27N3O5S1
409.167	6.95363	409.167	0.379367	Tyr Pro Met	C19H27N3O5S1	5.67466e-12	1.50322e-08	66218	116140	68320	78939	66218	66374	58493	60763	66218	53399	61419	85545	66218	69296	63269	73051	53922	68044	104108	94487	160607	93292	97853	116140	116140	116140	104157	124683	140782	116140	116140	136151	111920	121852	120118	99804
409.167		409.167	0.379367	Pro Tyr Met	C19H27N3O5S1
409.167		409.167	0.379367	Tyr Met Pro	C19H27N3O5S1
410.211	7.95749	410.212	-2.41824	Risperidone	C23H27FN4O2	6.63105e-17	1.75657e-13	47871.2	71090.9	43032	48917	54148	53921	49332	42938	44200	44694	50986	54159	50984	49881	51384	43732	42352	41279	63714	68498	69903	68288	73279	76626	63762	71861	75432	69088	73671	68858	74106	71996	76898	70842	69399	73415
410.211		410.209	3.68214	Vismione D	C25H30O5
410.211		410.209	3.60775	2-Geranyl-3,4,2',4'-tetrahydroxydihydrochalcone	C25H30O5
410.211		410.209	3.60775	4,2',4',6'-Tetrahydroxy-3,5-diprenyldihydrochalcone	C25H30O5
410.211		410.209	3.60775	Kanzonol Y	C25H30O5
410.211		410.209	3.60775	3',4',6'-Trihydroxy-2'-oxo-3',5'-diprenyldihydrochalcone	C25H30O5
410.211		410.209	3.60775	Heliocide H3	C25H30O5
410.211		410.209	3.60775	Heliocide H1	C25H30O5
410.211		410.209	3.60775	Heliocide H4	C25H30O5
410.211		410.209	3.60775	Heliocide H2	C25H30O5
411.115	5.44272	411.115	-1.22559	4-[[4-(4-fluorophenyl)-3-piperidinyl]methoxy]-2-methoxy-, hydrogen sulfate (ester)-Pheno	C19H22FNO6S	5.86467e-08	0.000155231	62569	0	39902	39902	39902	39902	109201	79804	39902	39902	90153	39902	102885	39902	39902	89590	82920	87433	0	0	0	0	0	0	0	0	0	0	0	0	0	0	0	0	0	0
411.182	7.30489	411.181	3.51277	Tasosartan	C23H21N7O	3.47246e-06	0.00919203	157242	205568	160929	143199	138469	153758	169546	157242	149926	163178	182013	167544	174441	154462	149175	145435	163076	143484	189430	200916	213358	179639	193050	196078	186912	184548	169520	179286	214665	173046	208473	176539	205568	175452	211992	441749
411.182		411.183	-1.45992	Val Tyr Met	C19H29N3O5S1
411.182		411.183	-1.45992	Met Val Tyr	C19H29N3O5S1
411.182		411.183	-1.45992	Tyr Met Val	C19H29N3O5S1
412.112	2.94336	412.112	-0.213032	Ziprasidone	C21H21ClN4OS	7.66177e-06	0.020296	53258.2	25755.3	62804	67121	53258.2	63533	38650	41916	66752	68973	33546	65424	28894	77741	74073	36132	37662	35652	28682	24173	30134	28304	26722	24544	18031	27388	26701	26274	25755.3	26989	24333	24769	21563	24549	28137	26547
412.221	5.45227					2.79058e-07	0.000739071	60427.3	2178	76245	77031	70463	86863	60427.3	15414	72868	68784	60427.3	73078	60427.3	71345	75827	19664	17546	60427.3	0	0	9382	0	8877	0	0	0	0	0	0	11694	0	9251	0	0	0	0
412.226	8.1108	412.225	1.92588	3,21-Dihydroxy-pregna-5,7,9-trien-20-one diacetate	C25H32O5	1.14945e-07	0.000304635	21065	669.389	22983	16389	21065	21065	25666	21065	12899	21065	20189	23738	24412	23322	21065	20814	20697	20606	0	0	0	0	0	0	0	0	0	0	0	0	0	0	12049	0	0	0
412.226		412.225	1.99991	Austalide K	C25H32O5
414.04	0.263817	414.04	-0.483281	Chlorimuron-ethyl	C15H15ClN4O6S	6.62717e-06	0.0175629	65181.8	2718.94	106849	113981	110981	118886	8076.5	8076.5	105273	95573	8076.5	112656	8076.5	111661	102437	16153	8076.5	8076.5	0	0	0	0	17856	0	0	15152	0	15933	0	0	0	0	0	0	0	0
414.17	2.6716	414.169	3.50441	His Gln Met	C16H26N6O5S1	5.20031e-07	0.00137748	93914.9	37454.5	73064	93914.9	77485	81206	110270	117876	82738	67849	102973	93914.9	108662	82619	87778	109138	107368	105782	37586.5	43531	44858	27772.5	35151.5	34508.5	34573.1	43368	31679.5	31850.5	44943	38075	38203	33935.5	38297.5	40400	37504	37944.5
414.17		414.169	3.50441	Gln Met His	C16H26N6O5S1
414.17		414.169	3.50441	Gln His Met	C16H26N6O5S1
414.17		414.169	3.50441	His Gln Met	C16H26N6O5S1
414.17		414.169	3.50441	Gln Met His	C16H26N6O5S1
414.17		414.169	3.50441	Gln His Met	C16H26N6O5S1
414.17	7.31522					6.88739e-07	0.00182516	9985.19	30416.3	15566	13817	4623.5	13035	14272	4623.5	11950	14641	4623.5	4623.5	11486	4623.5	13489	4623.5	9247	14519	35961	29690	28400	33552	29969	28718	24624	25949	28191	31262	29996	27232	31301	29053	37399	31652	29139	35406
414.201	4.66088	414.205	-10.443	His Lys Met	C17H30N6O4S1	1.24724e-05	0.0331125	40098	6077.28	58127	55136	51237	62207	22800	22800	56760	53703	22800	45600	22800	48323	50875	22800	22800	22800	0	0	9770	0	0	0	0	0	0	12204	0	0	0	26093	0	0	31435	29889
414.201		414.205	-10.443	Lys His Met	C17H30N6O4S1
414.201		414.205	-10.443	Lys Met His	C17H30N6O4S1
414.207	3.40603					3.44934e-07	0.000913905	605.875	12714.6	0	0	0	0	6422	0	0	0	0	0	0	0	0	0	0	3272	14167	14418	14098	14303	12318	13741	5976	13461	16062	14366	6501	13357	11819	12682	13219	12714.6	12918	12743
415.213	6.62545					5.86467e-08	0.000155231	27804.2	0	17324	17324	17324	17324	45726	34648	17324	17324	46357	17324	45259	17324	17324	42122	35611	39228	0	0	0	0	0	0	0	0	0	0	0	0	0	0	0	0	0	0
416.054	0.250994	416.053	3.34324	Flubenzimine	C17H10F6N4S	4.43218e-07	0.00117351	20216.9	377.278	3264.5	8272	40249	42111	3264.5	3264.5	35089	35958	9595	42954	3264.5	41774	41352	3264.5	6529	3264.5	0	0	0	0	6791	0	0	0	0	0	0	0	0	0	0	0	0	0
418.229	7.3097					5.69176e-06	0.0150728	28901.6	45605	27470	45121	28601	25986	28398	26252	27828	30190	28902	28564	26964	28148	23713	28901.6	28901.6	28486	44909	38001	42328	38846	39337	35329	62200	60587	73368	47964	34595	65108	39748	39070	36784	45916	39530	37270
422.984	2.9451					1.01749e-06	0.00270198	151048	47933.4	188287	183628	149020	213089	151048	73588	160591	139092	151048	200361	110007	197752	169820	88476	151048	89912	32332.5	68760	32332.5	96287	32332.5	32332.5	32332.5	32332.5	70279	32332.5	32332.5	32332.5	86743	64665	32332.5	32332.5	32332.5	88077
427.177	6.18899					4.05692e-06	0.0107549	105785	54729.2	105785	98865	105785	105571	126131	121836	72624	73707	105785	88182	141566	93683	105785	128487	112986	105785	59745	29872.5	29872.5	75349	72586	74481	29872.5	29872.5	29872.5	86849	89566	65319	81218	29872.5	71678	29872.5	69354	29872.5
427.974	4.77621					5.69292e-17	1.50805e-13	460231	210030	456572	487396	519316	459905	423375	469278	500215	536178	380967	478800	386431	491150	510959	404615	445334	413204	283488	201310	204266	195974	239670	197210	100617	214680	243125	232554	190088	228960	175001	285435	176204	214060	222810	175089
428.17	6.88926	428.168	3.9403	Furcatin	C20H28O10	7.0929e-07	0.00187814	23042.1	62069.6	19083	22724	20475	23042.1	23042.1	23042.1	17112	23269	34929	23042.1	27649	23042.1	25190	17927	26954	18151	54263	66770	52297	56520	78491	67434	54387	58934	58191	72153	61257	48858	60011	66077	58147	102213	57241	44009
428.17		428.168	3.86902	ROSAVIN	C20H28O10
428.17		428.168	3.86902	Ptelatoside B	C20H28O10
428.216	5.14839	428.218	-3.10426	PG(12:0/0:0)	C18H37O9P	2.836e-06	0.00752316	81816.8	19288.6	130684	125355	115454	138024	23035	81816.8	119379	123805	22387	107603	22167	113295	108043	25014	28842	24165	22140	19288.6	19288.6	20188	9976	21930	9841	21083	19774	17806	18697	16502	19288.6	22158	19288.6	26780	23877	19288.6
428.221	4.28843	428.221	0.182327	CAY10594	C26H28N4O2	2.23223e-10	5.91318e-07	15150.9	21939.1	16080	13886	9869	18085	17975	14168	15303	12686	17624	14201	13233	17161	13095	15891	17797	15361	22339	19168	21939.1	21046	21939.1	22115	21939.1	23505	19404	21691	25872	20487	18473	26306	22505	23537	20700	21939.1
428.221		428.22	3.31804	Austalide L	C25H32O6
430.238	5.21284					7.94967e-07	0.00210587	21894.4	16823.3	22213	22633	27570	21955	18320	22116	23706	22033	22679	21626	19072	23263	26691	21615	16901	17917	14704	16886	16372	21963	14906	15562	16823.3	16555	16823.3	17908	18409	17150	13426	16823.3	16384	14762	19108	18254
431.099	3.45119					1.6117e-07	0.000426489	0	19691.5	0	0	0	0	0	0	0	0	0	0	0	0	0	0	0	0	19691.5	13301	21175	19691.5	22762	20687	19691.5	29431	19532	18304	19194	18825	19174	21413	19691.5	18021	14170	19691.5
432.286	4.98691	432.288	-2.46859	Latanoprost	C26H40O5	2.13492e-06	0.00564237	16765.7	8682.11	14116	14044	11872	16765.7	23549	21331	14215	14941	20174	13811	22986	13355	12320	18022	13291	23459	11184	10962	5133.5	5133.5	12447	5133.5	5133.5	5133.5	5133.5	10267	5133.5	12630	5133.5	12864	10878	10788	11012	12178
432.286		432.288	-2.46859	15(S)-Latanoprost	C26H40O5
432.286		432.288	-2.39799	1,25-dihydroxy-24-oxo-22-oxavitamin D3	C26H40O5
432.286		432.288	-2.46859	5-trans Latanoprost	C26H40O5
433.013	2.94545					4.97116e-06	0.0131686	82932.3	41776.1	115805	89419	95813	113894	57735	56178	106353	88712	65281	114988	67420	94778	102324	55576	52002	50639	46403	42854	49310	47195	45268	48215	27025	41776.1	35271	40580	50092	23961	54520	41023	47730	41986	26984	41776.1
434.196	7.70454	434.195	3.53946	Met Arg Glu	C16H30N6O6S1	3.68249e-06	0.00974832	2142.94	14874	0	0	0	0	0	0	34287	0	0	0	0	0	0	0	0	0	6375	24110	6375	6375	27089	14838	6375	17654	12750	6375	6375	6375	17467	6375	6375	71341	6375	18733
434.196		434.195	3.53946	Arg Glu Met	C16H30N6O6S1
434.196		434.195	3.53946	Glu Met Arg	C16H30N6O6S1
434.196		434.195	2.06347	1,1'-Ethylidenebistryptophan	C24H26N4O4
434.224	6.18988	434.224	0.603402	DAUDA	C23H34N2O4S	1.04901e-06	0.00278145	47896.2	32810.9	39303	40791	35474	42871	57823	52562	44026	42905	53313	40770	60428	42401	40090	58464	51990	63128	34334	27453	32473	33750	32532	36296	26931	33716	31275	32394	33611	33581	31974	33445	36114	35050	32857	32810.9
434.255	5.73212					6.11956e-12	1.62107e-08	81165.8	60352.8	75683	79946	80974	74413	83581	89189	77349	76931	85354	72193	88113	77472	77473	82115	89169	88698	58723	58271	59725	65339	61562	62145	52374	57451	61058	59704	58302	59791	62551	64684	60546	61358	61611	61155
435.226	4.24852	435.227	-1.49527	VALSARTAN	C24H29N5O3	6.60817e-07	0.00175099	12590.4	2253756	6160	6160	18834	6160	6160	12320	6160	18853	6160	17723	14397	16563	21141	16835	21660	6160	2192005	2241242	2246776	2316750	2189107	2310264	1335390	2220220	2193537	2212889	2286802	2935906	2360351	2184113	2336060	2512062	2173593	2320541
436.134	0.160951					4.97712e-07	0.0013192	3915.31	46656.1	0	0	0	0	0	0	0	36509	26136	0	0	0	0	0	0	0	43675	52910	45110	49649	57279	36118	16831	46827	46656.1	48185	64096	45958	52271	47045	43894	46656.1	46656.1	49993
436.226	8.16438	436.226	-0.240096	11,16,17,21-Tetrahydroxy-9-fluoropregn-4-ene-3,20-dione 16,17-acetonide	C24H33FO6	3.70201e-06	0.0098013	27683.7	50095.3	44232	46318	14933.5	14933.5	14933.5	14933.5	42837	14933.5	37156	14933.5	31660	33486	38290	29867	14933.5	34558	50095.3	50772	51733	55728	51732	50095.3	29994	53773	47164	45879	57030	50095.3	58507	53143	53382	47986	49022	45585
436.226		436.226	-0.240096	flurandrenolide	C24H33FO6
436.226		436.226	-0.240096	9-Fluoro-11,17,21-trihydroxy-2-methylpregn-4-ene-3,20-dione 21-acetate	C24H33FO6
436.226		436.225	2.34836	Lespedezaflavanone F	C27H32O5
436.226		436.225	2.34836	Lespedezaflavanone G	C27H32O5
436.226		436.225	2.34836	Kanzonol I	C27H32O5
436.24	6.02152					2.09331e-06	0.00553641	261695	380172	205322	194528	186126	196811	367844	346108	194291	190999	361971	184232	337527	206275	188361	329114	351354	346255	399747	373818	380027	376582	377292	383951	344153	384658	381921	392687	386117	388236	379927	385871	365832	386310	385517	370441
438.206	6.44688	438.204	3.21057	Kurarinone	C26H30O6	1.20923e-07	0.000320529	97522.3	665.722	37248	33571	32459	34408	202712	151853	37876	35051	184723	32229	188547	31008	35823	175398	167659	179792	0	0	0	0	0	0	11983	0	0	0	0	0	0	0	0	0	0	0
438.206		438.204	3.14093	DEACETOXY-7-OXOGEDUNIN	C26H30O6
438.206		438.204	3.14093	EPOXY (1,2)-7-DEACETOXY-7-OXO-DEOXYDIHYDROGEDUNIN	C26H30O6
438.206		438.204	3.14093	DEACETOXY-7-OXISOGEDUNIN	C26H30O6
438.206		438.204	3.14093	DIHYDROMUNDULONE	C26H30O6
438.206		438.204	3.14093	Isosophoranone	C26H30O6
438.206		438.204	3.14093	Sophoraisoflavanone B	C26H30O6
438.206		438.204	3.14093	Homoflemingin	C26H30O6
438.206		438.204	3.14093	Flemiwallichin C	C26H30O6
438.206		438.204	3.14093	Antiarone D	C26H30O6
438.206		438.204	3.14093	Antiarone E	C26H30O6
438.206		438.204	3.14093	Antiarone C	C26H30O6
438.206		438.204	3.14093	Kuraridin	C26H30O6
438.206		438.204	3.14093	Exiguaflavanone B	C26H30O6
438.206		438.204	3.14093	Exiguaflavanone F	C26H30O6
438.206		438.204	3.14093	Burttinone	C26H30O6
438.206		438.204	3.14093	4'-O-Methyldiplacone	C26H30O6
438.206		438.204	3.14093	Hiravanone	C26H30O6
438.206		438.204	3.14093	Isokurarinone	C26H30O6
438.206		438.204	3.14093	Flemiflavanone A	C26H30O6
438.206		438.204	3.14093	Leachianone A	C26H30O6
438.206		438.204	3.14093	Leachianone B	C26H30O6
438.206		438.204	3.14093	Maackiaflavanone	C26H30O6
438.206		438.204	3.14093	5,7,4'-Trihydroxy-2'-methoxy-8-prenyl-5'-(1,1-dimethylallyl)flavanone	C26H30O6
438.206		438.204	3.14093	Amoradicin	C26H30O6
438.206		438.204	3.14093	1-Hydroxy-3,6,7-trimethoxy-2,8-diprenylxanthone	C26H30O6
438.206		438.204	3.14093	Kanzonol G	C26H30O6
439.213	6.32343	439.214	-2.46078	Pivmecillinam	C21H33N3O5S	5.86467e-08	0.000155231	40810.8	0	25634	25634	25634	25634	69191	51268	25634	25634	64640	25634	64383	25634	25634	58071	58670	56043	0	0	0	0	0	0	0	0	0	0	0	0	0	0	0	0	0	0
444.284	5.73175					4.34269e-12	1.15038e-08	469352	327014	439166	457001	451468	461810	501814	501385	423408	429051	510830	445000	534810	428501	421724	498936	502111	502619	320891	315879	353968	335125	318399	325193	274608	330616	309911	329775	334004	311113	347928	344908	344986	325746	327745	335458
444.322	6.02564					3.33981e-07	0.000884766	24644.9	4818.89	27869	28957	26526	28358	24644.9	24644.9	24098	25316	24644.9	25776	24644.9	22290	20674	24644.9	20548	20682	19983	0	0	0	20068	0	13108	0	0	0	0	16634	0	0	0	16947	0	0
447.243	4.98651					5.10225e-06	0.0135159	29489.1	39241.2	31720	27263	27879	26361	26824	26778	32971	27731	33842	23611	29489.1	30575	29740	30588	31564	34890	34701	44159	49328	41722	32992	36516	25521	35292	35770	43320	43521	32123	43705	44500	49140	38361	33220	42450
448.264	0.163157					1.75702e-05	0.0466224	21476.2	8052.22	9277	21476.2	20341	21476.2	35739	33335	21476.2	12179	21476.2	13587	15500	12719	21476.2	29909	16665	36987	4707.5	19515	4707.5	4707.5	4707.5	21315	4707.5	10039	9415	4707.5	4707.5	9832	4707.5	18334	4707.5	4707.5	4707.5	4707.5
448.317	6.19734	448.319	-3.81133	Convallagenin A	C27H44O5	1.40266e-06	0.0037086	28547.2	12639.2	24991	23041	26018	28547.2	21704	32934	20341	28547.2	19611	24508	39299	20658	28547.2	34661	39661	43687	7556.5	17098	7556.5	7556.5	15113	16636	7556.5	15863	7556.5	7556.5	17832	7556.5	22849	16165	19839	18103	7556.5	7556.5
448.317		448.319	-3.81133	2-Deoxyecdysone	C27H44O5
448.317		448.319	-3.81133	Digitogenin	C27H44O5
448.317		448.319	-3.67519	Porrigenin A	C27H44O5
448.317		448.319	-3.67519	6,19-epidioxy-1,24-dihydroxy-6,19-dihydrovitamin D3	C27H44O5
448.317		448.319	-3.67519	6,19-epidioxy-1,25-dihydroxy-6,19-dihydrovitamin D3	C27H44O5
448.317		448.319	-3.67519	1,23,25,26-tetrahydroxyvitamin D3	C27H44O5
448.317		448.319	-3.67519	7,12-Dihydroxy-3-oxo-5-cholestan-26-oic acid	C27H44O5
448.317		448.319	-3.67519	3,12-Dihydroxy-7-oxo-5-cholestan-26-oic acid	C27H44O5
448.317		448.319	-3.67519	3,7,12-Trihydroxy-5-cholest-24-en-26-oic acid	C27H44O5
448.317		448.319	-3.67519	3,7,12-Trihydroxy-5-cholest-23-en-26-oic acid	C27H44O5
448.317		448.319	-3.67519	3,7-Dihydroxy-12-oxo-5-cholestan-26-oic acid	C27H44O5
448.317		448.319	-3.74326	25-deoxyecdysone	C27H44O5
448.317		448.319	-3.74326	Agigenin	C27H44O5
448.317		448.319	-3.74326	Paniculogenin	C27H44O5
448.317		448.319	-3.74326	Neoagigenin	C27H44O5
448.317		448.319	-3.74326	Tokorogenin	C27H44O5
448.317		448.319	-3.74326	Epimetagenin	C27H44O5
448.317		448.319	-3.74326	Metagenin	C27H44O5
448.317		448.319	-3.74326	Convallagenin A	C27H44O5
448.317		448.319	-3.74326	Neotokorogenin	C27H44O5
448.317		448.319	-3.74326	Hispigenin	C27H44O5
448.317		448.319	-3.74326	Solaspigenin	C27H44O5
448.317		448.319	-3.74326	Neosolaspigenin	C27H44O5
448.317		448.319	-3.74326	3,7,12-Trihydroxy-5-24-cholesten-26-oic acid	C27H44O5
448.317		448.319	-3.74326	3,7,12-trihydroxy-5-23-cholesten-26-oic acid	C27H44O5
448.317		448.319	-3.74326	Asperagenin	C27H44O5
448.39	7.2181	448.392	-3.63985	Stigmastane-3,5,6-triol	C29H52O3	7.40221e-08	0.000196026	33210.7	0	5638	5638	11846	13011	62116	70797	11276	5638	66973	5638	73015	5638	5638	66821	60850	60838	0	0	0	0	0	0	0	0	0	0	0	0	0	0	0	0	0	0
450.333	5.24863	450.335	-3.33791	3,7,12-Trihydroxy-5-cholestanoate	C27H46O5	5.43237e-10	1.43903e-06	26988.6	40524.6	26273	31247	26405	24333	28924	31554	27107	16845	28218	29577	30521	20093	23285	29138	28718	29580	40352	39786	52856	32581	42595	34915	34631	37892	43866	40496	43525	38934	41220	49007	38508	40318	37843	40118
450.333		450.335	-3.40567	3,7,12-trihydroxy-5-cholestan-26-oic acid	C27H46O5
450.333		450.335	-3.33791	3,12,22-Trihydroxy-5-cholestan-26-oic acid	C27H46O5
450.333		450.335	-3.33791	3,7,24-Trihydroxy-5-cholestan-26-oic acid	C27H46O5
450.333		450.335	-3.33791	5-Cholestene-3,7,12,24,25-pentol	C27H46O5
450.333		450.335	-3.33791	5-Cholestene-3,7,12,25,26-pentol	C27H46O5
450.333		450.335	-3.40567	3,7,12,24-tetrahydroxy-5-cholestan-26-al	C27H46O5
450.333		450.335	-3.40567	1,3,7-trihydroxy-5-cholestan-26-oic acid	C27H46O5
450.333		450.335	-3.40567	3,12,24-Trihydroxy-5-cholestan-26-oic acid	C27H46O5
450.333		450.335	-3.40567	3,7,15-Trihydroxy-5-cholestan-26-oic acid	C27H46O5
450.333		450.335	-3.40567	3,7,16-Trihydroxy-5-cholestan-26-oic acid	C27H46O5
450.333		450.335	-3.40567	Coprocholic acid	C27H46O5
452.174	6.24066	452.175	-3.48554	Gal1-4GlcNAc-Sp	C16H28N4O11	1.36655e-06	0.00362913	23529.2	8895.75	23529.2	20957	22733	23529.2	31354	26944	23529.2	23423	12207	21958	29450	21343	23529.2	20486	25967	25528	17619	4350.5	4350.5	13085	18851	4350.5	4350.5	4350.5	4350.5	15719	18251	4350.5	4350.5	20042	4350.5	8701	4350.5	4350.5
452.174		452.175	-3.41805	Gal1-3GlcNAc-Sp	C16H28N4O11
452.348	5.14684	452.35	-4.3975	5-Cyprinol	C27H48O5	7.63284e-06	0.0202119	57863.9	17345.1	57863.9	13806	19939	67191	57863.9	70651	59270	56218	71389	60208	73387	58392	64238	66000	64606	64799	3081	44272	3081	3081	19517	3081	6162	40167	3081	37209	34005	3081	32190	3081	39747	3081	31213	3081
452.348		452.35	-4.3975	Cholestane-3,7,12,24,25-pentol	C27H48O5
452.348		452.35	-4.33003	5-Cholestane-3,6,7,25,26-pentol	C27H48O5
452.348		452.35	-4.33003	5-Cholestane-2,3,7,12,26-pentol	C27H48O5
452.348		452.35	-4.33003	5-Cholestane-3,7,12,26,27-pentol	C27H48O5
452.348		452.35	-4.33003	5-Cholestane-3,7,12,25,26-pentol	C27H48O5
452.348		452.35	-4.33003	5-Cholestane-3,7,12,24,26-pentol	C27H48O5
452.348		452.35	-4.33003	5-Cholestane-3,7,12,22,25-pentol	C27H48O5
452.348		452.35	-4.33003	5-Cholestane-3,7,12,23,25-pentol	C27H48O5
452.348		452.35	-4.33003	5-Cholestane-3,7,12,24,25-pentol	C27H48O5
452.348		452.35	-4.33003	5-Cholestane-3,7,12,22,26-pentol	C27H48O5
452.348		452.35	-4.33003	5-Cholestane-3,7,12,23,26-pentol	C27H48O5
452.348		452.35	-4.3975	Cholestane-3,7,12,24R,25-pentol	C27H48O5
452.348		452.35	-4.3975	5-cholestan-3,6,8,15,24-triol	C27H48O5
452.348		452.35	-4.3975	5-cholestan-3,6,15,16,26-pentol	C27H48O5
452.348		452.35	-4.3975	Trichechol	C27H48O5
452.348		452.35	-4.3975	Latimerol	C27H48O5
452.348		452.35	-4.3975	Bufol	C27H48O5
452.348		452.35	-4.3975	Chimaerol	C27H48O5
452.348		452.35	-4.3975	Cyprinol	C27H48O5
452.348		452.35	-4.3975	omega-Trichechol	C27H48O5
452.348		452.35	-4.3975	Cholestane-3,7,12,23,25-pentol	C27H48O5
453.229	6.02129					6.13726e-06	0.0162576	49474.3	63495.4	46251	34705	45581	48910	55135	58417	39317	41750	63401	42832	56021	47626	39708	58979	56928	56028	65852	61334	62575	62445	58171	70984	53681	67629	63267	67862	64451	58255	58021	66706	65029	71566	61621	63468
454.268	7.23469					2.45903e-06	0.00651654	356810	241227	396988	335693	419342	329327	356810	320478	356810	368379	374152	343748	320657	370985	309999	342426	378999	384169	266729	257048	288980	241227	297755	351000	41932	25242	273852	236425	241227	236669	229300	301805	241227	269640	273229	268803
454.282	4.50401	454.283	-3.30878	Verapamil	C27H38N2O4	2.8539e-07	0.000754965	2403.69	111794	0	28181	0	0	0	0	0	0	0	0	0	10278	0	0	0	0	113606	108539	120622	108851	111303	106142	90314	110611	102027	100421	113032	116919	145173	106570	125889	107358	113804	111114
454.342	6.9184	454.345	-4.83343	1,25-dihydroxy-26,27-dimethyl-22,23,24,24a-tetradehydro-24a-homovitamin D3	C30H46O3	1.1681e-05	0.0309933	36755.6	17663.5	26094	25484	25070	28260	52690	50584	25929	26374	57168	16568	54780	24539	26164	48759	51080	48547	10071.5	24875	10071.5	26095	22140	20173	23392	10071.5	10071.5	20827	10071.5	20143	24240	21089	10071.5	21557	22911	10071.5
454.342		454.345	-4.83343	1,25-dihydroxy-26,27-dimethyl-22,22,23,23-tetradehydro-24-homovitamin D3	C30H46O3
454.342		454.345	-4.83343	1,25-dihydroxy-26,27-dimethyl-22,22,23,23-tetradehydro-24-homo-20-epivitamin D3	C30H46O3
454.342		454.345	-4.83343	1,24-Dihydroxy-22-ene-24-cyclopropylvitamin D3	C30H46O3
454.342		454.345	-4.83343	EB 1129	C30H46O3
454.342		454.345	-4.83343	DEHYDRO (11,12)URSOLIC ACID LACTONE	C30H46O3
454.342		454.345	-4.83343	Moronic acid	C30H46O3
454.342		454.345	-4.83343	Elemonic acid	C30H46O3
454.342		454.345	-4.83343	Ganoderic acid Y	C30H46O3
454.342		454.345	-4.83343	Isomasticadienonic acid	C30H46O3
454.342		454.345	-4.83343	9-Dehydroglycyrrhetic acid	C30H46O3
454.342		454.345	-4.83343	3-Hydroxy-11-oxolanosta-8,24-dien-26-al	C30H46O3
454.342		454.345	-4.83343	Bryononic acid	C30H46O3
454.342		454.345	-4.83343	Mangiferonic acid	C30H46O3
454.342		454.345	-4.83343	Desoxoglabrolide	C30H46O3
454.342		454.345	-4.83343	Tomentosolic acid	C30H46O3
454.342		454.345	-4.83343	Epoxyganoderiol B	C30H46O3
454.342		454.345	-4.83343	Ganoderal B	C30H46O3
454.342		454.345	-4.83343	Ursonic acid	C30H46O3
454.342		454.345	-4.83343	Micromeric acid	C30H46O3
454.342		454.345	-4.83343	Katononic acid	C30H46O3
454.342		454.345	-4.83343	Ganoderiol F	C30H46O3
454.342		454.345	-4.83343	Glypallidifloric acid	C30H46O3
454.342		454.345	-4.83343	Lucidal	C30H46O3
454.342		454.345	-4.83343	Masticadienonic acid	C30H46O3
454.342		454.345	-4.83343	1,25-dihydroxy-26,27-dimethyl-22,22,23,23-tetradehydro-24a-homovitamin D3	C30H46O3
454.344	6.92317	454.345	-2.41236	1,25-dihydroxy-26,27-dimethyl-22,23,24,24-tetradehydro-24a-homovitamin D3	C30H46O3	1.14945e-07	0.000304635	27288.8	709.667	20307	27288.8	27288.8	19131	33160	33930	27288.8	27288.8	34035	27288.8	30992	14822	17967	27049	31392	37392	0	0	0	12774	0	0	0	0	0	0	0	0	0	0	0	0	0	0
454.344		454.345	-2.41236	1,25-dihydroxy-26,27-dimethyl-22,22,23,23-tetradehydro-24-homovitamin D3	C30H46O3
454.344		454.345	-2.41236	1,25-dihydroxy-26,27-dimethyl-22,22,23,23-tetradehydro-24-homo-20-epivitamin D3	C30H46O3
454.344		454.345	-2.41236	1,24-Dihydroxy-22-ene-24-cyclopropylvitamin D3	C30H46O3
454.344		454.345	-2.41236	EB 1129	C30H46O3
454.344		454.345	-2.41236	DEHYDRO (11,12)URSOLIC ACID LACTONE	C30H46O3
454.344		454.345	-2.41236	Moronic acid	C30H46O3
454.344		454.345	-2.41236	Elemonic acid	C30H46O3
454.344		454.345	-2.41236	Ganoderic acid Y	C30H46O3
454.344		454.345	-2.41236	Isomasticadienonic acid	C30H46O3
454.344		454.345	-2.41236	9-Dehydroglycyrrhetic acid	C30H46O3
454.344		454.345	-2.41236	3-3-Hydroxy-11-oxolanosta-8,24-dien-26-al	C30H46O3
454.344		454.345	-2.41236	Bryononic acid	C30H46O3
454.344		454.345	-2.41236	Mangiferonic acid	C30H46O3
454.344		454.345	-2.41236	Desoxoglabrolide	C30H46O3
454.344		454.345	-2.41236	Tomentosolic acid	C30H46O3
454.344		454.345	-2.41236	Epoxyganoderiol B	C30H46O3
454.344		454.345	-2.41236	Ganoderal B	C30H46O3
454.344		454.345	-2.41236	Ursonic acid	C30H46O3
454.344		454.345	-2.41236	Micromeric acid	C30H46O3
454.344		454.345	-2.41236	Katononic acid	C30H46O3
454.344		454.345	-2.41236	Ganoderiol F	C30H46O3
454.344		454.345	-2.41236	Glypallidifloric acid	C30H46O3
454.344		454.345	-2.41236	Lucidal	C30H46O3
454.344		454.345	-2.41236	Masticadienonic acid	C30H46O3
456.195	7.54056	456.194	1.32186	Delavirdine	C22H28N6O3S	2.88601e-06	0.00765561	23756.2	36973.6	27341	25161	27031	28393	14213	23756.2	28385	23269	23756.2	24935	23756.2	26774	28117	16417	15039	23756.2	39856	38360	42998	35349	33999	39069	24332	37154	37536	32689	38705	36538	43766	32021	36725	38713	36809	40906
456.247	6.24423	456.249	-3.2423	PG(14:0/0:0)	C20H41O9P	5.50717e-06	0.014596	108756	43549.2	144104	115271	179064	136222	54164	50061	133978	120339	108756	148487	64750	138897	123317	59731	108756	54193	43549.2	55556	42613	43773	45924	44364	43549.2	64505	48349	44131	32109	43549.2	50982	19280	43549.2	60046	14507	43549.2
457.167	6.76011					5.85999e-07	0.00155231	14595.1	550.667	9136.5	9136.5	9136.5	9136.5	23478	24693	9136.5	9136.5	9136.5	9136.5	31378	9136.5	9136.5	22210	18273	22125	0	0	9912	0	0	0	0	0	0	0	0	0	0	0	0	0	0	0
457.207	4.24774	457.207	0.224273	O-Demethylpuromycin	C21H27N7O5	1.69164e-07	0.000447681	0	338645	0	0	0	0	0	0	0	0	0	0	0	0	0	0	0	0	339765	326170	335621	342549	324342	331562	216409	345989	350482	318154	328551	450150	344525	339241	350508	366743	337077	347780
459.257	5.85622	459.255	2.45812	Arg Glu Arg	C17H33N9O6	4.96899e-06	0.0131655	8586.88	995.333	5767.5	13517	5767.5	14818	14045	5767.5	5767.5	13056	5767.5	12744	5767.5	11535	5767.5	5767.5	5767.5	5767.5	0	0	0	0	0	0	0	0	8754	0	0	0	0	9162	0	0	0	0
459.257		459.255	2.45812	Glu Arg Arg	C17H33N9O6
460.245	3.52925	460.243	2.58949	Trp Gln Lys	C22H32N6O5	1.68756e-07	0.000447681	0	41720.3	0	0	0	0	0	0	0	0	0	0	0	0	0	0	0	0	41155	40282	42405	43476	43003	45114	26180	40756	38990	39654	47585	38504	44518	41720.3	41720.3	40233	51175	44495
460.245		460.243	2.58949	Lys Trp Gln	C22H32N6O5
460.245		460.243	2.58949	Gln Lys Trp	C22H32N6O5
460.245		460.244	2.05903	17-trifluoromethylphenyl-13,14-dihydro trinor Prostaglandin F1	C24H35F3O5
460.245		460.246	-3.24555	TRIDESACETOXYKHIVORIN	C26H36O7
461.274	5.72724					7.37495e-07	0.00195231	73756.8	48890.1	64521	72365	76552	66748	86690	77919	63427	67620	82332	69263	83347	69236	68174	73536	78556	79822	55335	47737	57162	50804	54518	51766	41485	49224	49885	15286	53720	49151	50912	53895	49511	53552	46327	49752
463.17	6.14083					4.96899e-06	0.0131655	13706.6	1391.67	7799.5	7799.5	7799.5	27024	15599	7799.5	7799.5	7799.5	22682	7799.5	28920	7799.5	23352	7799.5	7799.5	23733	0	0	11304	0	0	0	0	0	0	0	0	0	0	0	0	0	13746	0
463.305	5.82936					1.08667e-05	0.0288741	267992	194607	253799	256457	267992	276686	265543	258372	268091	260908	281694	287388	291543	274910	287661	261822	249990	245017	153621	172720	205797	199476	182827	196970	201173	185716	192825	127733	174520	363509	224237	184540	176105	190595	179396	191167
467.157	7.30651					7.64125e-18	2.02417e-14	47215.9	86435.5	47820	48874	42594	48159	44982	41785	44004	39666	58985	49831	54093	48051	41306	43597	45679	56028	81561	79795	103933	89515	82479	89442	78992	78231	81324	83672	90252	76606	90247	81243	87274	98975	88372	93926
467.157	7.38103					1.10667e-05	0.0293157	46248.3	59567.8	45132	38478	45484	56185	46918	50642	44270	40503	56335	42348	59258	39675	50269	35574	42653	46248.3	63213	61340	59567.8	67782	55013	71809	41536	64576	65681	60450	68446	48470	53691	55351	49776	61548	55706	68264
468.253	5.44484	468.251	3.43793	3-HYDROXYDEOXYGEDININ	C28H36O6	3.674e-06	0.00973243	24874.2	32802.1	21188	24874.2	28280	29876	16945	18509	24874.2	25598	31525	21394	34700	19147	23810	26998	24921	25348	32802.1	28150	32963	38760	31475	33080	28859	34359	32583	30066	34282	31482	31358	30054	38347	28727	32802.1	40289
468.253		468.251	3.43793	DIHYDRODEOXYGEDUNIN	C28H36O6
470.232	3.88885	470.23	4.17193	ANGOLENSIC ACID, METHYL ESTER	C27H34O7	2.66184e-06	0.00704634	13993.8	45092.6	15300	22379	3794	25533	7588	23144	3794	27001	18724	3794	27790	29884	3794	3794	3794	3794	56004	49554	64325	58508	29277	57626	27848	55524	31664	32943	66550	50856	34510	37800	56374	49751	19811	32742
470.232		470.23	4.17193	Lucidenic acid D1	C27H34O7
471.167	5.43717					5.82425e-07	0.00154172	33268.1	713.444	4618	4618	4618	4618	82831	62264	4618	4618	76211	9236	74872	4618	4618	66324	57748	65859	12842	0	0	0	0	0	0	0	0	0	0	0	0	0	0	0	0	0
471.167	6.8994					4.12541e-07	0.00109404	7425.94	35153.6	5548	5548	5548	5548	11242	5548	5548	13590	16311	5548	5548	5548	11096	5548	5548	5548	25034	43807	31634	46536	18532	29790	29481	42534	42373	24724	33288	35153.6	30802	26428	48078	52937	32448	39186
472.247	4.00667	472.246	1.28376	3,16-DIDEOXYMEXICANOLIDE-3-DIOL	C27H36O7	2.1118e-10	5.59416e-07	0	36241.4	0	0	0	0	0	0	0	0	0	0	0	0	0	0	0	0	45050	52135	19772	45974	36241.4	52226	39400	39763	22497	27040	44078	41879	48253	21380	45803	24239	24741	21873
472.247		472.246	1.28376	3-HYDROXY-3-DEOXYANGOLENSIC ACID METHYL ESTER	C27H36O7
472.247		472.246	1.28376	Lucidenic acid K	C27H36O7
472.248	4.52504					2.84751e-07	0.000754965	1521.88	105096	0	0	0	0	0	0	0	0	0	12501	0	11849	0	0	0	0	59820	63467	205215	105096	71694	105096	51424	49585	194728	205050	58541	53401	66353	73839	68945	182345	69922	207210
472.248	3.76691	472.249	-3.55999	Chenodeoxycholic acid 3-sulfate	C24H40O7S	2.8539e-07	0.000754965	1694.19	44511.1	0	0	0	0	0	15028	0	0	0	0	0	0	0	0	12079	0	44471	41899	45139	46188	42821	64821	30351	50146	52421	44179	21168	50560	42188	38111	46510	46057	46602	47568
472.248		472.246	3.61305	3,16-DIDEOXYMEXICANOLIDE-3-DIOL	C27H36O7
472.248		472.246	3.61305	3-HYDROXY-3-DEOXYANGOLENSIC ACID METHYL ESTER	C27H36O7
472.248		472.246	3.61305	Lucidenic acid K	C27H36O7
472.248		472.249	-3.55999	3-Sulfodeoxycholic acid	C24H40O7S
472.248		472.249	-3.55999	Chenodeoxycholic acid sulfate	C24H40O7S
472.248		472.249	-3.55999	Ursodeoxycholic acid 3-sulfate	C24H40O7S
472.248	4.73733	472.249	-2.07772	Chenodeoxycholic acid 3-sulfate	C24H40O7S	3.33981e-07	0.000884766	1533.19	28212.5	0	0	0	8324	0	0	0	9676	0	6531	0	0	0	0	0	0	21153	28212.5	19404	56932	28212.5	28212.5	20077	23858	30263	24941	20083	18349	23102	28212.5	28212.5	26740	20575	61285
472.248		472.249	-2.07772	3-Sulfodeoxycholic acid	C24H40O7S
472.248		472.249	-2.07772	Chenodeoxycholic acid sulfate	C24H40O7S
472.248		472.249	-2.07772	Ursodeoxycholic acid 3-sulfate	C24H40O7S
472.353	5.99935	472.355	-3.9274	ODORATONE	C30H48O4	8.35655e-06	0.0221456	10008.5	40955.2	0	0	0	0	0	8208	0	0	143349	0	0	0	0	0	8579	0	42609	49546	49591	38671	37269	46892	37968	42321	37905	43547	37574	39661	34878	39855	39551	39535	42801	37019
472.353		472.355	-3.992	Alisol B	C30H48O4
472.353		472.355	-3.992	Alphitolic acid	C30H48O4
472.353		472.355	-3.992	Crataegolic acid	C30H48O4
472.353		472.355	-3.9274	Maslinic Acid	C30H48O4
472.353		472.355	-3.9274	HEDERAGENIN	C30H48O4
472.353		472.355	-3.992	Echinocystic acid	C30H48O4
472.353		472.355	-3.992	Gratiogenin	C30H48O4
472.353		472.355	-3.992	Siaresinol	C30H48O4
472.353		472.355	-3.992	Sumaresinol	C30H48O4
472.353		472.355	-3.9274	26,27-diethyl-1,25-dihydroxy-20,21-didehydro-23-oxavitamin D3	C30H48O4
472.353		472.355	-3.9274	spinosic acid A	C30H48O4
472.353		472.355	-3.9274	16-Oxolycoclavanol	C30H48O4
472.353		472.355	-3.9274	Lucidumol A	C30H48O4
472.353		472.355	-3.9274	Queretaroic acid	C30H48O4
472.353		472.355	-3.9274	Priverogenin A	C30H48O4
472.353		472.355	-3.9274	3,23-Dihydroxycycloart-24-en-26-oic acid	C30H48O4
472.353		472.355	-3.9274	Pomolic acid	C30H48O4
472.353		472.355	-3.9274	20-Hydroxyursolic acid	C30H48O4
472.353		472.355	-3.9274	Azukisapogenol	C30H48O4
472.353		472.355	-3.9274	delta-Maslinic acid	C30H48O4
472.353		472.355	-3.9274	Sebiferenic acid	C30H48O4
472.353		472.355	-3.9274	Momordicin I	C30H48O4
472.353		472.355	-3.9274	Ganoderic acid U	C30H48O4
472.353		472.355	-3.9274	Ganodermanontriol	C30H48O4
472.353		472.355	-3.9274	Epoxyganoderiol A	C30H48O4
472.353		472.355	-3.9274	3,22-Dihydroxycycloart-24-en-26-oic acid	C30H48O4
472.353		472.355	-3.9274	27-Hydroxyisomangiferolic acid	C30H48O4
472.353		472.355	-3.9274	Albigenic acid	C30H48O4
472.353		472.355	-3.9274	Rubitic acid	C30H48O4
472.353		472.355	-3.9274	Ganoderiol E	C30H48O4
472.353		472.355	-3.9274	3-Corosolic acid	C30H48O4
472.354	5.53886	472.355	-3.50399	ODORATONE	C30H48O4	1.27318e-05	0.0336423	105047	159887	101799	97945	75201	91495	122942	126046	90445	96097	79868	97962	130127	92567	95706	133137	128779	120638	180077	142210	182623	171389	184209	169609	150022	171233	161615	167748	183207	167976	130590	181525	180602	176593	169267	7469
472.354		472.355	-3.56859	Alisol B	C30H48O4
472.354		472.355	-3.56859	Alphitolic acid	C30H48O4
472.354		472.355	-3.56859	Crataegolic acid	C30H48O4
472.354		472.355	-3.50399	Maslinic Acid	C30H48O4
472.354		472.355	-3.50399	HEDERAGENIN	C30H48O4
472.354		472.355	-3.56859	Echinocystic acid	C30H48O4
472.354		472.355	-3.56859	Gratiogenin	C30H48O4
472.354		472.355	-3.56859	Siaresinol	C30H48O4
472.354		472.355	-3.56859	Sumaresinol	C30H48O4
472.354		472.355	-3.50399	26,27-diethyl-1,25-dihydroxy-20,21-didehydro-23-oxavitamin D3	C30H48O4
472.354		472.355	-3.50399	spinosic acid A	C30H48O4
472.354		472.355	-3.50399	16-Oxolycoclavanol	C30H48O4
472.354		472.355	-3.50399	Lucidumol A	C30H48O4
472.354		472.355	-3.50399	Queretaroic acid	C30H48O4
472.354		472.355	-3.50399	Priverogenin A	C30H48O4
472.354		472.355	-3.50399	3,23-Dihydroxycycloart-24-en-26-oic acid	C30H48O4
472.354		472.355	-3.50399	Pomolic acid	C30H48O4
472.354		472.355	-3.50399	20-Hydroxyursolic acid	C30H48O4
472.354		472.355	-3.50399	Azukisapogenol	C30H48O4
472.354		472.355	-3.50399	delta-Maslinic acid	C30H48O4
472.354		472.355	-3.50399	Sebiferenic acid	C30H48O4
472.354		472.355	-3.50399	Momordicin I	C30H48O4
472.354		472.355	-3.50399	Ganoderic acid U	C30H48O4
472.354		472.355	-3.50399	Ganodermanontriol	C30H48O4
472.354		472.355	-3.50399	Epoxyganoderiol A	C30H48O4
472.354		472.355	-3.50399	3,22-Dihydroxycycloart-24-en-26-oic acid	C30H48O4
472.354		472.355	-3.50399	27-Hydroxyisomangiferolic acid	C30H48O4
472.354		472.355	-3.50399	Albigenic acid	C30H48O4
472.354		472.355	-3.50399	Rubitic acid	C30H48O4
472.354		472.355	-3.50399	Ganoderiol E	C30H48O4
472.354		472.355	-3.50399	3-Corosolic acid	C30H48O4
473.164	2.84475	473.166	-3.79054	10-Formyltetrahydrofolate	C20H23N7O7	2.22977e-15	5.90666e-12	0	20578.2	0	0	0	0	0	0	0	0	0	0	0	0	0	0	0	0	18483	23399	22358	19914	18450	23019	15939	20528	20742	21222	28406	15483	17288	22845	21444	22129	16120	22638
473.164		473.166	-3.79054	N10-Formyltetrahydrofolic acid	C20H23N7O7
473.164		473.166	-3.79054	Folinic acid	C20H23N7O7
473.164		473.166	-3.79054	5-Formyltetrahydrofolate	C20H23N7O7
473.164		473.166	-3.79054	Leucovorin	C20H23N7O7
473.164		473.166	-4.17752	Raloxifene	C28H27NO4S
473.164		473.166	-3.79054	Pteroyl-glutamic acid	C20H23N7O7
473.165	0.162534	473.166	-1.46577	10-Formyltetrahydrofolate	C20H23N7O7	1.69164e-07	0.000447681	0	89425.8	0	0	0	0	0	0	0	0	0	0	0	0	0	0	0	0	104050	81451	82280	91364	77113	83415	81224	82783	91245	94195	130098	103727	80393	79241	94353	79332	90606	82795
473.165		473.166	-1.46577	N10-Formyltetrahydrofolic acid	C20H23N7O7
473.165		473.166	-1.46577	Folinic acid	C20H23N7O7
473.165		473.166	-1.46577	5-Formyltetrahydrofolate	C20H23N7O7
473.165		473.166	-1.46577	Leucovorin	C20H23N7O7
473.165		473.166	-1.85275	Raloxifene	C28H27NO4S
473.165		473.166	-1.46577	Pteroyl-glutamic acid	C20H23N7O7
473.18	4.24885	473.18	-0.654234	Tyr Glu Tyr	C23H27N3O8	5.81542e-11	1.5405e-07	0	31277.4	0	0	0	0	0	0	0	0	0	0	0	0	0	0	0	0	19411	34209	31277.4	31277.4	20122	22723	24296	21613	41879	31277.4	21008	49195	35936	40499	41217	20756	37134	39163
473.18		473.18	-0.654234	Glu Tyr Tyr	C23H27N3O8
473.182	6.10274	473.184	-4.09543	CAY10641	C28H27NO6	5.86467e-08	0.000155231	41041.8	0	23583.5	23583.5	23583.5	23583.5	71352	54736	23583.5	23583.5	75620	23583.5	70645	23583.5	23583.5	66793	47167	58105	0	0	0	0	0	0	0	0	0	0	0	0	0	0	0	0	0	0
473.182		473.183	-2.74106	OA-6129 B2	C20H31N3O8S
473.182		473.183	-2.74106	OA-6129 B1	C20H31N3O8S
473.182		473.18	4.41783	Tyr Glu Tyr	C23H27N3O8
473.182		473.18	4.41783	Glu Tyr Tyr	C23H27N3O8
474.206	5.85623	474.205	1.48666	Sildenafil	C22H30N6O4S	2.47497e-08	6.5562e-05	31228	19283.1	26974	32723	29093	28577	30577	30738	28702	25974	33864	47234	38386	24898	21883	30539	35097	34389	17149	19539	18817	20280	16777	21685	15125	17962	15199	13546	25996	18679	24573	19544	19818	18053	20218	24136
474.225	5.02626	474.225	-0.849453	Picrasin A	C26H34O8	5.05124e-06	0.0133775	2643.81	15865.2	0	0	0	0	30066	0	0	0	0	0	7058	5177	0	0	0	0	23563	11214	11214	26149	23903	11214	11214	11214	11214	11214	27994	22428	11214	11214	11214	11214	11214	26969
474.225		474.225	-0.7851	Methylprednisolone succinate	C26H34O8
474.225		474.225	-0.849453	Agrimophol	C26H34O8
474.225		474.225	-0.7851	Austalide B	C26H34O8
474.227	5.72515	474.225	3.36795	Picrasin A	C26H34O8	7.58991e-06	0.0201059	14310.1	7308.97	17031	12036	12171	14310.1	13168	12350	14693	14310.1	18324	15880	17043	12420	11836	15348	14310.1	13731	4749.5	4749.5	4749.5	4749.5	4749.5	13464	4749.5	4749.5	9723	12293	4749.5	9499	4749.5	10082	13993	4749.5	4749.5	10263
474.227		474.225	3.4323	Methylprednisolone succinate	C26H34O8
474.227		474.225	3.36795	Agrimophol	C26H34O8
474.227		474.225	3.4323	Austalide B	C26H34O8
474.23	4.53319					2.54174e-06	0.00672846	3075.06	19556.2	0	14052	0	0	16691	18458	0	0	0	0	0	0	0	0	0	0	21069	22970	29998	18028	19556.2	22499	19556.2	12798	18830	17034	18695	16843	16954	26357	17499	16982	18228	18116
474.368	5.87097					2.19509e-07	0.00058278	1085.38	30371.6	0	0	0	0	0	0	0	17366	0	0	0	0	0	0	0	0	28338	26154	30371.6	31781	32137	30851	20419	27402	33686	38674	38593	30371.6	28912	30903	30371.6	27519	29833	30371.6
476.221	5.73242	476.223	-3.80917	Loperamide	C29H33ClN2O2	4.33286e-09	1.14777e-05	317073	218406	298531	300760	281515	317776	352300	342858	282791	270333	379440	286216	390725	283760	278929	333947	336652	336629	217780	214969	230580	226772	212872	226731	173038	216832	197503	220960	238797	210497	248979	210860	226052	220400	200959	236726
476.297	3.84938					5.86467e-08	0.000155231	39439	0	23722	23722	23722	23722	76348	55974	23722	23722	67273	23722	56927	23722	23722	58153	55407	47444	0	0	0	0	0	0	0	0	0	0	0	0	0	0	0	0	0	0
478.255	0.199733	478.257	-3.72885	3,5-Tetrahydronorethindrone glucuronide	C26H38O8	7.87408e-08	0.000208476	13700.4	274.278	9215.5	9215.5	9215.5	9215.5	18431	21310	9215.5	9215.5	9215.5	9215.5	9215.5	19373	9215.5	24660	21809	21469	0	0	0	4937	0	0	0	0	0	0	0	0	0	0	0	0	0	0
479.839	11.7325					5.85999e-07	0.00155231	14008.1	651.167	6701	6701	16456	6701	6701	24093	6701	23973	13402	6701	49975	6701	6701	6701	29221	6701	0	0	0	0	0	0	0	0	0	0	0	11721	0	0	0	0	0	0
480.216	6.98026	480.215	2.26309	ANTHOTHECOL	C28H32O7	6.47809e-08	0.000171655	35980.2	0	5036	5036	5036	5036	86286	73260	10072	5036	90804	5036	86256	5036	5036	62385	61303	65030	0	0	0	0	0	0	0	0	0	0	0	0	0	0	0	0	0	0
480.216		480.216	-0.406006	PD 123177	C29H28N4O3
480.253	5.28874	480.251	4.18492	Jolkinol A	C29H36O6	1.76429e-06	0.00466224	39204.6	91649.7	22096	25306	25286	25994	61247	55077	25328	26173	56965	23428	61721	22228	20908	53805	59928	61784	94286	83814	101891	98424	94431	97791	55237	88542	89138	90578	110022	87182	94111	86056	98483	102370	86515	90824
480.271	0.194354					4.12541e-07	0.00109404	253297	7506.44	268255	234052	268980	185927	239877	253425	262706	234937	342990	240810	260715	265838	229921	261558	262678	240083	13659	19615	3747.5	3747.5	18178	3747.5	7495	3747.5	17425	3747.5	3747.5	3747.5	3747.5	3747.5	3747.5	13774	3747.5	3747.5
480.416	10.5289					5.30787e-07	0.00140662	41039.2	8830.56	53327	57003	53489	56141	24142	21794	58312	48059	23838	52701	24515	58148	49725	25020	25916	24497	14195	4388.5	4388.5	13947	18730	4388.5	4388.5	16043	8777	4388.5	4388.5	14848	13490	4388.5	4388.5	4388.5	15035	4388.5
481.167	3.73249	481.168	-2.8554	Rosuvastatin	C22H28FN3O6S	1.04827e-07	0.000278145	38600.2	1179.56	49734	54835	50079	56634	23349	23349	50279	49212	23349	48868	23349	46698	47821	23349	23349	23349	0	0	0	0	0	0	0	0	0	0	0	0	0	0	0	0	21232	0
482.286	0.173803	482.285	0.0799821	VD 2716	C30H42O3S	1.04827e-07	0.000278145	47611.8	400.944	66289	63279	56159	65408	28079.5	28079.5	60794	56403	28079.5	65367	28079.5	72560	58973	28079.5	28079.5	28079.5	0	0	0	0	0	0	0	0	0	7217	0	0	0	0	0	0	0	0
482.286		482.285	0.0799821	VD 2656	C30H42O3S
482.305	7.55585	482.307	-3.75302	26-hydroxycholesterol 3-sulfate	C27H46O5S	7.26866e-25	1.92547e-21	311485	969392	305713	275107	257378	291956	338509	336408	289544	271575	348415	280550	368872	275957	275212	346790	349230	372548	952289	950196	1096812	1015044	993741	1002078	733644	1048775	928727	903328	995820	949102	1048642	988508	958947	988734	867944	1026730
482.322	3.67281					1.79237e-05	0.0474799	15235.2	22019	17553	15235.2	9297	10504	16005	14786	15235.2	15235.2	16504	18728	14956	15235.2	15235.2	21965	11952	15337	26219	19629	16131	22019	25359	18540	13254	27248	22019	20684	20513	26375	13664	27084	24679	22019	28887	22019
482.432	11.1637	482.434	-3.94292	Triacontanedioic acid	C30H58O4	6.36206e-07	0.00168476	127982	25998.7	181668	183975	163076	186063	63461	57509	168885	164122	127982	172620	63437	190584	146853	52273	62583	62618	15074.5	15074.5	39130	15074.5	15074.5	44794	15074.5	39284	15074.5	30149	42542	15074.5	15074.5	31378	15074.5	52347	15074.5	37608
483.153	6.18927					8.39801e-07	0.00222516	14766.2	5920.17	12695	14766.2	14766.2	16462	17539	12960	13280	10224	18697	15142	18074	12439	12387	17295	14766.2	14766.2	10955	3854	10185	3854	3854	10594	3854	3854	3854	3854	3854	3854	10546	3854	3854	3854	7708	10327
483.203	6.44571					8.04421e-08	0.00021298	54103.8	0	54103.8	15712	14858	18223	103050	69991	54103.8	14280	95701	54103.8	96036	15341	15857	78288	79285	86727	0	0	0	0	0	0	0	0	0	0	0	0	0	0	0	0	0	0
483.293	4.55737					3.56589e-07	0.000944604	30456.1	18905	32279	31737	34468	29461	25973	23304	36895	35987	19919	32792	30456.1	36851	38721	30456.1	25022	22977	21429	15344	20162	19608	18905	15274	18905	20431	20853	17702	18905	21188	19471	19112	16196	19146	19340	18319
483.333	5.52215					1.49e-05	0.0394701	61272.2	31648.5	42467	40233	45711	44934	85953	84201	44958	41814	89784	44853	90916	44676	23480	76093	92652	87631	31701	31648.5	33591	28707	32787	34552	24547	29341	29524	35408	30684	33264	34344	31295	32332	35235	30853	29859
484.249	6.99795					6.87387e-07	0.00181986	21686	60219.2	11265.5	35352	35210	28808	11265.5	11265.5	23684	27090	11265.5	22583	11265.5	28833	29864	25428	11265.5	22531	60219.2	57415	58484	73552	61288	60219.2	57146	74085	71053	48401	67879	56346	61544	48228	59295	54212	50897	63683
484.249	4.63763					7.36063e-07	0.00194966	22445.3	14245.7	18804	24830	22696	19125	26847	19205	25355	23691	25879	24763	24274	22941	23227	22275	17918	17295	13352	15690	14225	16274	16035	14417	7874	12799	12562	14500	15089	14693	15621	14245.7	14245.7	15594	13492	15714
484.317	7.67089	484.319	-3.73451	Propapyriogenin A2	C30H44O5	8.81287e-07	0.00233377	67471.6	2963.22	590448	49241	19957.5	68741	19957.5	19957.5	48252	45441	19957.5	39915	19957.5	19957.5	57890	19957.5	19957.5	19957.5	0	0	13407	0	0	0	0	0	0	0	0	0	0	0	0	0	0	39931
484.317		484.319	-3.67149	3-oxo-12-acetoxy-cholest-1,4-dien-26-oic acid	C30H44O5
484.317		484.319	-3.67149	Liquoric acid	C30H44O5
484.317		484.319	-3.67149	24-Hydroxyglabrolide	C30H44O5
484.317		484.319	-3.67149	Ganolucidic acid E	C30H44O5
484.317		484.319	-3.67149	19-19-Hydroxy-3,11-dioxo-12-ursen-28-oic acid	C30H44O5
484.317		484.319	-3.67149	21-Hydroxyisoglabrolide	C30H44O5
485.139	5.35009					3.08527e-07	0.000818541	26521.2	2627.28	36209	32219	33469	36022	15222.5	15222.5	34289	30445	15222.5	37101	15222.5	40912	37116	15222.5	15222.5	15222.5	0	8951	0	11278	0	0	0	0	0	0	0	0	0	10644	9845	0	6573	0
485.168	6.02141	485.166	4.0446	1-deoxy-1-[methyl[3-phenyl-3-[4-(trifluoromethyl)phenoxy]propyl]amino]-Glucopyranuronic acid	C23H26F3NO7	6.71026e-06	0.0177748	36163.3	58880.2	27180	26027	21865	26502	52093	47423	20669	19480	58552	23525	54705	26820	22864	50771	47574	52563	62379	54529	56928	60945	56656	63808	52129	59704	55607	59925	64270	52422	63850	60031	63419	59160	56235	57847
485.182	6.18925					2.13492e-06	0.00564237	22084	11899.6	22106	22775	20263	20336	24326	23103	16584	18043	26513	19517	28245	21356	19611	24148	22084	24334	6449.5	15618	19765	17232	6449.5	14546	6449.5	17810	15629	6449.5	15624	16159	6449.5	6449.5	17315	12899	6449.5	6449.5
485.309	4.08883					1.65125e-07	0.000437085	20208.1	840.389	21547	21924	22057	23763	20208.1	18267	20330	21696	10450	24903	20208.1	21757	25918	20208.1	20208.1	9885	0	0	0	0	0	0	0	0	0	6171	0	0	8956	0	0	0	0	0
485.327	7.31256					9.42012e-06	0.0249536	26176.2	38949.4	15243	15243	33464	15243	32853	35267	15243	15243	34037	34573	37564	35121	38754	15243	30486	15243	34066	41206	38949.4	40977	38949.4	37436	39479	37473	38949.4	36657	37440	38949.4	35729	44004	38010	38949.4	44916	38949.4
486.333	4.61293	486.335	-3.9133	Acerinol	C30H46O5	9.81457e-07	0.00259867	8309.69	29111.7	7217	5626	2813	2813	9615	20333	6657	2813	13090	2813	12831	2813	2813	18401	13533	8774	33996	33730	22657	28574	33798	31842	17588	39000	25349	22205	22432	28399	24366	33513	34102	33601	32829	26029
486.333		486.335	-3.9133	Quillaic acid	C30H46O5
486.333		486.335	-3.9133	Alisol C	C30H46O5
486.333		486.335	-3.9133	Glabric acid	C30H46O5
486.333		486.335	-3.97605	Bassic acid	C30H46O5
486.333		486.335	-3.97605	28-Hydroxyglycyrrhetic acid	C30H46O5
486.333		486.335	-3.97605	24-Hydroxyglycyrrhetic acid	C30H46O5
486.333		486.335	-3.97605	3,15,22-Trihydroxylanosta-7,9,24-trien-26-oic acid	C30H46O5
486.333		486.335	-3.97605	2,20-Dihydroxy-3-oxo-12-ursen-28-oic acid	C30H46O5
486.333		486.335	-3.97605	Ceanothic acid	C30H46O5
486.333		486.335	-3.97605	Actinidic acid	C30H46O5
486.333		486.335	-3.97605	Melilotigenin	C30H46O5
486.333		486.335	-3.97605	18-Hydroxyglycyrrhetic acid	C30H46O5
486.333		486.335	-3.97605	Lucyin A	C30H46O5
486.333	4.84736	486.335	-3.29644	Acerinol	C30H46O5	6.25083e-07	0.00165562	9297	201096	4328.5	4328.5	4328.5	4328.5	14657	16118	4328.5	4328.5	16650	4328.5	12867	4328.5	10910	17541	8657	16724	194270	275780	198353	200527	203676	199665	124971	203462	193502	195622	205950	196202	207399	199207	197825	208218	205197	209893
486.333		486.335	-3.29644	Quillaic acid	C30H46O5
486.333		486.335	-3.29644	Alisol C	C30H46O5
486.333		486.335	-3.29644	Glabric acid	C30H46O5
486.333		486.335	-3.35919	Bassic acid	C30H46O5
486.333		486.335	-3.35919	28-Hydroxyglycyrrhetic acid	C30H46O5
486.333		486.335	-3.35919	24-Hydroxyglycyrrhetic acid	C30H46O5
486.333		486.335	-3.35919	3,15,22-Trihydroxylanosta-7,9,24-trien-26-oic acid	C30H46O5
486.333		486.335	-3.35919	2,20-Dihydroxy-3-oxo-12-ursen-28-oic acid	C30H46O5
486.333		486.335	-3.35919	Ceanothic acid	C30H46O5
486.333		486.335	-3.35919	Actinidic acid	C30H46O5
486.333		486.335	-3.35919	Melilotigenin	C30H46O5
486.333		486.335	-3.35919	18-Hydroxyglycyrrhetic acid	C30H46O5
486.333		486.335	-3.35919	Lucyin A	C30H46O5
487.144	3.72467					1.68756e-07	0.000447681	0	84519.9	0	0	0	0	0	0	0	0	0	0	0	0	0	0	0	0	83598	80897	79396	82633	79444	88159	65078	81055	84519.9	82879	117545	86206	92611	78797	83600	88419	80897	85624
488.206	4.27243	488.205	3.70778	Ichangin	C26H32O9	4.83819e-06	0.0128212	30780.6	44759.4	36273	30976	27841	36906	24588	23363	31020	30569	26651	34503	30614	38150	33418	30021	28055	29541	42102	44491	44426	47908	44936	47765	28502	44194	44229	43716	48460	44147	46669	54708	46877	47330	41727	43482
488.206		488.205	3.70778	Limonoate D-ring-lactone	C26H32O9
488.206		488.205	3.70778	Limonoate A-ring-lactone	C26H32O9
488.206		488.205	3.64527	Terretonin	C26H32O9
488.206		488.205	3.64527	Isolimonic acid 16->17-lactone	C26H32O9
488.206		488.205	3.64527	17-Ethynylestradiol 16-glucuronide	C26H32O9
488.206		488.205	3.64527	17-Ethynylestradiol 6-glucuronide	C26H32O9
488.206		488.205	3.64527	17-Ethynylestradiol 4-glucuronide	C26H32O9
488.206		488.205	3.64527	17-Ethynylestradiol 2-glucuronide	C26H32O9
488.348	4.97457	488.35	-3.86855	Asiatic acid	C30H48O5	3.54528e-07	0.000939145	18234.1	38114.4	17619	16292	16370	16456	17805	18956	18234.1	21963	18735	18572	16697	17935	18975	18234.1	18752	20151	27038	54496	26430	20806	38114.4	16214	30963	33454	38114.4	44838	49989	41997	49337	43320	38114.4	50201	44518	38114.4
488.348		488.35	-3.86855	Euscaphic acid	C30H48O5
488.348		488.35	-3.86855	Cimigenol	C30H48O5
488.348		488.35	-3.86855	Dahurinol	C30H48O5
488.348		488.35	-3.86855	bayogenin	C30H48O5
488.348		488.35	-3.86855	11-acetoxy-3,6-dihydroxy-24-methyl-9,11-seco-5-cholesta-7,24-dien-9-one	C30H48O5
488.348		488.35	-3.86855	11-acetoxy-3,6-dihydroxy-24-methyl-9,11-seco-5-cholesta-7,22-dien-9-one	C30H48O5
488.348		488.35	-3.86855	Pitheduloside I	C30H48O5
488.348		488.35	-3.86855	Arjunolic acid	C30H48O5
488.348		488.35	-3.86855	Camelliagenin B	C30H48O5
488.348		488.35	-3.86855	Madasiatic acid	C30H48O5
488.348		488.35	-3.86855	Esculentic acid (Diplazium)	C30H48O5
488.348		488.35	-3.86855	Hovenolactone	C30H48O5
488.348		488.35	-3.86855	Centellasapogenol A	C30H48O5
488.348		488.35	-3.86855	Glyyunnansapogenin B	C30H48O5
488.348		488.35	-3.86855	3,6,19-Trihydroxy-12-ursen-28-oic acid	C30H48O5
488.348		488.35	-3.86855	Ganoderiol D	C30H48O5
488.348		488.35	-3.86855	Ananasic acid	C30H48O5
488.348		488.35	-3.86855	16-Hydroxystellatogenin	C30H48O5
488.348		488.35	-3.86855	21-Hydroxyhederagenin	C30H48O5
488.348		488.35	-3.86855	11-acetoxy-3,6-dihydroxy-24-methylene-9,11-seco-5-cholesta-7,22-dien-9-one.	C30H48O5
490.364	4.5583	490.366	-3.90363	Barringtogenol C	C30H50O5	6.60817e-07	0.00175099	7614.09	26201.1	14562	10572	11821	3920.5	3920.5	3920.5	9978	10309	3920.5	8557	3920.5	12711	3920.5	3920.5	7841	8031	28297	24204	30322	27755	23308	24276	18144	30032	25281	29571	27907	25447	24694	24596	27776	26502	24719	28788
490.364		490.366	-3.90363	Alisol A	C30H50O5
490.364		490.366	-3.90363	Meliantriol	C30H50O5
490.364		490.366	-3.90363	1,25-dihydroxy-2-(3-hydroxypropoxy)vitamin D3	C30H50O5
490.364		490.366	-3.90363	24,25-dihydroxy-1-hydroxymethyl-26,27-dimethyl-24-homo-22-oxavitamin D3	C30H50O5
490.364		490.366	-3.90363	24,25-dihydroxy-1-hydroxymethyl-26,27-dimethyl-24-homo-22-oxa-3-epivitamin D3	C30H50O5
490.364		490.366	-3.90363	Xeniasterol-b	C30H50O5
490.364		490.366	-3.90363	Camelliagenin C	C30H50O5
490.364		490.366	-3.90363	Ganoderiol H	C30H50O5
492.191	2.93165					2.58479e-08	6.84711e-05	21317	0	25849	27654	28384	24116	8668	21317	21317	22687	9002	29567	21317	28554	33041	21317	8513	9769	0	0	0	0	0	0	0	0	0	0	0	0	0	0	0	0	0	0
494.229	4.25866	494.23	-2.62887	Microlenin	C29H34O7	4.09051e-07	0.00108344	4318.38	14288.7	3233.5	3233.5	3233.5	3233.5	7618	3233.5	3233.5	3233.5	8188	6467	3233.5	3233.5	3233.5	3233.5	3233.5	8019	15840	13145	13619	11890	16757	14028	13317	14288.7	14288.7	14288.7	14013	13693	13603	14405	13965	13844	17673	14538
495.196	5.73212	495.194	3.8639	Isometamidium chloride	C28H26N7. Cl	2.10296e-07	0.000557074	55538.6	37212.7	53667	54189	47261	53782	65083	56794	49698	40735	69995	51943	72071	45822	46712	59123	60221	61521	33748	35982	36852	39652	34350	41706	28537	35252	33585	33400	41916	35671	43155	38593	37195	40188	39165	40881
496.156	6.8964	496.158	-4.45739	Mycophenolic acid O-acyl-glucuronide	C23H28O12	4.69965e-07	0.00124503	5881.84	24152.4	3475.5	3475.5	3475.5	3475.5	3475.5	10399	10833	3475.5	13466	3475.5	14230	3475.5	3475.5	6951	3475.5	3475.5	24152.4	35383	25272	16473	22165	16872	24152.4	23793	24152.4	25551	21155	27760	28897	21061	25784	24648	19832	27640
496.156		496.158	-4.39589	Musabalbisiane A	C23H28O12
496.156		496.158	-4.39589	Isobyakangelicin 3'-glucoside	C23H28O12
496.156		496.158	-4.39589	Byakangelicin 3'-glucoside	C23H28O12
496.156		496.158	-4.39589	Byakangelicin 2'-glucoside	C23H28O12
496.447	11.2904					8.73346e-07	0.00231258	56940.6	36723.5	54771	55103	83512	56940.6	58529	50703	56993	49145	63102	43290	56900	54584	56940.6	56940.6	55948	57648	30913	38831	42886	39032	37372	42583	25662	43638	39649	23300	40775	36476	40626	36723.5	35890	31442	39621	35603
497.145	6.7781					1.33832e-05	0.0354966	4420.25	897.889	3080	3080	8433	3080	3080	3080	3080	6160	3080	3080	3080	3080	9759	3080	3080	9412	0	0	0	0	0	0	0	0	0	0	0	0	8538	7624	0	0	0	0
497.329	9.61926					5.12244e-07	0.00135629	21492.9	1219.22	26210	31893	26922	38232	9272	9272	25261	25734	18544	41964	9272	9272	44223	9272	9272	9272	0	0	0	0	0	0	0	0	0	0	0	0	0	0	0	0	0	21946
498.172	7.33378	498.174	-3.48588	Eucaglobulin	C23H30O12	2.14798e-06	0.00569535	13631.1	36272.5	7133.5	36089	7133.5	7133.5	14267	7133.5	7133.5	22242	26113	7133.5	7133.5	26029	7133.5	7133.5	7133.5	22022	32561	36272.5	31253	36272.5	33733	41598	36272.5	31112	42133	47825	40511	29080	26320	34740	36272.5	49709	28991	38249
498.172		498.174	-3.48588	Musabalbisiane B	C23H30O12
498.23	5.42572	498.231	-2.67283	2-O-galactopyranosyl	C21H38O13	6.99302e-08	0.000185165	22670.8	0	30163	30789	32507	30713	13143	13143	29196	26286	13143	30875	13143	32967	27235	13143	13143	13143	0	0	0	0	0	0	0	0	0	0	0	0	0	0	0	0	0	0
500.28	4.78695					5.81556e-07	0.00154172	18102.2	5482.08	18239	23562	20136	19126	15061	12767	21616	19355	14972	22749	16511	18339	19534	13788	18102.2	15778	9155	8018	9786	8037	2296.5	2296.5	4593	10327	2296.5	10461	2296.5	2296.5	10078	2296.5	2296.5	2296.5	2296.5	7554
500.333	3.50708	500.335	-4.45785	5-cholestan-3,4,6,7,8,15,16,26-octol	C27H48O8	6.12724e-07	0.00162384	6127.19	18153.7	2041	2041	2041	4191	2041	13234	2041	9717	2041	2041	11310	4082	2041	13654	11587	13932	17494	17314	17254	18153.7	18284	17932	18153.7	19049	14741	17485	18039	15992	20068	20892	18153.7	21637	18153.7	17971
501.134	4.88482	501.134	1.38495	Bacampicillin hydrochloride	C21H27N3O7S. HCl	7.48597e-07	0.0019841	18742.1	1680	23836	21683	21340	27538	10670	10670	26708	26568	10670	22730	10670	24932	29848	10670	10670	10670	0	0	0	6779	0	0	0	0	0	0	0	0	0	0	6255	0	17206	0
502.219	2.92833	502.22	-2.99947	Verrucarin A	C27H34O9	7.37495e-07	0.00195231	174670	26837.9	261952	236440	211990	270904	79449	73141	232133	225979	87980	244869	85555	246611	280071	91357	81385	84903	29351	28284	25897	26994	27629	33738	19553	27336	24510	26327	23819	26058	28337	27179	24047	28034	29592	26397
502.219		502.22	-2.93871	Geranioloxyalatum flavone	C27H34O9
502.219		502.22	-2.93871	Isocyclocalamin	C27H34O9
502.219		502.22	-2.93871	Cyclocalamin	C27H34O9
502.242	5.73263	502.241	1.60472	Eriojaposide A	C24H38O11	8.16871e-14	2.16389e-10	42812.5	32139.8	36698	41109	43958	40044	44685	43620	41757	41653	45508	44503	46810	41497	38527	45881	46853	41897	31815	32647	32444	32744	33693	33330	26639	33007	31656	31241	32139.8	28492	35367	32582	34317	31315	31129	33958
502.242		502.241	1.54396	3-Oxo--ionol 9-[apiosyl-(1->6)-glucoside]	C24H38O11
503.208	5.88168					6.45352e-10	1.70954e-06	32487.8	20140.3	27630	41856	27177	30358	32428	33292	28059	25098	38481	28334	34644	32487.8	32487.8	32331	38844	36297	18884	18820	20295	22659	21781	15820	18823	22080	18948	20140.3	26988	17507	15703	24237	23213	11925	23362	21340
504.227	6.02162	504.227	-1.16312	GW 4869	C30H28N6O2	7.88899e-06	0.0209006	69492	98250.7	51571	53616	54106	50728	92727	87845	52373	50509	95645	55839	95443	51481	51585	88371	89152	90881	104442	90320	99734	100567	95810	97403	87987	96807	90710	96359	99038	97721	106821	98073	104418	104460	97029	100813
505.224	5.51009	505.225	-1.18943	Amprenavir	C25H35N3O6S	4.05176e-07	0.00107331	374261	282333	386239	377331	366878	417867	405252	368017	161283	335150	451643	394099	459578	352091	376443	390483	367090	378737	280160	278781	140094	320519	285990	319718	240295	294406	259903	276756	325922	266996	332292	283688	308342	289953	269188	308991
506.305	7.55517					4.7574e-07	0.00126092	9264.88	33498.4	6128.5	6128.5	6128.5	6128.5	6128.5	6128.5	6128.5	6128.5	6128.5	17977	6128.5	6128.5	16356	28106	12257	6128.5	33498.4	33498.4	28222	42445	33498.4	31354	33498.4	33498.4	37294	29536	44442	27017	32785	34179	30848	31014	29412	36931
508.32	6.71					3.87579e-08	0.00010267	210168	274081	229483	206952	228524	229124	190535	172793	235529	225625	185622	242707	176613	246982	248627	174238	191008	178320	269636	284248	269419	260277	337457	282250	232478	266373	250731	264774	281523	241595	289863	286653	297709	256178	271863	290426
509.141	0.163658	509.142	-1.95431	N6,N6,O-Tridemethylpuromycin-5'-phosphate	C19H24N7O8P	1.69164e-07	0.000447681	0	167787	0	0	0	0	0	0	0	0	0	0	0	0	0	0	0	0	155021	162363	169913	182662	165343	180535	73183	172828	154332	171570	218502	180285	180346	170555	174867	169587	151521	186757
509.175	4.53324	509.174	1.82846	Dide-O-methyl-4-O--D-glucopyranosylsimmondsin	C20H31NO14	8.96279e-06	0.023735	8712.47	811.278	2953.5	2953.5	5907	8519	19742	17296	2953.5	2953.5	2953.5	8488	2953.5	6797	2953.5	17123	16902	17951	0	4838	0	0	0	0	0	0	0	4870	0	0	0	4895	0	0	0	0
510.255	5.85671					5.84685e-06	0.0154967	19975.5	11894.3	20585	21701	19571	17632	23165	19447	16613	19932	19998	16873	20862	18701	17635	22136	23490	21267	13638	6819	6819	6819	14000	6819	6819	6819	15950	15242	16180	17165	14738	20035	6819	6819	17271	15327
510.264	4.73776	510.265	-2.33717	Nebramycin factor 5'	C19H38N6O10	1.51181e-06	0.00399999	9258.94	25825.8	3377.5	3377.5	3377.5	3377.5	19541	17657	3377.5	8833	18949	6755	14802	3377.5	3377.5	3377.5	13058	21528	28836	26331	26523	23197	28333	28601	14980	27351	27898	23934	26383	27353	29719	21359	26146	25723	24962	27236
510.264		510.262	3.823	CGP72383	C29H32N7O2
510.264		510.262	3.823	DEOXYGEDUNOL ACETATE	C30H38O7
510.264		510.262	3.823	Physagulin A	C30H38O7
515.291	3.7081	515.292	-2.10951	Taurocholic acid	C26H45NO7S	8.91327e-07	0.00236026	27018.6	7581.44	15535	14210	12261	13519	45933	36983	15209	27018.6	37187	15611	40108	14463	27018.6	39386	35389	42466	9408	10797	4073.5	4073.5	4073.5	9964	4073.5	12314	4073.5	11540	4073.5	13021	9087	4073.5	4073.5	8785	10815	8147
515.291		515.288	4.40515	Atracurium (Quaternary alcohol)	C29H41NO7
515.291		515.292	-2.10951	Taurohyocholate	C26H45NO7S
515.291		515.288	4.40515	Candoxatril	C29H41NO7
515.291		515.292	-2.10951	Taurohyocholic acid	C26H45NO7S
515.291		515.292	-2.10951	Tauro-b-muricholic acid	C26H45NO7S
515.291		515.292	-2.10951	Tauroursocholic acid	C26H45NO7S
515.291		515.292	-2.10951	Taurallocholic acid	C26H45NO7S
516.181	6.02159					6.81781e-07	0.00180604	23891.8	36221.6	18976	12532	21749	14066	38456	22692	23891.8	23430	24824	23891.8	33916	14436	23891.8	33680	29641	22196	35505	40283	41445	40667	33664	35401	36333	35496	35575	32392	35768	33701	34494	33098	40776	46356	30133	30902
516.212	5.73253					3.64366e-08	9.64236e-05	16030.2	0	11871	11871	11871	11871	27226	11871	11871	11871	11871	11871	11871	23742	11871	30883	11871	32180	0	0	0	0	0	0	0	0	0	0	0	0	0	0	0	0	0	0
518.153	7.38147					5.84875e-11	1.54933e-07	36487.2	49357	30608	34613	33507	41805	38894	43109	37797	33226	39135	35216	40437	35429	36487.2	36108	34462	32962	51974	46830	57744	53152	44024	53184	42393	49318	43782	51924	52138	48303	44735	48544	54321	49357	45076	51627
518.154	7.30572					9.81582e-13	2.60021e-09	39058.7	67831	36755	34243	38954	44110	37411	32203	33344	38023	53475	42525	43970	45695	38295	31303	41872	32761	69011	66894	69838	70551	57869	74703	58262	57857	58980	71503	79860	61737	73011	62932	60639	89609	71149	66553
518.317	8.62372	518.316	3.09483	Hodgkinsine	C33H38N6	3.04616e-08	8.06928e-05	20677.3	27504.8	24576	21408	22706	19844	20173	15656	22580	19268	21553	20483	19451	22860	20677.3	19533	17746	22323	26698	24613	27178	28349	26954	29258	20187	33190	26280	21917	30081	30181	30490	26551	26516	26781	30129	29734
519.202	4.25771					3.11025e-07	0.000823839	13300.1	611.556	13300.1	10236	9103	13300.1	13873	19680	8400	13300.1	16630	9620	14277	13300.1	7193	13300.1	20563	16726	0	0	0	0	0	0	0	0	0	11008	0	0	0	0	0	0	0	0
519.203	4.53277					3.86425e-06	0.0102251	43365	22194.8	31967	28752	27732	24441	62721	70526	24730	25464	66116	22647	61726	28651	25006	65291	65018	63052	23087	20047	22194.8	22194.8	19529	24923	22194.8	22194.8	19556	21586	22358	19999	24393	22194.8	26694	22194.8	21842	22323
519.208	2.93254	519.21	-3.7542	6-Naltrexol-3-glucuronide	C26H33NO10	7.40221e-08	0.000196026	11919.8	0	2790	22626	17840	22662	7510	2790	16411	13215	5580	23351	2790	22285	22496	2790	2790	2790	0	0	0	0	0	0	0	0	0	0	0	0	0	0	0	0	0	0
522.212	5.85644	522.21	3.67092	Isobrucein A	C26H34O11	5.57309e-07	0.00147549	14765.8	4821.44	14765.8	13465	12131	14765.8	16543	18182	15369	11150	12069	14765.8	15271	15339	14609	17765	15296	14765.8	1857	1857	1857	8922	1857	10764	1857	10147	1857	10800	1857	10324	1857	3714	1857	11688	1857	1857
522.212		522.21	3.67092	Quassimarin	C26H34O11
522.212		522.21	3.67092	Isolariciresinol 9-O--D-glucoside	C26H34O11
522.212		522.21	3.67092	Icariside E5	C26H34O11
522.212		522.21	3.67092	4,7'-Epoxy-3',5-dimethoxy-4',9,9'-lignanetriol 9'-glucoside	C26H34O11
522.212		522.21	3.67092	Isolariciresinol 9'-O--D-glucoside	C26H34O11
522.212		522.21	3.67092	Isolariciresinol 4'-O--D-glucoside	C26H34O11
522.3	5.37061					1.27318e-05	0.0336423	34113.3	16050.2	30667	28423	35420	6471	38696	42644	30874	31912	35384	54731	35291	28958	38569	24307	30539	52927	15439	15843	17108	17903	16753	10365	5060	17471	16452	14634	17124	14871	19662	18659	15664	19708	20865	15323
524.315	5.1544					1.20666e-05	0.0320529	11218.8	78068.3	12604	30467	11980	4990.5	4990.5	20373	13464	10248	4990.5	15933	4990.5	12176	12332	4990.5	4990.5	9981	124975	107551	125198	108512	161528	115178	103513	119418	120140	22605	28161	24339	26492	6039	24872	26137	25245	135326
526.25	4.5327					5.70112e-06	0.0150993	28148.2	17068.9	20251	20148	21722	19692	39670	42251	19725	17620	38096	18968	37018	21872	21156	35118	38061	39004	20595	17277	17601	18518	16149	17733	10792	17068.9	16578	17395	19766	17288	17250	17575	15972	17284	15857	16542
526.332	5.83125	526.329	4.43112	3-Acetoxy-15-hydroxy-23-oxo-7,9,24-lanostatrien-26-oic acid	C32H46O6	3.98565e-07	0.00105695	1755.19	22228.7	0	16843	0	0	0	0	0	11240	0	0	0	0	0	0	0	0	31115	20465	24524	19886	22228.7	21304	22228.7	26335	22228.7	23572	22228.7	18526	28095	23578	4837	22228.7	19376	27360
526.332		526.329	4.43112	15-Acetoxy-3-hydroxy-23-oxo-7,9,24-lanostatrien-26-oic acid	C32H46O6
528.343	5.37948	528.345	-3.39319	Ganoderic acid V	C32H48O6	1.32749e-05	0.0352317	18156.9	8402.08	18156.9	18904	24860	18917	18156.9	18156.9	16303	18156.9	17674	17077	19062	21190	4220	20122	21397	18156.9	10246	4527.5	13609	9844	12642	4527.5	4527.5	10770	9055	13370	4527.5	10377	10128	9782	4527.5	4527.5	4527.5	9722
528.343		528.345	-3.39319	Acetoxy-3,15-dihydroxylanosta-7,9,24-trien-26-oic acid	C32H48O6
528.343		528.345	-3.39319	3-Acetoxy-15,22S-dihydroxylanosta-7,9,24-trien-26-oic acid	C32H48O6
528.347	5.98526	528.345	2.85273	Ganoderic acid V	C32H48O6	1.09878e-05	0.029139	17582.9	2679.11	22110	22064	9270	21545	9270	9270	23260	9270	19635	9270	26121	25743	25192	18540	21497	9270	0	0	0	0	0	0	11194	0	0	21921	0	15109	0	0	0	0	0	0
528.347		528.345	2.85273	Acetoxy-3,15-dihydroxylanosta-7,9,24-trien-26-oic acid	C32H48O6
528.347		528.345	2.85273	3-Acetoxy-15,22-dihydroxylanosta-7,9,24-trien-26-oic acid	C32H48O6
529.26	5.73221					5.76882e-07	0.00152847	30445.5	16245.1	29094	30445.5	28637	28688	32298	31485	27967	29686	31926	30445.5	31314	30445.5	28035	31694	33562	31406	24124	9752	9752	25616	23450	9752	19504	22868	20442	22419	9752	9752	22148	9752	24073	9752	9752	9752
530.221	5.73217					6.6994e-06	0.0177483	30095	23302.1	28005	29536	26918	33914	30108	29469	29228	26888	35169	27623	33728	30453	30060	31693	30577	28151	22777	19687	22897	25146	21145	33544	23267	24912	19922	21849	23302.1	23302.1	24314	21560	23745	21905	22326	23837
534.149	6.16888	534.15	-1.32457	Aprepitant	C23H21F7N4O3	1.25223e-05	0.0331125	9881.44	1514.94	9560	11687	4780	4780	16218	14440	4780	4780	16437	10049	15789	4780	4780	17078	4780	13385	9514	0	0	0	0	0	0	7674	0	0	0	0	0	10081	0	0	0	0
534.291	4.55336					3.95343e-07	0.00104635	14373.5	4714.22	12540	14373.5	17607	14373.5	11036	12983	21406	14373.5	12314	12299	14373.5	12563	18778	14183	12399	14373.5	3166	9775	3166	3166	3166	7013	3166	3166	3166	7333	3166	7522	3166	3166	6332	3166	8889	3166
535.149	4.2378					2.8539e-07	0.000754965	586.438	30020.7	0	0	0	0	0	0	0	0	0	0	0	0	0	3605	0	5778	28091	26769	29802	31405	28298	32748	18923	28376	28632	29266	30289	37117	33286	28501	31636	34362	30020.7	32851
536.279	5.0018					3.20061e-06	0.00847842	9602	14367.3	11093	7720	8605	12575	9602	6073	9829	10152	9602	11478	9602	10971	13776	7335	7837	7382	12609	16638	14440	12757	15038	12830	7531	14466	12860	14667	17552	16663	16994	14392	14630	16599	9527	18418
536.28	4.59082					3.33981e-07	0.000884766	1200.75	12471.7	6882	0	0	6086	0	0	0	6244	0	0	0	0	0	0	0	0	10108	12089	7879	12471.7	17038	27716	12471.7	11257	12471.7	7650	8214	11383	12471.7	13327	12178	12471.7	10439	12854
536.315	6.50141	536.314	2.08509	DIHYDROCELASTRYL DIACETATE	C33H44O6	1.02683e-08	2.72007e-05	42600.6	20554.9	50243	45644	43822	55036	38034	30635	49286	51689	42130	40980	36792	45915	56659	27470	33217	34058	18147	25299	30849	19042	16636	25437	20554.9	20554.9	15965	23238	16873	21701	22084	18289	18759	16659	18508	21392
538.295	4.02722	538.293	3.91827	Euphorbia factor Ti2	C32H42O7	4.3176e-06	0.0114437	10565.5	4451.89	10552	13526	11836	12645	6818	6496	12295	9817	8801	12805	8736	14206	13608	8333	9023	9551	2616	10389	2616	2616	2616	2616	2616	5803	5861	8141	2616	5743	5328	2616	2616	5232	2616	7477
538.295		538.293	3.91827	Condurangogenin A	C32H42O7
542.184	4.24844					1.1869e-15	3.1441e-12	0	13675.8	0	0	0	0	0	0	0	0	0	0	0	0	0	0	0	0	12443	14625	13623	12732	12858	12603	8093	14217	15251	11664	13675.8	17238	13099	13675.8	13916	17467	13675.8	15308
544.26	3.94513					1.49e-05	0.0394701	27897.4	16265.9	24871	27129	4581	28647	30724	32906	26959	24930	32692	26882	31627	31697	27167	27763	34613	33170	18920	14624	17373	15938	16830	18113	9622	14780	21513	16265.9	15386	15026	16573	16175	14822	16857	18691	15278
544.268	3.26142	544.269	-0.284212	AG-041R	C31H36N4O5	1.19706e-07	0.00031788	13707.5	244.722	7511	13707.5	26757	6716	17095	14301	13707.5	7122	17030	7761	15886	13707.5	9227	15825	16254	16713	0	0	0	0	0	0	0	0	0	0	0	0	0	0	4405	0	0	0
544.268		544.267	2.18291	3-DEACETYL KHIVORIN	C30H40O9
544.268		544.267	2.18291	7-DEACETYLKHIVORIN	C30H40O9
544.268		544.267	2.18291	Physagulin F	C30H40O9
545.308	4.53703					3.30251e-18	8.74835e-15	0	17224.2	0	0	0	0	0	0	0	0	0	0	0	0	0	0	0	0	16454	17251	19160	17795	17224.2	20544	15320	14622	18688	15089	17224.2	16104	20469	14421	17224.2	16454	16705	19287
546.318	3.98827	546.317	3.13123	Westiellamide	C27H42N6O6	4.05692e-06	0.0107549	9384.64	4552.56	9505	8281	11529	10845	6500	9384.64	9384.64	9698	7248	12823	7800	11450	9384.64	9384.64	7552	9384.64	5694	2292.5	6390	7807	6308	7004	2292.5	5629	4585	2292.5	2292.5	2292.5	2292.5	7566	2292.5	2292.5	5053	7570
548.327	9.60047					5.90999e-07	0.00156556	36979.8	15706.5	50594	45088	48921	51916	22544	22544	46220	45953	22544	46119	22544	45845	53212	22544	22544	22544	16294	21682	8147	8147	20964	8147	8147	22151	19176	8147	20366	21527	8147	21181	8147	20455	20754	21138
550.093	7.309					5.50262e-08	0.000145764	16619.5	27235.9	17998	14202	14004	20573	16057	13041	13999	14385	24005	22428	20540	14295	16619.5	17283	13471	13011	30985	24902	24044	34750	19371	26858	24263	25278	20220	24808	30618	25473	37799	25425	28034	32917	22255	32247
550.099	0.16445					3.26337e-06	0.00863574	45423.6	30320	43387	37740	34606	45423.6	53642	57310	37320	35079	60132	36185	56787	42131	35153	45423.6	49315	57144	30320	26811	28447	30320	29609	30320	30320	28302	29238	30320	30320	38476	32118	28514	35201	28633	27898	30593
550.292	7.55918					1.73786e-19	4.60359e-16	47311.6	121050	35310	54584	45927	42293	49254	50810	47311.6	47311.6	55950	44499	54223	31028	47311.6	47311.6	47311.6	56550	111857	106462	145683	129967	121050	127853	87038	124272	113065	121310	119773	113232	141000	122374	135819	114984	115269	127889
550.292	7.11822					5.75256e-06	0.0152318	9464.25	30149.1	6859	6859	22076	15175	6859	6859	6859	6859	18151	6859	13718	6859	6859	6859	6859	6859	30149.1	32427	36994	31560	30149.1	42773	32103	7991	35649	55447	38916	33143	8091	30149.1	14903	36426	33772	12042
551.489	9.47666	551.491	-4.41169	Cer(d14:1/20:1(2OH))	C34H65NO4	1.75082e-06	0.00463792	29467.2	45270	34607	33793	42449	27714	26998	25838	31578	25041	29986	27524	20872	30218	34491	25296	29534	25537	37452	49535	49942	46076	48391	39552	27029	54903	57554	23053	48873	62096	49092	47952	40658	40069	44213	48420
551.489		551.491	-4.41169	Cer(d14:2/20:0(2OH))	C34H65NO4
551.489		551.491	-4.41169	Cer(d16:1/18:1(2OH))	C34H65NO4
551.489		551.491	-4.41169	Cer(d16:2/18:0(2OH))	C34H65NO4
552.31	5.32252	552.312	-3.05923	Arbekacin	C22H44N6O10	1.476e-07	0.000392052	0	15149	0	0	0	0	0	0	0	0	0	0	0	0	0	0	0	0	26017	2737.5	34091	21506	6149	34064	2737.5	36415	2737.5	14839	27037	5475	2737.5	2737.5	2737.5	2737.5	22731	25196
552.31		552.309	2.68723	2,3-DIACETOXY-7,8-EPOXY-24,29-DINOR-1,3,5-FRIEDELATRIENE-20-CARBOXYLIC ACID	C33H44O7
552.31		552.312	-3.39075	Triterpenoid	C30H48O7S
553.17	6.18984					5.85999e-07	0.00155231	4791.44	275.611	3297.5	3297.5	3297.5	6595	8305	6829	3297.5	3297.5	7078	3297.5	3297.5	3297.5	3297.5	7935	3297.5	6946	4961	0	0	0	0	0	0	0	0	0	0	0	0	0	0	0	0	0
553.468	10.168					1.24206e-05	0.0328476	19814.9	10428.1	16780	17029	21848	19814.9	20231	17433	17228	16054	24510	19814.9	23929	17853	17183	20247	21987	25096	6907.5	14062	13815	17665	6907.5	6907.5	6907.5	6907.5	14308	6907.5	16803	6907.5	17652	6907.5	6907.5	6907.5	6907.5	17419
555.317	5.60117					4.07392e-07	0.00107814	845.188	18710.4	0	0	0	0	0	0	0	0	8770	0	0	0	0	4753	0	0	17419	4176	16091	24930	15558	18710.4	18617	18710.4	24168	16734	10897	18710.4	18710.4	22394	19305	25018	23923	22716
557.164	6.18873					1.58951e-05	0.0421191	10897.5	5589.28	10897.5	9819	8783	10004	11676	11113	9382	8441	17005	9023	13098	12080	8700	13056	9795	11487	7966	3233.5	3233.5	9427	7395	3233.5	6467	8699	3233.5	8722	9955	3233.5	3233.5	3233.5	9641	3233.5	3233.5	3233.5
558.279	6.23407	559.281	-1790.72	PI(15:0/0:0)	C24H47O12P	6.71026e-06	0.0177748	45180.9	91287.4	39114	31517	42524	39255	53559	53124	37663	38123	59303	34305	63019	30674	36889	57961	58060	47804	77054	89355	104404	100327	99921	92654	34531	90914	96047	85892	75510	146072	90225	90091	98288	90746	91600	89542
558.448	5.18991					6.35602e-12	1.68371e-08	13153.3	0	11000	13153.3	13153.3	13153.3	16035	12344	13153.3	9171	20473	10479	14096	10364	10356	15309	13326	14887	0	0	0	0	0	0	0	0	0	0	0	0	0	0	0	0	0	0
560.369	4.72565	560.371	-4.77693	Vitamin D3 glucosiduronate	C33H52O7	6.99547e-18	1.8531e-14	0	9720.43	0	0	0	0	0	0	0	0	0	0	0	0	0	0	0	0	9868	9720.43	9283	9441	7957	11553	9720.43	9777	9720.43	7183	10083	10128	9720.43	10539	8231	11392	10576	10075
560.477	9.20631					1.1681e-05	0.0309933	21704.8	49557.8	11570.5	23141	11570.5	11570.5	27832	11570.5	31440	25987	25025	39713	11570.5	33327	11570.5	26712	33107	11570.5	42487	36044	49557.8	15007	45992	68201	50810	85516	49666	26151	63176	60883	46602	39518	72714	46192	43356	50168
561.203	5.73249					6.88072e-10	1.8227e-06	33060.1	23260.5	32219	29857	30375	32434	36560	33989	28054	27475	41657	30978	40044	31739	29588	33532	37214	33247	23810	21789	28460	23260.5	22894	26433	18995	25043	21205	22264	23260.5	22299	25720	22938	23899	24383	18168	23868
564.273	4.90996	564.274	-1.38522	protoporphyrin IX	C34H36N4O4	1.69164e-07	0.000447681	0	31954.8	0	0	0	0	0	0	0	0	0	0	0	0	0	0	0	0	32608	41895	32967	32820	29108	29053	19491	30162	32569	30875	32566	34747	31512	27570	34572	34496	35790	32385
564.274	4.61802	564.274	-0.144683	protoporphyrin IX	C34H36N4O4	1.69164e-07	0.000447681	0	16253.3	0	0	0	0	0	0	0	0	0	0	0	0	0	0	0	0	16710	22795	15627	16565	17659	15309	7166	16563	17066	18225	15738	16447	15313	16335	16275	16947	15939	15881
565.208	5.85625	565.21	-2.69276	Acrimarine I	C34H31NO7	2.1268e-10	5.63389e-07	25312	17455.1	24845	24472	23649	24449	29333	24192	21625	22067	30165	23226	30084	26779	22040	26043	26711	25312	16988	18415	16896	16951	16680	17822	12375	16512	15136	17455.1	23391	17875	19949	15626	18791	19045	15443	18841
566.289	4.69453	566.289	-0.0117266	Mesoporphyrin IX	C34H38N4O4	1.69164e-07	0.000447681	0	86988	0	0	0	0	0	0	0	0	0	0	0	0	0	0	0	0	91617	93318	95369	87912	86225	96724	37290	98331	91094	70117	87129	96052	101495	95714	87016	69055	94134	87192
567.282	7.48562					1.18609e-06	0.00315231	9541.72	42299	13035	5709.5	5709.5	11419	5709.5	5709.5	11871	5709.5	5709.5	12043	20544	5709.5	5709.5	5709.5	15041	17329	44643	43922	53838	45321	42336	47014	30835	42299	46831	40655	50862	15748	47603	51310	51024	17125	41572	48444
567.484	10.4122					1.47244e-09	3.90049e-06	24300.9	18211.2	26616	23319	25489	26399	24283	21097	21764	22715	26324	24300.9	27081	22621	25278	21342	24609	25577	16137	19539	20218	17003	18283	19007	13596	19935	15786	18211.2	22064	20814	21676	17897	15621	16877	16927	18211.2
568.198	4.96267					1.36793e-06	0.00362913	3708.75	9740.42	8650	2548	2548	2548	2548	2548	2548	2548	5096	2548	2548	2548	2548	8717	6301	2548	11226	7867	11371	5400	8961	9112	9740.42	9740.42	9740.42	9740.42	12390	10339	10653	9740.42	11489	9502	8575	9740.42
572.214	6.0218					2.93676e-06	0.00778806	43824.6	61098.4	34725	34949	32075	32621	57220	53946	37063	35474	55613	31529	55569	33401	31478	58812	57270	59448	62793	61920	61202	58591	59981	59589	55789	60201	61392	62362	63720	59727	63126	59654	63122	63955	64008	58640
572.294	6.94828	572.296	-4.0933	PI(16:0/0:0)	C25H49O12P	1.77407e-10	4.69951e-07	92901.9	196981	58349	62553	84927	62810	117723	122042	56305	60146	135595	64742	162444	57575	92901.9	118124	117843	112350	180035	189216	226729	213497	223036	232957	102211	201450	192975	169362	164324	247688	209848	186164	188742	198288	209313	209824
572.384	9.68626	572.383	2.60783	3'-N-Acetyl-4'-O-(14-methylpentadecanoyl)fusarochromanone	C33H52N2O6	1.1631e-06	0.00307284	28273.6	2226.06	18355.5	18355.5	18355.5	37110	36711	37196	121094	18355.5	18355.5	18355.5	18355.5	18355.5	18355.5	18355.5	18355.5	18355.5	0	40069	0	0	0	0	0	0	0	0	0	0	0	0	0	0	0	0
572.474	9.78503					6.45361e-06	0.017086	40372.5	18575.5	32208	22018	42257	33111	58452	40372.5	32926	31105	40372.5	28222	61089	27807	39130	40372.5	56957	59560	13375	16472	16238	18575.5	49681	17567	18575.5	22957	18540	18575.5	17100	16828	18575.5	7829	14232	16561	18575.5	14101
574.246	3.72171	574.248	-4.04843	o-Hydroxyatorvastatin	C33H35FN2O6	1.476e-07	0.000392052	33175.2	680.667	46423	40736	38821	46411	19410.5	19410.5	44099	44078	19410.5	47426	19410.5	46623	40313	19410.5	19410.5	19410.5	0	0	0	0	0	0	0	0	0	0	0	0	0	0	6534	0	0	5718
574.246		574.248	-4.04843	p-Hydroxyatorvastatin	C33H35FN2O6
574.246	4.57639	574.248	-3.35187	o-Hydroxyatorvastatin	C33H35FN2O6	1.476e-07	0.000392052	27284.7	813.833	37797	41055	31827	39880	15172	15172	35554	34688	15172	39273	15172	39933	30344	15172	15172	15172	0	5514	0	0	0	0	0	0	9135	0	0	0	0	0	0	0	0	0
574.246		574.248	-3.35187	p-Hydroxyatorvastatin	C33H35FN2O6
574.457	9.29767					2.51458e-07	0.000664899	59189.4	1615.44	78569	86907	82170	81450	34663	34663	81889	70712	34663	69326	34663	79112	74255	34663	34663	34663	6948	0	0	0	0	0	0	0	0	0	6763	5964	0	0	0	9403	0	0
574.489	9.72626					1.23466e-07	0.000327061	42909.5	28621.4	40585	41271	54148	47921	50771	34994	45241	42698	40319	46360	34127	38035	56107	35445	36791	41739	26259	30334	28385	34184	29567	31360	18731	34316	29201	21937	35326	28029	27591	25994	25373	30837	29775	27987
575.189	4.53595					6.20873e-07	0.00164503	6382.5	329.167	2789	5578	2789	2789	10309	10213	2789	2789	12174	2789	10662	2789	5772	8185	10856	8848	0	0	0	0	0	0	0	5925	0	0	0	0	0	0	0	0	0	0
576.308	6.7119					2.43819e-07	0.000645877	15918.8	20703.7	14241	15433	16392	17747	15918.8	15918.8	17964	15918.8	15425	20067	15918.8	14417	15918.8	12919	14069	16433	18990	19635	19003	20703.7	26544	20613	15045	20703.7	20023	20438	20703.7	20703.7	22720	17285	21834	23328	21554	22840
576.363	4.0402					1.37738e-07	0.000365562	0	7132.56	0	0	0	0	0	0	0	0	0	0	0	0	0	0	0	0	8976	4052	9974	4052	4052	10580	4052	4052	10358	8512	8104	9410	8180	10253	4052	4052	4052	11623
577.208	4.53906					5.32341e-06	0.0140927	15523.3	5106.69	9978	13041	6864	15523.3	15523.3	19688	15523.3	8517	23809	15523.3	26638	15523.3	13612	12792	12879	22938	4031	6654	12820	11609	2015.5	7025	2015.5	2015.5	2015.5	9772	6867	2015.5	2015.5	5033	2015.5	2015.5	9970	2015.5
578.243	5.86052					2.60197e-07	0.00068874	9361.27	1146.22	11340	9361.27	9361.27	9361.27	9507	9552	10157	8830	9689	9753	9467	9361.27	9361.27	8461	8699	7519	0	8109	6559	0	0	0	0	0	0	5964	0	0	0	0	0	0	0	0
579.151	4.89747	579.15	1.15758	Pelargonidin 3-(6-p-coumaroyl)glucoside	C30H27O12	9.33942e-07	0.00247417	15329.8	1741.22	21380	16763	18722	22847	8381.5	8381.5	22211	17957	8381.5	22271	8381.5	23161	21294	8381.5	8381.5	8381.5	0	0	0	5850	0	7820	0	0	0	10294	0	0	0	7378	0	0	0	0
579.151		579.15	1.26296	Pelargonidin 3-p-coumarylglucoside	C30H27O12
579.151		580.257	-1906.61	Daphnoline	C35H36N2O6
580.258	5.72765					7.37495e-07	0.00195231	49297.2	33694.6	44562	44570	53154	43572	50534	53643	45887	43987	51265	49834	56034	43213	43005	55092	54627	55777	34363	38469	36729	41114	34367	35633	31451	34276	33648	34783	37646	30929	34443	34074	8281	37406	32271	36620
582.519	9.9732	582.522	-4.8734	DG(16:0/17:0/0:0)	C36H70O5	4.12541e-07	0.00109404	7746	48369.3	4490.5	4490.5	8981	4490.5	4490.5	16932	4490.5	4490.5	23985	4490.5	20152	4490.5	4490.5	4490.5	4490.5	4490.5	53153	45656	51176	55494	52913	52521	56474	35954	41522	45809	48069	45379	47200	47628	45377	43470	48468	54384
582.519		582.522	-4.8734	DG(15:0/18:0/0:0)	C36H70O5
582.519		582.522	-4.8734	DG(18:0/15:0/0:0)	C36H70O5
582.519		582.522	-4.8734	DG(12:0/21:0/0:0)	C36H70O5
582.519		582.522	-4.8734	DG(13:0/20:0/0:0)	C36H70O5
582.519		582.522	-4.8734	DG(14:0/19:0/0:0)	C36H70O5
584.205	5.73198					3.12782e-07	0.00082856	26041.3	20754.7	23000	25792	26292	23363	26534	28753	26069	22104	29046	24538	30496	25818	23238	28262	26041.3	27314	20772	20685	22009	19724	23612	19798	20798	19955	19287	15527	22307	18424	25887	20351	20353	22635	17731	23730
586.305	8.62379					5.26462e-07	0.00139337	8155.56	17273.6	13377	12296	5546	13216	11092	5546	5546	13577	5546	5546	5546	5546	5546	11471	5546	5546	15559	16083	18501	18008	16805	16451	17273.6	20477	15809	17273.6	17351	18162	17263	17273.6	15926	15137	17297	20275
586.369	6.89226					1.32233e-06	0.00349668	6624.03	590.167	3179.5	3179.5	8361	6359	7108	12685	3179.5	8982	8308	3179.5	8162	3179.5	3179.5	11881	3179.5	11882	0	10623	0	0	0	0	0	0	0	0	0	0	0	0	0	0	0	0
586.491	7.30873					6.25083e-07	0.00165562	9323.88	27881.1	5796.5	5796.5	5796.5	12627	12648	5796.5	14755	5796.5	5796.5	13951	5796.5	5796.5	13015	11593	12153	12068	29760	25646	27817	31004	27732	31508	23647	24770	27119	29907	27076	27170	25370	27724	29170	29078	28389	28973
590.236	4.90088					1.3709e-05	0.0362913	21478.9	33552.7	25919	25120	27904	24464	12011	12011	25062	24508	12011	24022	12011	25336	27789	12011	41472	12011	35526	33786	33552.7	33552.7	33552.7	33235	28411	35535	33152	32907	37193	36037	33540	33552.7	33552.7	33912	30702	32249
590.358	6.38599					3.07256e-18	8.13921e-15	0	14728.6	0	0	0	0	0	0	0	0	0	0	0	0	0	0	0	0	14808	13953	13532	13813	13177	15172	13895	15282	14124	12497	16075	13125	15050	18992	16893	14076	14487	16163
590.379	5.06361	590.382	-4.3988	LASALOCID	C34H54O8	9.77078e-07	0.00258807	3806.47	11036.5	2285.5	4571	2285.5	2285.5	2285.5	7303	2285.5	2285.5	8192	2285.5	2285.5	2285.5	2285.5	6909	8788	2285.5	9273	12165	10705	11036.5	12743	11394	7162	10622	10653	13378	13004	8616	10685	10115	13063	11343	10139	12561
590.379		590.382	-4.3988	Lasalocid A	C34H54O8
590.379		590.382	-4.3988	5,8-Epidioxyergosta-6,22-dien-3-ol 3-glucoside	C34H54O8
590.766	11.8152					2.90507e-06	0.00770859	1280.75	6130.56	0	0	0	0	0	20492	0	0	0	0	0	0	0	0	0	0	1768	1768	1768	1768	3536	1768	1768	1768	15487	14506	1768	25686	17168	12751	1768	1768	1768	1768
592.214	5.73218	592.216	-2.66148	8-Acetoxy-4'-methoxypinoresinol 4-glucoside	C29H36O13	2.11116e-09	5.59246e-06	41037.1	32472.6	41787	50405	38352	36873	41707	44167	39693	38624	45872	41022	41037.1	35280	39980	41987	38771	41037.1	30520	29805	32275	32602	33737	32373	26236	32472.6	30205	35810	36296	35499	32848	33727	32661	32932	30598	33910
592.214		592.216	-2.66148	Osmanthuside B	C29H36O13
592.395	4.60446	592.398	-3.58201	Collettiside I	C34H56O8	8.80622e-20	2.33277e-16	15363	34146.7	13208	13202	13174	15098	16348	18317	13343	11489	19139	18006	16737	12884	11857	17610	18900	16496	32681	33337	36397	30008	31026	35104	29683	33052	32180	33217	36776	35017	37500	34915	33553	33712	35429	41053
592.395		592.398	-3.58201	Tuberoside	C34H56O8
593.182	4.24944					1.23325e-18	3.26688e-15	0	12066.7	0	0	0	0	0	0	0	0	0	0	0	0	0	0	0	0	10979	11225	13824	11837	12079	13218	9857	12066.7	12600	12781	12149	15205	10891	12471	11313	11350	12066.7	11288
594.321	5.11297					1.69164e-07	0.000447681	0	16350.3	0	0	0	0	0	0	0	0	0	0	0	0	0	0	0	0	16783	25921	12758	20324	16485	14769	9088	14434	16756	16474	16653	16209	15921	16478	16094	15413	15705	18041
594.339	4.20838	594.34	-1.83913	13-Deoxytedanolide	C32H50O10	1.66955e-06	0.00442383	29590.5	9004.28	28012	34333	32216	27704	36119	32974	25136	29590.5	41668	29014	29590.5	13139	23190	25219	29590.5	35952	3186	6372	8136	16754	13158	3186	3186	21244	3186	3186	3186	14846	3186	12081	19869	20943	3186	3186
594.339		594.342	-3.99569	Urobilin	C33H46N4O6
596.306	4.53681					1.67538e-07	0.000445032	0	15721.2	0	0	0	0	0	0	0	0	0	0	0	0	0	0	0	0	14580	15905	14085	14082	15025	15721.2	15721.2	15721.2	15043	17276	15995	14726	21066	15448	16518	16628	13646	15795
596.356	4.26228	596.357	-3.12034	Urobilinogen	C33H48N4O6	2.92278e-09	7.74244e-06	130214	35437.6	162496	179058	164511	169215	104959	96578	128525	123485	104967	177416	123855	149027	119169	68173	110382	101611	22542	30741	30715	32044	30783	44205	39388	41792	42555	23886	57281	28707	38306	20361	41397	43524	25829	43821
601.281	5.558					8.73346e-07	0.00231258	13285.4	20512.4	6768	13285.4	13285.4	11123	13682	13943	13679	12888	17150	13843	14856	13285.4	12967	14756	12447	14608	22398	17857	22807	18424	20512.4	19644	15205	23057	20568	19363	21803	17214	19719	24203	17761	24298	17213	27176
602.359	6.83806	602.361	-3.34978	Xanthochymol	C38H50O6	1.37738e-07	0.000365562	0	12825.4	0	0	0	0	0	0	0	0	0	0	0	0	0	0	0	0	14762	17357	16215	17543	7291.5	7291.5	7291.5	7291.5	14583	7291.5	17591	15212	17873	22907	7291.5	18483	7291.5	7291.5
602.359		602.361	-3.34978	Garcinol	C38H50O6
602.359		602.358	0.500636	dolichyl -D-glucosyl phosphate	C31H55O9P
602.359		602.361	-3.34978	Isoxanthochymol	C38H50O6
602.359		602.361	-3.34978	Guttiferone A	C38H50O6
604.302	6.11171					2.93676e-06	0.00778806	78925.6	108570	65461	87278	62119	85702	79331	68207	101182	84194	53156	86480	77617	93085	100402	73001	72059	73536	109871	115370	108570	104710	113018	115782	78824	109238	107202	116407	113835	108394	116614	104066	103663	104012	103863	120823
604.374	7.07133					1.69164e-07	0.000447681	0	265000	0	0	0	0	0	0	0	0	0	0	0	0	0	0	0	0	266450	250941	256944	271698	259860	284230	238339	271801	256751	250738	258114	243471	264584	347280	270124	266956	242813	268907
606.192	4.53331					5.85999e-07	0.00155231	5914.25	267	5768	8685	2884	2884	2884	15427	2884	2884	12183	2884	2884	7435	2884	2884	2884	16290	0	0	0	0	0	0	0	0	0	0	0	4806	0	0	0	0	0	0
606.313	5.71875	606.314	-2.19532	1,25-Dihydroxy-20-21-(3-hydroxy-3-methylbutyl)-23-yne-26,27-hexafluorovitamin D3	C32H44F6O4	5.81556e-07	0.00154172	9792.16	37700.9	21229	5180.5	5180.5	19841	5180.5	13625	5180.5	12881	5180.5	5180.5	12842	19271	5180.5	10361	5180.5	5180.5	37415	50618	39207	37843	38533	39450	26639	41877	36648	37310	36103	37267	39255	36986	36489	38287	37240	31450
607.07	0.154409					1.43155e-05	0.0378807	16381.1	7739.94	12072	7189	16381.1	18931	19213	18722	13863	16381.1	16381.1	16381.1	19813	16326	11012	22155	18015	19262	8364	12699	9735	4182	4182	4182	4182	9291	12894	4182	12404	4182	15049	4182	4182	11687	9558	4182
607.364	10.6217					4.43218e-07	0.00117351	28764	1007.5	43094	44952	42667	45577	8806	8806	46918	38435	8806	37289	8806	43883	46961	17612	8806	8806	0	0	0	0	18135	0	0	0	0	0	0	0	0	0	0	0	0	0
608.328	5.50562					1.07327e-05	0.0283443	12072.1	19526.9	14297	12072.1	12072.1	9961	9950	4277	13072	15479	12072.1	12418	15941	17564	12448	13566	7753	10211	18938	19287	20027	20026	19526.9	20570	4215	19526.9	19526.9	21714	20962	21439	18563	22129	20198	21696	19705	23434
608.39	3.53275	608.392	-3.54386	3-O-(Galb)-12-oxo-5-spirostan-3-ol	C34H56O9	7.37495e-07	0.00195231	26568.9	80971.3	26666	26004	26102	24232	29949	30122	25540	22813	16484	26850	32633	17911	24037	30505	33948	31306	82479	79630	83965	81550	78154	84972	59930	78653	78051	79660	74412	82717	87757	86726	83420	79329	80361	95717
608.39		608.392	-3.54386	Torvoside G	C34H56O9
610.335	3.52036					1.08667e-05	0.0288741	69257.8	90862.6	68307	64163	62868	67569	75914	72083	69085	64004	67913	68344	70007	69631	76192	76169	66879	68996	104687	76238	98924	91295	100522	93333	44101	95965	90689	91654	92953	85425	99287	104774	89742	93423	87234	95280
610.352	5.33302					7.37495e-07	0.00195231	31441.1	78591.4	28646	31700	29077	32109	33585	30323	31192	32426	34967	32926	30728	29239	27087	32329	37499	29224	77574	76280	85748	78081	80520	81624	55763	81223	77860	74005	81871	74438	82470	76823	87695	82865	75527	84278
612.05	0.290206					3.49041e-06	0.00924501	43786	17928.6	43786	26520	31176	43786	54937	49606	23378	43786	58019	43786	59643	27286	28389	54186	54543	57749	10065.5	10065.5	10065.5	24015	32136	10065.5	10065.5	10065.5	22304	22967	21679	26696	25546	24955	10065.5	20131	10065.5	21762
612.294	4.1493					2.2259e-07	0.000590727	274.125	9108.73	0	0	0	0	0	0	0	0	4386	0	0	0	0	0	0	0	9387	8414	9403	8864	9108.73	9908	9108.73	9108.73	9098	9967	9320	8323	9943	10631	8540	6935	8341	9557
612.35	3.32651					6.25083e-07	0.00165562	20386.7	6377.56	21694	26709	19397	20900	20431	18022	21190	20933	14962	24302	19953	22791	22506	16330	20799	15268	6631	2802	5604	2802	8391	10360	2802	9393	10417	10038	10876	2802	2802	2802	2802	9108	2802	11562
613.49	9.82733					5.79322e-07	0.00153377	17636.2	2823.72	15382	15548	23033	18490	17636.2	17636.2	27412	17507	17636.2	16009	17636.2	18266	17636.2	12313	13341	16697	0	13722	0	0	0	0	0	11481	12327	0	0	0	0	0	0	0	13297	0
613.526	10.7924					2.3316e-06	0.00617217	12105.2	28068.6	20365	22283	6586.5	6586.5	6586.5	6586.5	6586.5	25038	19707	6586.5	15503	6586.5	6586.5	13173	18335	6586.5	27850	28430	28980	37152	22544	31342	16618	28068.6	28068.6	20950	30272	28068.6	28068.6	25223	28236	25821	31582	37960
614.522	10.4299					1.44741e-06	0.00384105	25049.8	61812.9	12236	25049.8	54652	23919	27725	25049.8	19789	14660	31151	20078	28338	12092	50552	17984	25049.8	12471	42109	65103	61812.9	73512	54673	68061	33711	62994	83861	61812.9	66103	66895	57670	61812.9	60530	61812.9	68698	61461
616.314	9.60081					4.98368e-06	0.013192	28913.8	11085.4	38075	37778	36764	40882	17200	17200	38611	34400	17200	37431	17200	35409	42870	17200	17200	17200	7612	7612	18179	7612	7612	7612	7612	15224	7612	7612	7612	16199	7612	15434	7612	16827	16153	17789
618.279	7.56067	618.281	-1.9693	PI(20:5/0:0)	C29H47O12P	3.48123e-07	0.000921852	2603	38789.5	0	0	0	0	0	0	0	0	14800	0	12999	0	0	0	0	13849	38789.5	41376	40787	35845	40238	42813	25481	38334	40030	39243	34971	38789.5	47410	39425	35931	43395	33869	41484
618.282	5.47073	618.281	2.88287	PI(20:5/0:0)	C29H47O12P	2.24145e-07	0.000593376	165.25	72438.8	0	0	2644	0	0	0	0	0	0	0	0	0	0	0	0	0	84777	119620	2918	72438.8	85296	19800	48354	85698	89214	72438.8	93309	80858	87320	87340	92736	5992	84676	91112
618.337	4.26361	618.334	5.04711	Minosaminomycin	C25H46N8O10	2.8539e-07	0.000754965	15759.2	1618.06	18211	19723	18019	21627	11738	11943	17729	16161	12075	21860	14411	15537	14808	15759.2	11216	11330	0	0	0	0	0	0	0	8163	0	0	5727	0	8209	0	7026	0	0	0
620.369	6.27923					1.69164e-07	0.000447681	0	88877.3	0	0	0	0	0	0	0	0	0	0	0	0	0	0	0	0	84182	85678	90936	91904	81185	92056	74225	85355	81873	88177	89678	85086	96329	118255	90104	90721	85508	88539
620.406	6.02244					1.37452e-05	0.036411	13661	18881.4	10073	10059	11312	13661	16468	18454	10494	13661	16473	13661	15781	8709	8731	15837	18419	16783	19898	18972	18419	21271	17733	18116	17321	16988	20347	21051	15187	16790	18144	20403	18664	21368	20312	18882
621.416	7.30303					2.14455e-07	0.000566886	408.25	10572.5	0	0	0	0	0	6532	0	0	0	0	0	0	0	0	0	0	9335	10572.5	9587	10259	10572.5	9000	10572.5	10408	10572.5	10572.5	9904	9845	13436	10813	8877	9144	11828	15007
622.513	6.02113					1.48527e-06	0.00394701	275009	592109	126731	114723	111792	115479	514354	449174	111382	112958	551167	115098	456046	123146	109581	450947	452754	484809	678908	543717	606512	582685	579235	612176	466543	574305	566855	654192	605123	558506	603772	610934	597074	636787	584551	596095
624.42	6.6443	624.418	4.15152	2,2'-Diketospirilloxanthin	C42H56O4	7.40221e-08	0.000196026	12764.6	0	4069.5	8139	8791	4069.5	22801	19405	8530	4069.5	22908	4069.5	22965	4069.5	4069.5	20441	20442	25394	0	0	0	0	0	0	0	0	0	0	0	0	0	0	0	0	0	0
624.42		624.418	4.24927	Diketospirilloxanthin	C42H56O4
624.504	10.0066					2.2259e-07	0.000590727	638.562	32626.7	0	0	0	0	0	0	10217	0	0	0	0	0	0	0	0	0	35129	36270	32106	32626.7	30105	32626.7	23012	32626.7	41420	27509	41146	31337	32095	25073	19779	25648	46033	42738
625.151	6.18859					3.64366e-08	9.64236e-05	5018.38	0	3515	3515	3515	3515	3515	3515	3515	3515	11383	3515	10593	7030	3515	9108	3515	3515	0	0	0	0	0	0	0	0	0	0	0	0	0	0	0	0	0	0
626.347	3.89621					6.60817e-07	0.00175099	4971.53	32315.8	8453	7331	5811	8307	4925	2462.5	6650	6793	2462.5	7964	2462.5	2462.5	6073	2462.5	2462.5	2462.5	32807	30470	30222	32259	29315	32902	32315.8	32484	30334	28800	33430	29100	35597	34438	35041	34550	28225	39394
628.29	3.63503	628.29	0.679859	Primary fluorescent chlorophyll catabolite	C35H40N4O7	7.55621e-07	0.00200264	4299.25	13301.1	4750	6841	2375	2375	10380	2375	2375	2375	9085	2375	2375	7518	2375	6464	2375	2375	13301.1	12582	15415	13562	13135	13301.1	9259	10035	13685	16019	12542	12264	14600	14060	13301.1	13561	14564	14234
628.29		628.29	0.679859	Capsicum annuum Fluorescent chlorophyll catabolite	C35H40N4O7
634.146	7.30925					1.09383e-06	0.00289756	24075.9	38043.9	25406	25805	24075.9	34716	16386	24096	22543	21388	26484	24422	24236	22234	18204	19636	30708	24875	31199	30519	32053	48395	38043.9	35619	28152	39436	29092	44227	54940	34233	50538	40503	48359	37377	29260	32844
634.422	6.02176					1.08667e-05	0.0288741	14901.3	22548.9	10606	9705	14901.3	9191	19711	21258	10420	11238	20723	10331	18358	11464	11798	17565	19745	21406	23309	22748	23549	23440	20425	23663	17491	23163	24117	25087	20129	21648	23424	23205	20570	23512	21907	24494
635.272	5.52268					1.69164e-07	0.000447681	0	31741.5	0	0	0	0	0	0	0	0	0	0	0	0	0	0	0	0	28512	42111	30589	32451	31249	31052	31741.5	30825	30052	31598	34747	24895	33318	30993	33691	32172	30552	30798
636.241	6.11082					8.80996e-07	0.00233377	6194.94	11822.7	10050	9060	6792	8388	3396	8677	3396	3396	8708	8078	3396	7193	3396	3396	3396	8401	9980	15581	11822.7	11822.7	12065	10098	11822.7	14704	11822.7	12373	9810	10091	12876	10886	11259	11822.7	12149	11822.7
637.452	7.55239					5.41132e-06	0.0143311	5807.91	712.333	9872	2629.5	12992	9269	2629.5	5259	2629.5	2629.5	2629.5	14027	2629.5	10319	2629.5	7523	2629.5	2629.5	0	0	0	0	0	0	0	0	0	0	0	0	0	0	6872	0	5950	0
638.486	6.02134					6.76584e-07	0.00179337	13011.3	26338.4	9481.5	9481.5	9481.5	9481.5	9481.5	18963	9481.5	9481.5	24208	9481.5	9481.5	9481.5	9481.5	21151	19475	20088	31871	24514	28123	29067	24844	24958	20403	26338.4	26811	26338.4	26735	26338.4	28760	24258	26293	28252	25657	24530
640.281	6.88372					3.33981e-07	0.000884766	1759.56	22942.4	0	9152	0	0	0	0	0	0	0	5511	0	0	0	0	13490	0	20736	17946	22707	25636	23350	24319	22942.4	22942.4	24747	19439	22942.4	30251	22942.4	22250	22942.4	22200	21581	23089
640.5	9.70626					3.41893e-07	0.000905675	39610.8	65479.7	39610.8	32228	45601	43475	39610.8	34067	39610.8	31818	52539	30125	39610.8	32452	39762	44155	42566	46541	56811	64363	66646	68795	52890	73946	34207	97756	78533	47749	75337	80667	75263	65479.7	64765	54657	55290	65479.7
643.401	6.89348					2.19509e-07	0.00058278	527.188	39652.2	0	0	0	0	8435	0	0	0	0	0	0	0	0	0	0	0	38853	35210	35248	35067	38952	43604	31441	9104	39652.2	48485	45144	39652.2	39652.2	39652.2	47525	60906	49496	36096
645.194	4.8109					3.66392e-06	0.00969534	4724.16	9766.29	1832.5	1832.5	8082	1832.5	4450	7601	1832.5	6151	6797	1832.5	7517	8796	1832.5	1832.5	3665	9700	10146	10429	11275	9766.29	10863	10211	9766.29	8395	9063	10335	10759	9766.29	9687	8416	7670	9766.29	10374	9105
647.431	7.37923					2.26222e-11	5.99262e-08	22379.9	45261.7	19056	21382	20244	21819	24548	20509	23228	19214	25462	19718	25291	24484	22413	24597	23707	22407	54502	41802	44305	42545	41740	45222	26437	51261	47200	43675	37813	45419	40362	49533	43310	51792	48864	58928
647.432	7.30688					1.49016e-17	3.94743e-14	50355.4	174157	44682	48575	42814	48795	49616	51246	50207	52655	61518	52053	56398	57235	50939	46449	51117	41387	189373	150100	174819	170498	171002	171948	145061	160202	159479	209108	165803	167417	164871	168010	173395	186419	196969	210360
648.245	5.73221	648.242	4.74932	HYDROLYSIS PRODUCT OF BUSSEIN	C32H40O14	1.14797e-11	3.04097e-08	20308.3	15263	18837	17936	21431	20887	20721	22707	19837	19902	21139	18192	21384	18698	18199	22219	21840	21004	15319	15636	16593	14007	16427	15252	12794	14658	15085	15953	13542	13320	16454	14712	17199	17204	14302	16277
651.072	0.286839					2.20545e-06	0.00585429	61866.8	19031	61606	57066	59657	66072	63207	61866.8	61905	64809	61866.8	27063	61866.8	51076	61866.8	88312	68666	72963	3920.5	34404	3920.5	7841	36358	26919	3920.5	29053	36925	3920.5	28140	15346	38175	35747	3920.5	26207	3920.5	3920.5
652.501	9.32317					1.23038e-06	0.00325827	18301.6	3356.83	18301.6	18301.6	21121	17843	18506	23808	18564	15946	9629	15781	20168	16241	18301.6	23129	18301.6	18883	0	0	0	11906	15789	0	0	0	0	0	0	0	0	0	0	17366	0	15362
653.442	6.02093					1.74176e-05	0.0460926	69805.8	145582	34017	26823	26955	34739	129712	106946	25171	24964	158479	28741	128184	28222	26580	112696	106597	118066	151820	130931	148812	162182	133745	166186	105007	138474	131946	147043	167005	130418	165812	132398	165684	156801	133552	152669
654.478	7.31032					3.52095e-19	9.327e-16	0	18966.8	0	0	0	0	0	0	0	0	0	0	0	0	0	0	0	0	19008	19675	19361	17447	18018	21251	15502	18821	17334	19135	20503	18550	17504	18904	19270	23931	18572	18617
657.193	5.73246					1.34059e-10	3.55122e-07	30662.5	23101.2	29064	30378	30662.5	32247	32480	30053	28912	27652	33461	28586	35124	30662.5	30662.5	32097	27896	30662.5	16988	23372	27772	25116	22607	25230	20266	23101.2	20033	19227	23422	23201	26435	22513	24393	24398	24253	23495
658.014	3.72492					5.29424e-14	1.40244e-10	0	19010.7	0	0	0	0	0	0	0	0	0	0	0	0	0	0	0	0	16437	15573	21131	22751	15144	21496	14210	17826	17358	17031	27983	20155	21115	14072	19518	20747	16703	22943
659.38	6.25248					3.35257e-16	8.88096e-13	0	14022.1	0	0	0	0	0	0	0	0	0	0	0	0	0	0	0	0	10404	17435	14194	14022.1	10973	14022.1	14022.1	13702	15053	15498	15210	15941	13008	17477	14814	12561	12102	11960
661.395	6.49686					1.80061e-17	4.76982e-14	0	80971.3	0	0	0	0	0	0	0	0	0	0	0	0	0	0	0	0	74152	71427	91853	76330	71065	95166	82303	70779	70885	79453	86824	70790	81386	99842	96429	77001	77710	84088
662.45	6.02134					5.84685e-06	0.0154967	8298.06	18134.9	3215.5	3215.5	3215.5	6431	15650	15781	3215.5	3215.5	18691	6937	3215.5	3215.5	3215.5	14016	15556	13983	19156	18337	19148	17868	14503	17100	16483	17563	18708	18073	18959	16976	18134.9	20072	20080	18953	17614	18701
663.282	5.53802					7.41724e-07	0.00196556	4925.69	12805.7	2458	2458	6586	2458	2458	7961	6285	4916	10971	2458	9615	2458	5556	2458	7257	2458	11642	10523	12805.7	13901	11505	13740	12805.7	14360	12898	11959	15702	11932	13891	12805.7	11581	12886	11172	14394
663.426	7.31116	663.429	-4.02752	Zucchini factor B	C44H57NO4	7.47587e-07	0.00198145	12176.5	50018.7	13885	14937	16713	5153	5153	5153	5153	5153	23343	5153	41445	5153	5153	10306	15686	17285	48362	41746	53686	50451	47285	54715	40041	46761	44909	55279	57075	48613	51119	45206	47104	53419	51500	63065
666.434	7.3093	666.434	-0.189324	Notoginsenoside T2	C37H62O10	6.60817e-07	0.00175099	12782.4	34643.7	13356	15811	6678	18756	17807	18106	16550	6678	23791	6678	6678	6678	6678	15310	6678	18285	35646	32048	36888	35673	33589	41356	26827	36022	29880	34809	37398	30353	37702	32530	35872	37532	34615	34846
669.53	10.1145					1.17901e-07	0.000312582	24552.7	583.444	27208	29064	25580	28544	24552.7	12890	27527	29356	17350	29140	24552.7	26774	26345	24552.7	14854	24552.7	0	10502	0	0	0	0	0	0	0	0	0	0	0	0	0	0	0	0
670.513	8.06608					1.60215e-05	0.042384	30081.9	14497.8	20916	20355	15683	26508	37791	36614	27747	30081.9	42049	28982	41206	29136	21410	34524	33891	34417	6981.5	6981.5	23337	6981.5	24545	13963	6981.5	14513	16606	6981.5	17782	15204	6981.5	17984	20173	20440	6981.5	27542
672.29	6.11225					2.49199e-08	6.60128e-05	17447.3	24196.1	20252	20944	17447.3	17447.3	12745	14228	20373	17447.3	17632	21053	18417	14220	21293	15269	15712	14677	18946	26739	28365	24413	25891	27553	18931	24196.1	24196.1	21936	23442	24196.1	25996	24196.1	27105	22834	23100	23494
672.361	7.00073					1.69164e-07	0.000447681	0	52296.6	0	0	0	0	0	0	0	0	0	0	0	0	0	0	0	0	58090	50632	53146	54100	47667	48118	48543	50916	52605	61687	48054	45455	52051	67731	53225	50471	49131	49716
672.361	7.07083					1.69164e-07	0.000447681	0	59951.2	0	0	0	0	0	0	0	0	0	0	0	0	0	0	0	0	54206	59628	50187	52974	61401	87826	58966	51487	49992	66348	50236	51266	68639	89133	53673	54775	60590	57795
674.098	0.235954					6.36206e-07	0.00168476	19059	5722.06	14471	13621	10503	13232	15892	16003	23106	29667	25264	12422	17034	14145	14177	33026	26552	25829	6883	3291	3291	3291	7993	3291	3291	3291	9136	6582	3291	8657	9100	12036	9700	3291	3291	3291
674.546	8.87836					1.24894e-06	0.00331125	494026	641402	449189	454411	448956	436268	565839	544886	427248	413693	615761	436866	586821	433032	440898	537431	550429	562682	643052	633434	657578	660848	657497	659541	578935	651555	602387	638327	656424	621253	654156	640429	650324	629365	652375	657764
676.233	6.11028	676.231	2.90587	Artonin D	C40H36O10	9.11679e-07	0.00241589	4342.28	9641.25	2998.5	2998.5	2998.5	2998.5	2998.5	2998.5	7473	6397	5997	2998.5	2998.5	2998.5	9387	2998.5	2998.5	7239	9291	10065	10504	9312	9641.25	9630	9641.25	8494	7718	10653	9869	9641.25	10493	10009	9641.25	9641.25	9641.25	9657
676.316	5.53159					5.20607e-06	0.0138013	760.5	6307.94	0	0	0	0	0	0	0	0	0	0	7950	0	0	0	0	4218	10071	8802	3520	3520	8347	8321	3520	3520	8764	3520	3520	7040	9164	8003	8545	8326	3520	3520
680.47	6.02156					6.36206e-07	0.00168476	9141.12	25348.3	3808.5	3808.5	3808.5	3808.5	22662	20990	7617	3808.5	3808.5	3808.5	21202	3808.5	3808.5	20134	3808.5	15568	27293	22730	25999	25611	23655	24057	22470	28458	25300	24986	25063	26174	24368	26505	28701	26470	24114	24315
681.229	4.90443					4.93683e-06	0.0130777	16896.1	19664.6	13974	17176	15364	15338	18568	18010	15411	16129	17625	15447	18349	16405	16961	16896.1	19385	19300	19797	21473	18511	21328	20564	19317	18024	18859	19357	18850	16793	21974	19727	18913	18403	20307	21383	20382
684.482	6.02131					4.00869e-06	0.0106225	2940.56	17676.3	0	0	0	0	16124	0	0	0	18178	0	0	0	0	0	12747	0	20154	17676.3	16889	17676.3	17161	17676.3	14080	16932	16287	18696	17744	17676.3	19037	17147	17676.3	18358	17676.3	19631
687.541	9.99029					5.30787e-07	0.00140662	22385.2	8543.61	17984	20552	16187	21594	23490	28268	20617	19820	28231	18281	25780	21061	18175	25188	26902	26033	5474	5474	12261	5474	12312	10948	5474	5474	5474	5474	5474	5474	13036	12446	11710	12158	5474	14174
688.526	7.46315					5.34526e-06	0.0141721	18528.8	12641	13019	14289	16804	18528.8	20328	19476	18528.8	13088	22406	13895	26409	18528.8	16432	22873	21815	20040	12633	13194	12716	12641	13288	13612	9799	12128	12641	12641	12641	12092	15471	12408	12641	11169	13182	12641
690.174	4.45451					1.32232e-05	0.0349668	1268.06	7033.31	0	0	0	0	0	0	0	0	5804	0	7500	0	0	0	0	6985	7033.31	9503	7033.31	7052	7033.31	6897	4784	6989	8204	7033.31	7547	5186	7181	7033.31	6994	6200	6708	8188
690.5	6.0214					1.24662e-06	0.00331125	86312.7	157865	44446	86312.7	40609	40807	144095	124522	86312.7	40511	147201	39167	130858	39418	37631	124802	128554	125757	177729	150911	161213	154706	156151	161572	130739	155369	156679	170325	157497	149502	153676	163915	162301	165193	154727	159371
693.53	9.53927					4.15669e-12	1.10111e-08	57225.8	27397.1	56493	47259	49937	52650	62028	59582	54713	42442	61664	58157	60863	75210	58577	55075	58538	62424	26199	32067	29268	25184	25894	29979	19893	30274	26763	30017	25465	24875	29568	25322	26339	30291	26231	29519
695.546	10.1385					7.3178e-07	0.00193907	33483.6	15255.6	25714	26301	26527	29276	42268	39936	23914	25321	48827	27209	46585	27002	22916	41108	39499	43334	14461	18054	15481	15255.6	16257	14924	15255.6	16072	13801	15441	15255.6	12134	16121	14307	12424	15852	16520	16985
696.437	5.73229					3.45857e-07	0.000916554	7707.69	1515.11	7134	6239	6246	7085	9169	7846	7407	7707.69	7764	7219	9582	7707.69	7626	9055	7707.69	7828	0	0	5755	0	0	0	4590	0	0	0	6022	0	0	0	6029	0	4876	0
699.788	6.99008					1.62672e-06	0.00431787	4542.31	842.944	9137	11019	7279	2766	2766	2766	2766	2766	2766	2766	2766	2766	5532	9284	2766	2766	0	0	0	0	0	0	0	0	0	0	15173	0	0	0	0	0	0	0
703.501	9.60043					4.70119e-06	0.0124503	1677.94	18877.2	0	0	0	0	0	0	0	0	26847	0	0	0	0	0	0	0	18877.2	12232	11817	16651	18877.2	18971	18877.2	21774	31073	25152	22294	16459	14919	18877.2	18877.2	18877.2	14527	20657
703.746	11.8717					1.62672e-06	0.00431787	5197.12	657.222	3695	3695	3695	3695	7680	9339	10262	3695	3695	7838	3695	7390	3695	3695	3695	3695	0	0	0	0	0	0	0	0	0	0	0	0	0	0	0	0	0	11830
703.884	0.12295					1.03604e-06	0.00275496	886.25	13268.5	0	0	0	0	14180	0	0	0	0	0	0	0	0	0	0	0	17611	16658	8329	18938	8329	8329	8329	8329	8329	19168	8329	20119	18480	21001	8329	23568	8329	8329
706.304	4.31932					2.24665e-07	0.000596025	696.75	28753.9	0	0	0	0	0	0	0	0	0	0	0	0	11148	0	0	0	29507	30443	28154	26645	30851	28753.9	16139	31388	34748	33724	25745	32298	24486	26304	32291	25859	29973	30261
707.488	6.02161					5.10246e-06	0.0135099	8697.38	25893.9	3165	3165	3165	3165	3165	3165	6330	3165	27090	3165	18596	3165	3165	19734	17054	18704	29427	19814	24101	28861	26626	29939	18047	25897	27236	28394	26936	25606	28032	27398	28646	23202	26273	21656
710.155	0.250526					5.16945e-08	0.000136953	7586.38	0	5057	5057	5057	5057	10114	10203	5057	5057	5057	5057	11159	5057	5057	11390	14484	13462	0	0	0	0	0	0	0	0	0	0	0	0	0	0	0	0	0	0
710.453	5.73263					1.42937e-09	3.7864e-06	21172.5	15289.3	23383	20423	19749	20886	25596	22683	19362	18873	24850	23206	21750	17297	19244	20988	19298	21172.5	18012	17912	15685	14201	15567	14171	12864	14535	13184	15289.3	13045	14847	14948	17805	13640	18924	15289.3	15289.3
711.54	9.69661					6.99302e-08	0.000185165	15800.2	0	4618.5	4618.5	4618.5	4618.5	53471	22830	4618.5	12328	24240	4618.5	28103	9237	4618.5	22729	22172	25363	0	0	0	0	0	0	0	0	0	0	0	0	0	0	0	0	0	0
713.556	10.0629					5.16945e-08	0.000136953	14427.2	0	9380.5	9380.5	9380.5	9380.5	9380.5	22721	9380.5	9380.5	24595	9380.5	26060	9380.5	9380.5	18761	21220	23673	0	0	0	0	0	0	0	0	0	0	0	0	0	0	0	0	0	0
714.501	9.79344					7.83878e-06	0.0207682	37960.6	17077.5	22665	21448	29405	17654	50984	51184	20667	23355	58145	22462	62961	23449	29888	55957	62754	54392	17077.5	16097	10566	14209	20962	14976	10972	31470	17077.5	17077.5	17470	14020	15287	17368	15365	19284	20454	17662
716.233	5.73252					1.42878e-06	0.00378807	14836.4	11351.9	14617	16130	12870	13440	15766	15982	14293	14836.4	14836.4	14256	14223	15250	13349	16075	15377	16081	11464	11351.9	11351.9	11337	12054	9450	11351.9	13090	11220	11226	10386	11603	10448	11351.9	13932	10291	11074	11351.9
717.138	6.02233					1.32749e-05	0.0352317	6182	10443.6	6992	3496	3496	7751	3496	8575	7209	3496	10992	3496	3496	8735	7189	8543	8454	3496	10443.6	10474	10739	13681	10039	10443.6	8282	9290	10443.6	9484	11121	8745	9615	10443.6	10443.6	12586	10339	11372
718.52	10.1037					5.79322e-07	0.00153377	17255.9	2409.72	19579	19445	21102	20188	11176	17255.9	16411	18388	13771	12548	17255.9	15878	21329	17255.9	17255.9	17255.9	0	0	0	0	0	8668	8824	14652	0	0	0	0	0	0	0	11231	0	0
720.551	8.8474					4.10118e-06	0.0108609	41108.9	51465.7	42569	38538	36312	39572	45038	41396	37019	34238	47683	43503	44519	37875	38936	43167	40834	46543	51965	50592	54966	54237	50833	52060	39078	52818	48969	51406	51136	48798	55147	51350	54561	54187	48065	56214
722.434	5.94181					1.39777e-06	0.0037086	1179.06	9604.83	0	0	0	0	0	0	0	0	0	0	0	0	0	18865	0	0	3646.5	3646.5	3646.5	24814	3646.5	3646.5	3646.5	22131	3646.5	25216	3646.5	3646.5	24040	7293	25635	3646.5	3646.5	3646.5
722.466	7.3079					2.2259e-07	0.000590727	531.125	12709.5	0	0	0	0	0	0	0	0	8498	0	0	0	0	0	0	0	12921	12737	11567	12823	12709.5	12998	15430	10524	11652	12940	11020	12259	12709.5	11474	12033	13844	16421	12709.5
724.469	5.73284					8.05896e-09	2.13482e-05	16340.8	11451.4	15456	14710	13817	15570	17460	16770	15557	13699	16518	15500	19749	14841	15656	19888	17164	19097	12031	12268	11729	11451.4	11451.4	13386	11759	11651	9864	11887	12150	11565	11080	10132	11031	11640	9882	11168
725.178	6.02324					1.58708e-05	0.0421191	7145.44	12878.5	4684	4684	4684	4684	4684	12682	4684	4684	11414	4684	4684	9368	4684	11794	11222	11007	12878.5	13588	14934	12448	14669	14620	12440	12205	14627	12878.5	12510	10991	11183	13194	12673	12177	13113	10684
726.21	4.90304					1.16629e-05	0.0309933	7836.59	12661.1	10659	10937	10151	4501.5	4501.5	13831	9041	9729	4501.5	9958	4501.5	10566	9003	4501.5	4501.5	4501.5	12586	13132	12362	14707	11156	11314	12661.1	13062	13259	13037	13394	12661.1	13482	12830	11869	12376	11567	12444
729.552	7.75685					5.18966e-07	0.00137483	25373.9	8034.64	16466	16466	16466	16466	40798	35781	16466	16466	36720	16466	39010	16466	16466	37561	34987	32932	4204.5	4204.5	10451	11758	4204.5	11635	4204.5	4204.5	10525	10150	4204.5	8624	10904	12161	4204.5	10224	8409	10351
738.42	6.02114	738.419	0.721294	Isonuatigenin 3-[rhamnosyl-(1->2)-glucoside]	C39H62O13	3.32462e-07	0.000880692	19168.1	39075.2	10405	19168.1	9407	13160	19168.1	27486	8586	11053	19168.1	19168.1	36442	8451	9739	33146	27700	34442	42382	38604	39075.2	42480	37087	42722	30811	37765	31952	39560	48716	36421	44648	36060	39075.2	41508	36765	37723
738.42		738.419	0.721294	Nuatigenin 3-[rhamnosyl-(1->2)-glucoside]	C39H62O13
738.42		738.419	0.721294	Polypodosaponin	C39H62O13
738.42		738.419	0.721294	Fistuloside A	C39H62O13
738.42		738.419	0.721294	Polypodoside B	C39H62O13
738.42		738.419	0.721294	Melongoside F	C39H62O13
738.484	5.73279					4.11592e-07	0.00109139	8262.83	1690	8262.83	8262.83	9030	9440	9338	8462	7199	8262.83	9680	8262.83	9165	7037	6815	8032	7157	7799	0	6283	0	0	0	7022	0	5736	0	0	0	0	0	0	5161	0	0	6218
740.348	7.05113					1.14731e-15	3.03922e-12	0	20546.8	0	0	0	0	0	0	0	0	0	0	0	0	0	0	0	0	22524	23753	20616	20412	22826	18429	21594	16158	23828	17720	21758	13678	19407	23677	15793	23886	20386	23397
[truncated: 121 more rows]

## Sheet: LC- ID HChvsHCl
Mass	RT (min)	Database mass	Error (ppm)	Names	Formula	p t-test or M-W U	p Bonf	X HC low	X HC high	HC11	HC13	HC14	HC16	HC21	HC22	HC28	HC30	HC32	HC6	HC8	HC19	HC20	HC26	HC29	HC33
[truncated: 1,444 more rows]

[truncated: 2 more sheets: CE ID SLEvsHC, CE ID HChvsHCl]
